# Supplementary material for: The regulatory effect of TiO2 nanotubes loaded with graphene oxide on macrophage polarization in an inflammatory environment
Source: BMC Oral Health. 2024 Jul 20;24:824. doi: 10.1186/s12903-024-04608-9 (PMC11265100; doi:10.1186/s12903-024-04608-9)
Supplement: Supplementary file 1 — Supplementary Material 1. [file 12903_2024_4608_MOESM1_ESM.xls]

gene_id	BaseMean_DESeq2	BaseMean_control_Ti_LPS	BaseMean_case_TNT_LPS	FoldChange	log2FoldChange	p-value	q-value	Regulation
1700013F07Rik	5.104145064	1.66284798	8.545442149	5.108528281	2.352907724	0.042461162	0.360693875	Up
4933424G06Rik	2.621005521	0	5.242011043	28.23144743	4.819231193	0.012135443	0.195058552	Up
Acta2	40.02255733	24.43492938	55.61018529	2.281054494	1.189700913	0.005291251	0.124403999	Up
Actc1	25.08841877	1.354885018	48.82195253	36.10891489	5.174283161	0.00141918	0.055784722	Up
Actg2	17.46183364	6.441005595	28.48266169	4.430187359	2.147367714	0.002539833	0.081454789	Up
Adgrg1	12.73575276	6.774089602	18.69741592	2.767752938	1.468715167	0.036128904	0.334708004	Up
Agr2	33.62825557	17.5148103	49.74170084	2.838036251	1.504893018	0.005950766	0.132341144	Up
Ak8	3.165164681	5.678602884	0.651726479	0.115253738	-3.117114548	0.048548175	0.381578529	Down
Alas2	11.24759638	18.26515572	4.230037032	0.232646658	-2.103787631	0.013687787	0.207937874	Down
Amh	4.54004847	7.759047759	1.321049181	0.16989827	-2.557256934	0.034441604	0.328807035	Down
Ankrd1	7.425923276	0.332524865	14.51932169	40.12868261	5.326561889	0.036081295	0.334708004	Up
Ano7	18.689399	25.87772669	11.50107131	0.444378596	-1.170138766	0.036935073	0.336057144	Down
Apob	94.23904468	137.8265329	50.65155642	0.367042448	-1.445981178	6.84E-05	0.006401793	Down
Apold1	21.57307333	29.63441878	13.51172788	0.455598146	-1.13416622	0.024883099	0.286800443	Down
Aqp8	20.78656848	10.42025313	31.15288383	2.985296721	1.577874334	0.010725796	0.182110331	Up
Asb2	76.28965156	38.22078525	114.3585179	2.988058901	1.579208587	1.25E-07	3.94E-05	Up
Atp1b1	49.13131909	23.97937134	74.28326684	3.097998958	1.631336659	0.001348953	0.054790104	Up
B3galt5	11.14322866	3.694951849	18.59150547	5.021796748	2.328203638	0.008456231	0.160219588	Up
B4galnt4	3.102528202	0.332524865	5.872531539	16.24733866	4.022131517	0.023488724	0.278052377	Up
Batf	146.9206818	88.07526668	205.7660969	2.338738399	1.225730497	2.69E-08	1.07E-05	Up
Bcl2a1a	26.10615765	17.15749988	35.05481541	2.044124756	1.031483249	0.035144103	0.330926955	Up
Bgn	12.28296869	5.370192608	19.19574478	3.567535151	1.834927645	0.018992235	0.2513776	Up
C1qc	7.915020971	2.340290488	13.48975145	5.742301376	2.52162905	0.006125927	0.133844593	Up
Camp	7.694038142	15.06309663	0.324979657	0.023442431	-5.414733977	0.000167934	0.012182852	Down
Car4	24.48346426	12.35388573	36.61304279	2.956440616	1.563861299	0.035502996	0.332619918	Up
Ccdc87	2.122510111	0	4.245020222	22.87258754	4.51554768	0.021352489	0.265020917	Up
Cdhr5	23.00445661	13.14230412	32.8666091	2.49903662	1.321372042	0.047197592	0.376661188	Up
Cdx1	11.68584073	4.75381937	18.61786209	3.923137108	1.972007756	0.025559105	0.291576324	Up
Celf5	6.127011193	1.699690833	10.55433155	6.239996621	2.641545248	0.015411599	0.221441516	Up
Cfd	37.04350843	60.30486517	13.7821517	0.228562347	-2.129340342	1.24E-06	0.000262768	Down
Chil1	2.681267786	5.037555915	0.324979657	0.070122069	-3.833987628	0.027637971	0.299231211	Down
Chil3	14.54147459	27.76190001	1.321049181	0.047385555	-4.399408854	3.75E-06	0.000660411	Down
Chst1	1870.24493	2515.758141	1224.731719	0.486812525	-1.038561806	0.001896409	0.066996557	Down
Cidea	9.87202421	0.344805816	19.3992426	53.61918799	5.744677466	2.36E-05	0.00293738	Up
Ckmt1	36.95692292	17.810045	56.10380084	3.146283458	1.653648653	0.002890864	0.087931535	Up
Clca2	19.43044297	27.99479076	10.86609518	0.388072576	-1.365601608	0.011710799	0.190718722	Down
Clec2h	13.66336961	6.109039873	21.21769935	3.478854637	1.798612398	0.028361662	0.302956149	Up
Cltrn	4.338957155	0.344805816	8.333108494	23.00087706	4.523616969	0.008251471	0.15788357	Up
Cnn1	12.40946754	1.699690833	23.11924424	13.6865732	3.774689369	3.59E-05	0.003954442	Up
Cnn3	7.829599003	2.697153598	12.96204441	4.802713421	2.263849725	0.027575128	0.298798079	Up
Col1a2	16.24578445	7.389791869	25.10177703	3.392210339	1.762225629	0.009481443	0.172096409	Up
Col3a1	31.79621793	14.90172228	48.69071358	3.273109404	1.710661825	0.001660036	0.061029924	Up
Col4a2	15.60832037	9.446569469	21.77007128	2.305082621	1.204818462	0.048224816	0.379708784	Up
Col6a2	8.263440837	2.684872647	13.84200903	5.146120996	2.363485378	0.009380566	0.171044024	Up
Cox8b	4.763633857	0.332636693	9.194631022	25.41749537	4.66774997	0.004788901	0.118103856	Up
Cpe	10.02831803	4.015531248	16.04110481	3.987917085	1.995635414	0.021211387	0.263866586	Up
Cplx2	5.273191414	1.687409882	8.858972946	5.259160368	2.39483249	0.033853073	0.326868893	Up
Cps1	41.55179457	58.66414158	24.43944756	0.416522574	-1.263533409	0.019787578	0.2562905	Down
Cryab	11.74858982	4.027476713	19.46970293	4.825274341	2.270610969	0.003813403	0.104901114	Up
Csl	12.25741188	6.404050913	18.11077284	2.828755594	1.500167533	0.043785942	0.365538516	Up
Ctf1	30.05215964	18.95521467	41.14910462	2.174177767	1.120469904	0.017495409	0.238550247	Up
Cxcr4	22.27865536	34.65823998	9.899070743	0.285163246	-1.810140049	0.000655695	0.032458702	Down
Cyp26b1	2.46891451	0.332636693	4.605192326	12.72777363	3.669908176	0.038842666	0.345760899	Up
Cyp2f2	24.29739744	35.05317605	13.54161883	0.385775069	-1.374168185	0.006510423	0.138912669	Down
Cyp4a14	37.55589499	51.31000701	23.80178297	0.46336967	-1.109764479	0.010646823	0.181450756	Down
Cyp4b1	10.97725599	3.670389946	18.28412204	4.961356995	2.31073477	0.017778459	0.240941627	Up
Dll1	1.817316777	0	3.634633555	19.5548469	4.289454336	0.03659348	0.335029734	Up
Dnase1	1.988181783	0	3.976363567	21.38986672	4.418855588	0.039634559	0.347726236	Up
Dnase1l2	4.13435346	1.009967373	7.258739547	7.183784774	2.844744128	0.028490767	0.303856721	Up
Ehhadh	11.46061778	5.037779572	17.88345599	3.542980076	1.824963353	0.019424444	0.254274786	Up
Fabp3	39.10893999	19.49700757	58.72087241	3.009298702	1.589427315	0.000456136	0.02536042	Up
Fcgbp	36.7312097	20.91318551	52.54923388	2.51151317	1.328556841	0.028681032	0.304927017	Up
Fga	122.0606464	183.5522236	60.56906925	0.329872675	-1.600018816	0.015314445	0.220781886	Down
Fgb	140.1782415	208.3321379	72.02434512	0.345673335	-1.532518773	0.037053174	0.336680082	Down
Fgg	96.93811557	129.7991608	64.07707034	0.493395644	-1.019183117	0.007185279	0.147408608	Down
Fhl2	6.629027205	0	13.25805441	71.32427906	6.156321354	9.89E-05	0.008331898	Up
Fndc7	35.37371907	21.09945725	49.64798089	2.349133712	1.232128834	0.003781785	0.104356206	Up
Gal3st2b	5.470579502	1.354773189	9.586385814	7.09555676	2.826915891	0.015792155	0.225213951	Up
Ggt1	4.961554406	0.665161558	9.257947255	13.79947661	3.786541644	0.010723077	0.182110331	Up
Gm14438	16.56079847	9.791710771	23.32988616	2.385749566	1.25444261	0.031133825	0.317088189	Up
Gm15946	3.121947505	0.332636693	5.911258317	16.34130734	4.030451502	0.018918789	0.251127489	Up
Gm5848	2.674051339	5.013441327	0.334661351	0.07041125	-3.82805023	0.03158018	0.318026	Down
Gpa33	14.13136568	4.360672549	23.90205882	5.468997043	2.451276282	0.0037376	0.103823361	Up
Gpd1	51.87093312	26.24619978	77.49566646	2.951202928	1.561303126	5.11E-05	0.005211776	Up
Gpr34	2.45746565	0.332636693	4.582294607	12.67361539	3.663756235	0.044742437	0.369881717	Up
Gpr4	1.693382615	3.38676523	0	0.053612357	-4.221290637	0.043630391	0.364913612	Down
Gpx2	9.000691536	1.675128931	16.32625414	9.711297288	3.279664032	0.003622011	0.10194233	Up
Gpx3	212.8839674	15.44452164	410.3234131	26.56253604	4.731320989	5.26E-05	0.005284105	Up
Grin3b	2.659042387	0.344805816	4.973278959	13.73083018	3.77934695	0.038378248	0.342888448	Up
Gsdmc4	16.09320444	5.690660179	26.49574871	4.641315264	2.214533697	0.001869725	0.066573994	Up
Gsta2	3.481449211	0.67733068	6.285567742	9.307017671	3.218318947	0.041459579	0.35597509	Up
Guca2b	5.456702269	1.022248324	9.891156214	9.749311208	3.285300296	0.007607708	0.151663319	Up
Gvin1	17.16222745	10.11206651	24.21238839	2.397652104	1.261622341	0.036501236	0.335029734	Up
H2-Aa	14.60536333	5.739224841	23.47150182	4.091634473	2.032677267	0.003332798	0.096011094	Up
H2-Q7	13.18203873	6.392329104	19.97174836	3.126131871	1.644378637	0.015762844	0.22509341	Up
H2bc15	2.161635276	4.323270553	0	0.041913029	-4.576457398	0.029611862	0.308299711	Down
Hba-a1	49.09933297	76.23838828	21.96027765	0.288348184	-1.79411616	7.89E-05	0.007186806	Down
Hba-a2	13.27574444	21.30778611	5.24370278	0.246600864	-2.01975024	0.005262593	0.124160596	Down
Hbb-bs	178.0536552	274.5575817	81.54972861	0.297083908	-1.751057633	0.03955509	0.347709748	Down
Hbb-bt	38.26253825	59.7952856	16.7297909	0.280097754	-1.835997679	0.000130273	0.00992857	Down
Hdgfl3	1.823041207	0	3.646082414	19.60848565	4.293406216	0.03537141	0.332075121	Up
Hpx	80.34272283	127.8141233	32.87132241	0.257207587	-1.958994898	0.008197047	0.157285909	Down
Hspb7	7.301444206	1.687409882	12.91547853	7.658182842	2.937002106	0.009751124	0.173600714	Up
Htra1	11.62215416	6.416779178	16.82752914	2.624120188	1.391833799	0.04801402	0.378981138	Up
Ifi27l2b	2.83121391	0.344805816	5.317622004	14.67796146	3.875579709	0.033187108	0.324363335	Up
Il27	66.52859959	36.00274513	97.05445405	2.695153212	1.430367289	3.82E-06	0.000664236	Up
Il7r	19.48907687	10.12445929	28.85369446	2.85427506	1.513124371	0.006838234	0.143825551	Up
Itih4	36.14967193	48.91144296	23.3879009	0.478077464	-1.064683693	0.021970356	0.268248396	Down
Jchain	11.78415141	4.716976516	18.8513263	3.994760606	1.998109049	0.010380427	0.179618463	Up
Kap	81.22501548	0.332636693	162.1173943	448.0705021	8.807581942	0.004856411	0.118706425	Up
Kcnj15	2.984251307	0	5.968502614	32.1061002	5.004775532	0.009473485	0.172096409	Up
Kcnj16	1.831839319	0	3.663678638	19.69458342	4.299726996	0.042791625	0.361914705	Up
Keg1	8.996386471	0.677442509	17.31533043	25.6457009	4.680645096	0.001377196	0.055335028	Up
Kl	2.171341517	0	4.342683034	23.34598418	4.545102504	0.037753526	0.339880935	Up
Klk1	40.62074153	14.8043693	66.43711377	4.486657665	2.165641109	0.039245974	0.347073589	Up
Kng1	52.16333626	71.40079427	32.92587824	0.461251591	-1.116374208	0.015570207	0.223282699	Down
LOC677525	13.80503821	4.692638271	22.91743815	4.870348328	2.284024958	0.004742471	0.117459061	Up
Lcn2	2272.919094	1420.786971	3125.051217	2.199520888	1.137189302	0.00018633	0.013097184	Up
Ldhb	15.88411192	2.340514145	29.4277097	12.51344352	3.645406948	1.04E-05	0.001489519	Up
Lep	16.19374309	7.463589405	24.92389677	3.351040502	1.744609124	0.007097919	0.146929721	Up
Lix1	29.92221564	12.42801876	47.41641252	3.815100911	1.931721217	0.000205986	0.013972038	Up
Lrp2	8.679328232	0.665161558	16.69349491	24.8823203	4.63704912	0.002188325	0.074403057	Up
Ltf	23.89403234	46.81312571	0.97493897	0.021032177	-5.571257968	1.32E-08	6.15E-06	Down
Ly6a	11.98142683	4.027476713	19.93537694	4.938579236	2.304096057	0.008054091	0.156872451	Up
Maged1	6.274616046	2.352459611	10.19677248	4.330802119	2.114634255	0.029337772	0.307740596	Up
Mat1a	51.37508541	71.29082485	31.45934597	0.440897774	-1.181483903	0.019877414	0.256816185	Down
Mb	42.00458665	16.07507691	67.93409638	4.220520797	2.077421033	0.000512158	0.027647972	Up
Mep1a	18.01328232	6.749639528	29.27692512	4.336681638	2.116591537	0.00839801	0.159785971	Up
Mest	27.0502451	17.84644054	36.25404966	2.030759503	1.022019396	0.026424793	0.295044237	Up
Mgat3	3.988760933	0.677442509	7.300079358	10.80629113	3.43379955	0.02338804	0.27748637	Up
Mgp	5.441093284	1.35466136	9.527525208	7.056221461	2.818895841	0.025367073	0.291141888	Up
Mpo	6.890220769	12.79582087	0.984620664	0.077031126	-3.698414679	0.003394889	0.097162575	Down
Ms4a8a	8.153704267	2.019934747	14.28747379	7.065758448	2.82084443	0.008767276	0.163824886	Up
Muc2	134.2129354	50.29167268	218.1341981	4.337514911	2.116868717	0.023638086	0.278847194	Up
Mug1	55.10776442	75.43853902	34.77698983	0.460585886	-1.118457893	0.012581447	0.199159757	Down
Mup1	4.68564116	8.719555842	0.651726479	0.075145548	-3.734168551	0.011846725	0.192240044	Down
Mup12	8.505263011	2.020046575	14.99047945	7.429084367	2.89318441	0.007023072	0.146351766	Up
Mup17	68.67874642	42.82188815	94.53560468	2.211365235	1.144937324	0.004557857	0.115204422	Up
Mup22	12.35652732	23.06525863	1.647796002	0.071452326	-3.806875214	0.001668182	0.061080306	Down
Myh11	30.31401289	15.46997817	45.1580476	2.916939419	1.544455424	0.000785634	0.036518569	Up
Myh6	35.48802365	1.662736151	69.31331116	41.61336636	5.378975096	0.02249001	0.270668082	Up
Myl2	27.09004482	2.007989281	52.17210037	25.96348317	4.698412038	0.044972407	0.370852482	Up
Myl3	18.16396884	0.332636693	35.99530098	99.48722254	6.636439343	0.016100155	0.227752552	Up
Myoz2	3.455700185	0.344805816	6.566594554	18.15272859	4.182114515	0.023294704	0.276964021	Up
Ngp	68.3132402	135.0015821	1.624898283	0.012109602	-6.367704685	3.97E-09	2.24E-06	Down
Odf3l1	2.687240519	5.049501381	0.324979657	0.069982228	-3.836867587	0.030347551	0.314194129	Down
Oit1	28.29289992	13.47393435	43.11186548	3.197507059	1.676947544	0.004187921	0.110429251	Up
Orm1	28.85018433	44.43885536	13.26151331	0.298095586	-1.746153083	0.013736588	0.20831654	Down
P2ry12	25.0943645	33.71169027	16.47703873	0.48854225	-1.033444761	0.036701806	0.335058344	Down
Pcp4l1	4.140968361	0.997686422	7.2842503	7.24348311	2.8566836	0.035734131	0.333332535	Up
Pdk4	27.18517451	12.83456481	41.5357842	3.238491367	1.695321898	0.0048147	0.118112506	Up
Pdzk1	8.496852624	2.020158404	14.97354684	7.404501578	2.888402626	0.009064703	0.167081205	Up
Pln	12.71937187	0.344805816	25.09393792	69.35640168	6.115957146	0.022238685	0.269126077	Up
Pmepa1	69.45704094	98.94264361	39.97143827	0.403451654	-1.30953229	0.000128209	0.009826452	Down
Ppp1r32	9.176702594	13.75789456	4.595510632	0.334038209	-1.58191496	0.042350073	0.360427281	Down
Prg2	5.394474939	10.78894988	0	0.016819671	-5.893706716	9.84E-05	0.008331898	Down
Prss35	11.31243545	18.30155126	4.323319646	0.235396753	-2.086833673	0.01316792	0.205092998	Down
Pygm	34.98136368	53.9708769	15.99185047	0.297006988	-1.751431222	0.0006723	0.032665267	Down
Ranbp3l	778.1349399	1147.881988	408.3878913	0.355757445	-1.491034146	0.004962343	0.119784962	Down
Rdh7	17.65151974	25.42156496	9.881474519	0.388875721	-1.362618929	0.037895661	0.340684255	Down
Retnlg	4.193906888	8.387813777	0	0.021620086	-5.531483943	0.000504817	0.027503412	Down
Riiad1	6.160851614	10.01426622	2.30743701	0.229811193	-2.121479027	0.040149229	0.350222597	Down
Rorc	22.39459437	30.01450185	14.77468689	0.49266555	-1.021319502	0.042528284	0.360812198	Down
S100a8	111.1866838	155.7250965	66.64827104	0.428202898	-1.223633534	1.34E-05	0.00178781	Down
S100a9	69.9687482	136.0209902	3.916506235	0.028962387	-5.10967567	2.86E-23	3.89E-19	Down
Saa2	26.35128962	51.03895417	1.663625061	0.032487218	-4.943983974	0.00164808	0.060897515	Down
Scel	133.1621906	183.8203941	82.50398701	0.448758932	-1.155987441	0.000127747	0.009826452	Down
Scgb1a1	26.10325778	52.20651556	0	0.00347538	-8.168613465	0.036620418	0.335029734	Down
Scml4	15.53205523	23.16862763	7.895482836	0.340533599	-1.554130947	0.011423418	0.18953896	Down
Sec1	14.61743098	20.98620025	8.248661707	0.392951583	-1.347576531	0.044036435	0.366502012	Down
Sftpc	17.79008025	35.5801605	0	2.90E-07	-21.71586117	2.78E-08	1.08E-05	Down
Sirpb1b	5.41631343	1.662736151	9.16989071	5.48535942	2.455586154	0.035472117	0.332560289	Up
Slc13a1	3.006982566	0.332636693	5.681328439	15.679643	3.970820807	0.043945985	0.366423622	Up
Slc22a12	7.839637867	1.663071637	14.0162041	8.37985243	3.066924838	0.021226117	0.263866586	Up
Slc28a2	102.4210116	67.54511633	137.2969069	2.032801091	1.023469055	0.000277297	0.017578543	Up
Slc28a2b	34.29295767	20.49502948	48.09088586	2.346924533	1.230771452	0.009673319	0.173159038	Up
Slc38a3	12.8976919	19.54769697	6.247686833	0.319650123	-1.645434447	0.027062672	0.297278751	Down
Slc4a4	9.024699457	2.721827329	15.32757158	5.647285954	2.497557685	0.020233526	0.25812044	Up
Sorbs3	35.55829757	22.92005651	48.19653863	2.104586166	1.073536577	0.016030674	0.227243593	Up
Sparcl1	12.55370838	4.668076369	20.4393404	4.358953638	2.123981859	0.005106418	0.122379617	Up
Spib	2.648054176	0.344805816	4.951302537	13.67723197	3.773704379	0.031789615	0.318275127	Up
Spink5	424.8125046	578.5760833	271.048926	0.468565623	-1.093676981	3.75E-12	4.94E-09	Down
Spint2	43.02501141	26.01304081	60.03698201	2.307778126	1.206504527	0.023749721	0.279677701	Up
Steap2	1.996096312	0	3.992192625	21.46702828	4.424050585	0.04112195	0.3557783	Up
Sult1d1	15.51246352	7.094669001	23.93025803	3.372925447	1.75400043	0.033953205	0.327193426	Up
Sval1	7.170507554	1.674905274	12.66610983	7.537078216	2.914005364	0.019095815	0.251752988	Up
Sycp2l	8.887978698	13.49927906	4.276678339	0.316874679	-1.658015713	0.043914908	0.36638969	Down
Tagln	28.90187145	9.458626764	48.34511613	5.11439481	2.354563535	0.000117392	0.009313062	Up
Tcstv1	2.497691166	4.668635511	0.326746822	0.075590888	-3.725643862	0.043312496	0.364050383	Down
Tgm3	14.6221199	5.998287655	23.24595214	3.860037037	1.94861469	0.019277538	0.252791261	Up
Tm4sf20	10.34560067	4.052262273	16.63893907	4.105279956	2.037480609	0.02927279	0.307740596	Up
Tmem174	2.506002868	0	5.012005736	26.94542842	4.75196862	0.024772319	0.286497253	Up
Tmem198	19.76840267	28.97986075	10.55694459	0.36389902	-1.45838993	0.009847148	0.173820689	Down
Tmem45b	19.01814305	8.74445323	29.29183288	3.345563718	1.742249321	0.024015643	0.281587052	Up
Tmprss2	6.480498028	2.007765624	10.95323043	5.433998734	2.44201423	0.027757339	0.299879495	Up
Tnfsf10	2.302467417	0.332636693	4.27229814	11.80944929	3.561869784	0.049120959	0.384299265	Up
Tnfsf12	23.7010119	14.77991922	32.62210457	2.20467633	1.140566869	0.020880514	0.262639368	Up
Tnnc1	29.14137578	19.21461297	39.06813859	2.034734211	1.024840354	0.028958451	0.306316117	Up
Tnni3	56.68495134	37.36812184	76.00178084	2.032614149	1.023336375	0.007509362	0.151145413	Up
Trpm5	1.817316777	0	3.634633555	19.5548469	4.289454336	0.03659348	0.335029734	Up
Tspan1	34.66576015	19.10386075	50.22765955	2.625084945	1.392364108	0.028872541	0.306003817	Up
Ucp1	22.31393919	0	44.62787838	240.2427346	7.908348992	0.000210617	0.014175365	Up
Ugt1a1	9.737089501	14.85315762	4.621021384	0.310771027	-1.686076088	0.034090993	0.327953488	Down
Umod	22.62638214	0	45.25276428	243.5968054	7.928351403	0.042520589	0.360812198	Up
Vil1	17.18873262	8.17765111	26.19981413	3.211971077	1.683458902	0.023695208	0.27927819	Up
Wdr31	1.82392479	0	3.64784958	19.61742533	4.294063803	0.037249588	0.337970473	Up
Wfdc17	457.8115278	298.0672996	617.5557561	2.071752718	1.050851815	6.38E-11	5.77E-08	Up
Wfdc2	9.448225942	2.327897709	16.56855418	7.068517808	2.821407729	0.003928986	0.107029371	Up
