# Supplementary material for: The regulatory effect of TiO2 nanotubes loaded with graphene oxide on macrophage polarization in an inflammatory environment
Source: BMC Oral Health. 2024 Jul 20;24:824. doi: 10.1186/s12903-024-04608-9 (PMC11265100; doi:10.1186/s12903-024-04608-9)
Supplement: Supplementary file 2 — Supplementary Material 2. [file 12903_2024_4608_MOESM2_ESM.xls]

gene_id	BaseMean_DESeq2	BaseMean_control_Ti_LPS	BaseMean_case_TNT-GO_LPS	FoldChange	log2FoldChange	p-value	q-value	Regulation
2200002D01Rik	22.02030297	11.52337341	32.51723253	2.818682968	1.49502122	0.004463406	0.12095171	Up
AA467197	18.05645245	10.92062922	25.19227569	2.311725253	1.208969945	0.031681623	0.387222954	Up
AY074887	2.648436611	0.334587051	4.962286171	13.5986817	3.765394894	0.045545222	0.463175382	Up
Abat	14.99211734	7.441225516	22.54300916	3.026432727	1.597618283	0.008985829	0.192539522	Up
Acsm3	10.53202068	5.080570399	15.98347096	3.145667067	1.653365986	0.031203141	0.384572513	Up
Acta2	52.97689637	24.59399433	81.3597984	3.316974299	1.729867834	4.15E-06	0.000485509	Up
Actg2	32.21411027	6.48068324	57.9475373	8.980819045	3.166847024	4.38E-10	1.51E-07	Up
Adamdec1	5.88551449	1.699349477	10.0716795	5.91024926	2.563218976	0.021787687	0.316137592	Up
Adgrf5	13.6799667	5.046287713	22.31364569	4.41347746	2.14191583	0.002981044	0.092144956	Up
Adgrg7	9.357516196	4.081080168	14.63395222	3.594348157	1.845730158	0.018428505	0.29062279	Up
Adgrl4	2.794983072	0.334587051	5.255379092	14.41168243	3.849166862	0.023805883	0.325890254	Up
Adh1	73.15750376	44.39667399	101.9183335	2.293915882	1.197812489	2.85E-05	0.002384839	Up
Ager	20.95030183	12.45643373	29.44416992	2.362103299	1.240072058	0.023775072	0.325791674	Up
Agr2	45.57376752	17.64052557	73.50700948	4.168270134	2.059448778	2.78E-08	6.29E-06	Up
Akap3	23.86565137	15.91796506	31.81333768	2.000394433	1.000284495	0.037614391	0.415232788	Up
Ano7	18.82396262	26.06016574	11.58775949	0.44677257	-1.162387482	0.033553758	0.398233122	Down
Aoc1	6.909072636	2.38066296	11.43748231	4.812475514	2.2667792	0.015026774	0.255993162	Up
Apoa4	17.19072366	7.437627976	26.94381935	3.628528944	1.859384778	0.032238202	0.392203551	Up
Apold1	21.95576113	29.84414474	14.06737752	0.471101358	-1.085890605	0.035791208	0.408106999	Down
Aqp4	12.04709121	4.103223471	19.99095895	4.890996409	2.290128405	0.001747349	0.061824808	Up
Aqp8	33.22221914	10.4953335	55.94910477	5.320802739	2.411643919	9.99E-08	2.06E-05	Up
Arhgef16	4.129822972	0.693452865	7.566193079	11.06457779	3.467876496	0.018383544	0.290577924	Up
Arhgef9	1.938893155	0	3.87778631	20.7547648	4.375370678	0.045795874	0.464143059	Up
Asb2	80.46422626	38.50299802	122.4254545	3.175491504	1.66697991	1.09E-08	2.69E-06	Up
Asb4	26.6191666	37.04081849	16.19751471	0.43577425	-1.198347145	0.017338325	0.279826366	Down
Atp12a	10.55622309	5.027347601	16.08509859	3.183222233	1.670487881	0.037812253	0.416417619	Up
Atp1b1	74.68051662	24.135878	125.2251552	5.19264841	2.376470545	3.11E-13	2.04E-10	Up
Atp9a	21.9781919	11.52337341	32.43301038	2.812506181	1.491856267	0.002597602	0.082211734	Up
B3galt5	13.0395421	3.720078893	22.3590053	6.010152958	2.587401708	0.000636763	0.029471245	Up
B3gnt7	16.25737906	6.459607667	26.05515046	4.032131519	2.011542697	0.001077665	0.04373736	Up
B4galnt4	3.651962856	0.334587051	6.969338662	19.08680757	4.254503915	0.00964398	0.201938212	Up
Bcl11b	2.055099944	0	4.110199888	22.05018371	4.462718771	0.033071667	0.397522585	Up
Bgn	12.25197776	5.408356718	19.0955988	3.532320635	1.820616305	0.007837616	0.175667741	Up
Btnl1	1.974567113	0	3.949134226	21.09616675	4.398908975	0.036765686	0.411793591	Up
Camk2b	5.328134426	1.016968264	9.639300589	9.497809286	3.247594787	0.017644602	0.282129627	Up
Camk2n1	9.724113922	2.717385471	16.73084237	6.174407766	2.626300764	0.005980309	0.148421372	Up
Car4	42.03268708	12.44109116	71.62428299	5.732531501	2.519172378	3.82E-08	8.23E-06	Up
Casq1	18.27697002	9.825091667	26.72884838	2.720893689	1.444080589	0.007624221	0.174231936	Up
Ccl2	208.6731958	130.6839733	286.6624183	2.194497957	1.133890927	1.23E-10	4.99E-08	Up
Ccl7	13.61566485	5.731872117	21.49945759	3.743193264	1.904269538	0.003572009	0.105320836	Up
Ccn2	5.112813658	1.374766348	8.850860969	6.485241616	2.697160325	0.021449314	0.314536749	Up
Cct6b	8.92707997	14.94208021	2.912079729	0.195897495	-2.351829145	0.004411957	0.120080067	Down
Cd19	1.791243863	0	3.582487725	19.1575057	4.25983783	0.048894895	0.481464862	Up
Cd38	9.654960214	2.727389393	16.58253104	6.105241339	2.610048326	0.001574467	0.05793619	Up
Cdh1	36.20135193	13.85081358	58.55189028	4.219830125	2.077184922	1.76E-06	0.000231761	Up
Cdh17	18.54125152	7.145192071	29.93731096	4.205299637	2.072208599	0.001029901	0.042170949	Up
Cdh2	2.771200433	0.334587051	5.207813815	14.30226918	3.838172156	0.025112492	0.335782245	Up
Cdhr2	25.48475713	11.19305728	39.77645697	3.555642668	1.830110345	0.000245948	0.014628594	Up
Cdhr5	37.81280306	13.23699773	62.38860839	4.716205107	2.237626462	5.33E-08	1.13E-05	Up
Cdx1	15.99244158	4.783469224	27.20141393	5.707784784	2.512930938	0.000124486	0.008379424	Up
Cdx2	6.392715949	2.382798421	10.40263348	4.378031869	2.130282456	0.034575747	0.400260683	Up
Ceacam10	2.758206282	0.334587051	5.181825513	14.24154204	3.832033462	0.025424146	0.338315879	Up
Ceacam20	4.444920253	0.681313483	8.208527024	12.08050757	3.594609166	0.01049553	0.210594233	Up
Ces2c	11.0311185	2.695242168	19.36699483	7.173628521	2.842703039	0.000790024	0.034498563	Up
Ces2e	11.51737413	4.753457459	18.28129079	3.848865527	1.944433267	0.010057431	0.207758213	Up
Chgb	3.733836338	0.671309562	6.796363114	10.07594784	3.332843654	0.033070003	0.397522585	Up
Cidea	5.256809636	0.346726432	10.16689284	27.98348377	4.806503675	0.003454054	0.102720897	Up
Ckmt1	58.30221524	17.93442355	98.67000693	5.493385465	2.457695528	7.24E-13	4.54E-10	Up
Clca1	74.98353601	29.01502321	120.9520488	4.160339745	2.056701348	6.78E-09	1.73E-06	Up
Clca3b	6.246360512	1.352623045	11.14009798	8.218735837	3.038916503	0.004780227	0.126364664	Up
Cldn18	4.58582295	1.338348202	7.833297698	5.814705994	2.539706247	0.046278235	0.467247855	Up
Cldn3	31.0481853	13.27341588	48.82295473	3.686071143	1.882083916	7.80E-05	0.005517123	Up
Cldn7	47.95958289	15.27734064	80.64182513	5.282354651	2.401181166	1.23E-08	2.93E-06	Up
Clec2h	13.35773278	6.151434841	20.56403073	3.354012939	1.745888254	0.013615604	0.243055256	Up
Clec4a2	17.92192534	25.30281278	10.5410379	0.414891988	-1.269192296	0.027124624	0.351118837	Down
Cnih2	9.762426799	4.436742791	15.08811081	3.420047476	1.774016352	0.029750737	0.374913629	Up
Cnn1	12.86250785	1.711488859	24.01352684	14.11429548	3.819085213	1.65E-05	0.001470826	Up
Col1a2	13.49332089	7.439090055	19.54755172	2.633560914	1.397014829	0.04685115	0.470866	Up
Col23a1	7.747483249	3.406567415	12.08839908	3.555599426	1.830092799	0.047564041	0.473888953	Up
Col3a1	29.99625912	14.99316755	44.99935069	3.007406016	1.588519652	0.00128747	0.049349431	Up
Col4a2	18.76362621	9.509444729	28.01780769	2.950184293	1.56080508	0.003938251	0.113452877	Up
Cox8b	5.159892534	0.335654781	9.984130287	27.46058251	4.779290324	0.001497694	0.055726242	Up
Cpe	16.61047457	4.045729752	29.17521938	7.200579995	2.848113118	0.000669205	0.029981697	Up
Crb3	3.941378398	1.028039915	6.85471688	6.711393818	2.746612416	0.039176776	0.425000258	Up
Cryab	8.778216557	4.054665943	13.50176717	3.334908267	1.737647078	0.036433349	0.411074233	Up
Cttn	14.54038194	7.105570735	21.97519315	3.09636103	1.630573697	0.010335518	0.210241838	Up
Cxadr	9.574700025	4.071076246	15.0783238	3.702732543	1.888590344	0.021598511	0.315620345	Up
Cyp2c65	7.571905581	2.382798421	12.76101274	5.365522494	2.423718667	0.010792111	0.213352917	Up
Cyp2d34	5.53310801	1.029107646	10.03710838	9.793105752	3.291766464	0.009025981	0.192925028	Up
Dab2ip	8.048151219	3.096259128	13.00004331	4.229027373	2.080325898	0.026503685	0.346002218	Up
Dapk1	23.13240769	14.6471145	31.61770089	2.16302272	1.113048819	0.027643648	0.355588695	Up
Dclk2	2.000495458	0	4.000990917	21.32953038	4.414780297	0.022858595	0.322491687	Up
Des	68.9330586	35.9163369	101.9497803	2.841098154	1.506448675	2.93E-07	5.46E-05	Up
Dlgap3	1.813983627	0	3.627967254	19.37549055	4.276160932	0.047371765	0.473128063	Up
Dmbt1	127.9270967	38.3055187	217.5486748	5.682582248	2.50654666	0.001631512	0.058173749	Up
Dpep1	10.25392551	4.391388454	16.11646257	3.673058986	1.876982064	0.014020234	0.247714734	Up
Dsg2	13.8242761	5.409424449	22.23912776	4.10483454	2.03732407	0.001826861	0.064144681	Up
Dsp	14.68669283	7.811162982	21.56222268	2.762455324	1.465951132	0.017027182	0.27609646	Up
Duox2	7.958963112	2.058215291	13.85971093	6.791858871	2.763806481	0.004828875	0.127163434	Up
Duoxa2	4.068967497	1.029107646	7.108827348	6.969341568	2.801022363	0.034288579	0.399281093	Up
Dysf	2.332154873	0.335654781	4.328654965	11.84551577	3.566269112	0.048935675	0.481464862	Up
Eef1a2	18.58204172	9.78187279	27.38221064	2.795975187	1.483351558	0.026020263	0.342281805	Up
Ehf	9.287999159	3.684728478	14.89126984	4.013444587	2.004840979	0.022464803	0.319650737	Up
Elapor2	2.697646853	0.334587051	5.060706655	13.94354533	3.801525527	0.044270598	0.455208629	Up
Elf3	24.25967836	9.481568425	39.03778829	4.112525379	2.040024582	0.000139783	0.009273374	Up
Emp2	24.14912711	15.8576625	32.44059172	2.04516802	1.032219372	0.043753862	0.451393469	Up
Enox1	5.424156226	9.570141638	1.278170815	0.135382554	-2.884886253	0.015453543	0.260370493	Down
Epb41l4b	9.507276095	4.391388454	14.62316374	3.328032058	1.73466933	0.024011923	0.327291631	Up
Epcam	78.21332704	19.68873694	136.7379171	6.94667288	2.796322162	6.09E-18	6.49E-15	Up
Eps8l3	9.655993636	4.763461381	14.54852589	3.052023142	1.609765901	0.041007419	0.435345162	Up
Esrp1	7.588429976	3.086255207	12.09060475	3.938438623	1.977623793	0.028275689	0.360099303	Up
F2rl3	1.918299097	0	3.836598194	20.55629634	4.36150845	0.0429381	0.446161775	Up
Fabp2	21.28534845	10.57030525	32.00039164	3.036742238	1.602524456	0.010529163	0.210594233	Up
Fam177a2	56.79251569	101.9324211	11.65261033	0.114389536	-3.127973016	0.006821513	0.160906093	Down
Fam189a2	2.578725391	0.335654781	4.821796001	13.2649217	3.729544254	0.040512674	0.433528643	Up
Fam20a	25.21232877	33.9448384	16.47981914	0.484190265	-1.046354021	0.037026041	0.411954617	Down
Fcgbp	67.04108272	21.05389372	113.0282717	5.370849308	2.425150244	1.48E-14	1.13E-11	Up
Fkbp9	8.564287338	3.026626028	14.10194865	4.637483737	2.213342222	0.010316282	0.210241838	Up
Fmo2	7.419597451	2.703110629	12.13608427	4.479798572	2.163433865	0.021559397	0.315620345	Up
Fmod	2.608043856	0.346726432	4.869361279	13.37831319	3.741824319	0.033453493	0.39795237	Up
Foxa1	4.330431786	0.693452865	7.967410706	11.63791489	3.540760696	0.015422401	0.260163469	Up
Fut2	8.619934697	2.718453201	14.52141619	5.357258625	2.421494945	0.00974989	0.203230719	Up
Gal3st2b	5.664727577	1.363694696	9.965760458	7.313119213	2.87048688	0.012180692	0.228907254	Up
Gdf11	1.917256222	0	3.834512444	20.5497269	4.361047316	0.040908502	0.435232402	Up
Gm14438	15.89406181	9.859374352	21.92874927	2.225606606	1.154198607	0.044528295	0.45717704	Up
Gm2446	26.11395382	45.08450917	7.143398475	0.158803811	-2.654682564	1.31E-05	0.001234307	Down
Gm3435	35.42617499	52.97644831	17.87590166	0.337636581	-1.566456876	0.00547601	0.140452542	Down
Gm36375	21.08600716	29.83588193	12.33613239	0.414152494	-1.271766018	0.035889305	0.408274127	Down
Gm41607	11.96920243	20.91170336	3.026701511	0.142637228	-2.809577527	0.00143454	0.053791337	Down
Gm8300	7.050646012	11.83154624	2.269745784	0.192418833	-2.377678085	0.011930505	0.226093846	Down
Gnao1	2.892861423	0.334587051	5.451135795	15.00115481	3.907001661	0.026414749	0.345494901	Up
Gpa33	21.50532653	4.395659375	38.61499369	8.769878466	3.13255685	9.58E-07	0.000143757	Up
Gpd1	43.48647596	26.4226291	60.55032281	2.294689106	1.198298705	0.001313191	0.049919348	Up
Gpm6b	2.742557415	0.335654781	5.149460049	14.16235686	3.823989469	0.035845038	0.408106999	Up
Gpx2	16.15011097	1.687210095	30.61301185	18.08986275	4.177109557	4.70E-07	8.21E-05	Up
Gpx3	31.99975374	15.54628648	48.45322099	3.118481525	1.640843712	0.00052108	0.025958077	Up
Grb7	4.687377221	1.018035994	8.356718448	8.235052229	3.0417778	0.019049033	0.295345632	Up
Grip1	3.254669213	0.346726432	6.162611994	16.93299568	4.081765323	0.013057178	0.237073676	Up
Gsdmc2	11.9222189	3.377623381	20.46681442	6.053241814	2.597707985	0.000971769	0.040949967	Up
Gsdmc4	22.46705969	5.732939848	39.20117953	6.816969534	2.769130536	6.88E-07	0.000111622	Up
Guca2a	51.63384495	22.33289177	80.93479814	3.62227221	1.856894968	9.74E-06	0.000959869	Up
Gucy2c	7.973951144	2.359587387	13.5883149	5.750669089	2.523729823	0.007424619	0.171762312	Up
H2-Aa	24.39992902	5.776158724	43.02369931	7.452521742	2.897728679	1.79E-07	3.52E-05	Up
H2-Ab1	33.40737069	16.63035804	50.18438335	3.016669691	1.592956738	0.000133495	0.008899052	Up
H2-Eb1	27.41463212	17.63305146	37.19621279	2.109969661	1.077222255	0.021676896	0.315620345	Up
Hao2	10.06198975	3.397631224	16.72634827	4.910768576	2.295948836	0.006669246	0.159219582	Up
Hdgfl3	2.324910969	0	4.649821937	24.80208096	4.632389266	0.012373409	0.23104285	Up
Heatr9	11.83815027	4.390320724	19.28597982	4.384201969	2.132314261	0.003210873	0.09759215	Up
Hnf4a	40.92012147	25.52132165	56.31892129	2.208543852	1.143095478	0.002587528	0.082081141	Up
Hopx	9.348828076	2.032868798	16.66478735	8.195218699	3.03478245	0.000808643	0.035089492	Up
Hoxb13	12.02181901	3.013418916	21.03021911	6.930145187	2.792885577	0.000976342	0.040949967	Up
Ifi27l2b	6.053730734	0.346726432	11.76073503	32.27833753	5.01249437	0.000637796	0.029471245	Up
Ifit1bl1	14.13379076	3.711142702	24.55643882	6.596041	2.721600366	0.000100561	0.006869496	Up
Igsf3	8.83274337	3.420842258	14.24464448	4.171839135	2.060683529	0.015859713	0.263672513	Up
Igsf5	1.973464282	0	3.946928563	21.07908033	4.397740019	0.021825473	0.316137592	Up
Il1f6	14.31506923	8.111467347	20.51867111	2.52795263	1.33796943	0.027438457	0.353853521	Up
Il33	6.62079357	2.366388118	10.87519902	4.583981474	2.196601214	0.034171576	0.398961411	Up
Il6	27.85710487	16.71319825	39.0010115	2.336777238	1.224520211	0.012097389	0.227737888	Up
Il7r	17.34757313	10.19609686	24.4990494	2.410502376	1.269333852	0.034151924	0.398961411	Up
Ildr1	11.800942	5.129127926	18.47275608	3.619399014	1.855750164	0.012986368	0.236898012	Up
Jchain	27.26625262	4.747051078	49.78545416	10.50552719	3.393076657	3.82E-09	1.01E-06	Up
Kalrn	6.892510504	2.032868798	11.75215221	5.780184652	2.531115581	0.008747035	0.189779702	Up
Kif19a	24.63567976	33.20575216	16.06560736	0.483038328	-1.049790427	0.026894221	0.34846325	Down
Klhl31	3.235392408	0	6.470784815	34.63720442	5.114250589	0.002421368	0.078249314	Up
Klk1	43.64291653	14.90459434	72.38123872	4.849314622	2.277780858	1.71E-08	3.93E-06	Up
Klk9	54.76790136	33.89307768	75.64272503	2.23545078	1.160565781	0.000925577	0.039178039	Up
Krt18	18.27205379	6.736700999	29.80740658	4.408950829	2.140435387	0.000329513	0.018558985	Up
Krt19	113.158353	43.44933882	182.8673671	4.209089825	2.073508298	5.60E-18	6.49E-15	Up
Krt20	42.39936638	14.05757742	70.74115534	5.054317409	2.337516268	1.57E-06	0.000212912	Up
Krt7	5.29961275	0.670241831	9.928983668	14.6601364	3.873826621	0.004558684	0.122622389	Up
Krt8	226.3631244	87.00967319	365.7165757	4.209539631	2.073662464	7.75E-30	2.67E-26	Up
LOC118568627	4.891670743	1.374766348	8.408575139	6.173178434	2.626013493	0.028796098	0.365066318	Up
Lamb1	3.793943527	0.681313483	6.90657357	10.15962678	3.3447755	0.022424839	0.319650737	Up
Ldhb	10.48597603	2.359587387	18.61236468	7.881970955	2.978556433	0.00185727	0.064882186	Up
Lgals4	219.4361568	93.79493172	345.0773818	3.681623671	1.880342165	5.60E-22	1.29E-18	Up
Lix1	25.59312647	12.51819837	38.66805456	3.089404615	1.627328831	0.000547231	0.027065402	Up
Lmo7	11.50252007	5.038419252	17.96662089	3.551821121	1.828558926	0.014186903	0.248807862	Up
Lrrc36	2.355743848	4.390320724	0.321166973	0.079927627	-3.645161925	0.041198096	0.435626458	Down
Lrrc71	3.745667701	0.671309562	6.820025839	10.10934724	3.33761794	0.045860507	0.464143059	Up
Lsamp	2.096228103	0	4.192456207	22.44812346	4.488522943	0.025959742	0.342137999	Up
Lsr	14.80069621	8.85347774	20.74791467	2.343510702	1.228671383	0.045347526	0.4618837	Up
Lvrn	4.202694364	7.103435275	1.301953454	0.183519749	-2.44599277	0.045707522	0.463826362	Down
Ly6a	23.51864852	4.054665943	42.9826311	10.57060485	3.401986025	1.35E-08	3.17E-06	Up
Ly6c2	3.084225366	0.334587051	5.83386368	15.93650903	3.994263729	0.037791371	0.416417619	Up
Lypd8	481.0860119	157.9503701	804.2216537	5.095248964	2.349152641	2.29E-68	3.17E-64	Up
Maged1	5.913573683	2.368523578	9.458623787	3.991054931	1.996770135	0.043713427	0.451393469	Up
Mal	7.14147479	2.057147561	12.22580202	5.993522611	2.583404177	0.010298114	0.210241838	Up
Mal2	12.57540795	7.14092115	18.00989476	2.523830129	1.33561481	0.040891702	0.435232402	Up
Mall	8.331667331	1.710421129	14.95291353	8.801042521	3.137674427	0.001086714	0.043975284	Up
Marcks	16.31827936	7.802226791	24.83433192	3.183677302	1.670694111	0.003914994	0.113018842	Up
Megf6	2.431645065	0.334587051	4.52870308	12.44953084	3.638019471	0.039493271	0.426756187	Up
Mep1a	13.04273174	6.797397909	19.28806557	2.840126025	1.505954948	0.020173475	0.304566507	Up
Mep1b	4.092216271	1.028039915	7.156392626	7.01200925	2.809827899	0.03157415	0.386605112	Up
Mesp2	8.550709879	3.758632499	13.34278726	3.563776035	1.833406674	0.036726397	0.4116877	Up
Mettl7b	23.07541771	11.64263177	34.50820364	2.974675544	1.572732319	0.007703445	0.174911658	Up
Mgll	18.67450882	11.50803084	25.84098679	2.243445687	1.165716257	0.034540565	0.400189131	Up
Mgp	6.545498268	1.362626966	11.72836957	8.638487264	3.110778696	0.004098855	0.11513163	Up
Misp	25.52506046	8.864549391	42.18557153	4.776185568	2.25585889	2.32E-05	0.002015067	Up
Mmp14	6.599359355	2.705246089	10.49347262	3.871485198	1.952887126	0.038008483	0.417578872	Up
Mptx1	113.4809632	26.52791465	200.4340117	7.549543223	2.916389358	0.000278425	0.016075237	Up
Ms4a8a	19.09660737	2.033936528	36.1592782	17.7870353	4.152754161	3.78E-08	8.23E-06	Up
Mtus1	14.61125185	7.522997998	21.69950571	2.898492115	1.535302561	0.018470723	0.290956059	Up
Muc13	83.09419794	24.55504638	141.6333495	5.784490665	2.532189933	5.15E-15	4.18E-12	Up
Muc2	177.0634681	50.66404868	303.4628876	5.991118054	2.582825262	0.000253087	0.014924541	Up
Muc3	139.8742187	57.13697877	222.6114586	3.90016226	1.963534146	1.24E-18	1.71E-15	Up
Mup12	10.16640948	2.035004258	18.2978147	9.007297458	3.171094306	0.004596493	0.123159249	Up
Mxra7	2.555451762	0.334587051	4.776316472	13.15754687	3.717818629	0.039890066	0.429697905	Up
Myh10	5.123355541	0.669174101	9.577536982	14.15609995	3.823351948	0.006012694	0.148690271	Up
Myh11	37.4925847	15.57910709	59.40606231	3.808719762	1.929306141	5.64E-06	0.000617865	Up
Myl9	25.1735385	6.498161273	43.84891572	6.777820657	2.760821463	1.37E-06	0.000190266	Up
Myo15b	27.24184	11.52803868	42.95564132	3.729011196	1.898793129	6.98E-05	0.005044642	Up
Myo1a	17.16267658	9.202339632	25.12301352	2.736276512	1.452214028	0.013741491	0.244652917	Up
Myo5c	9.339851232	3.733286005	14.94641646	4.009880079	2.003559092	0.011239787	0.219996919	Up
Nanp	16.47493104	24.48501893	8.464843155	0.346123583	-1.530640853	0.034826177	0.402041719	Down
Nap1l5	1.92050476	0	3.84100952	20.57973058	4.36315219	0.04280726	0.445137442	Up
Ncald	5.010287373	1.340483663	8.680091084	6.451904498	2.689725084	0.033009143	0.397463498	Up
Nedd4	35.24180006	23.349581	47.13401911	2.01639276	1.011776679	0.009899775	0.205424043	Up
Nefl	3.087648608	0.346726432	5.828570784	16.01395523	4.001257773	0.033434519	0.39795237	Up
Npdc1	4.52529862	1.028039915	8.022557325	7.877014515	2.977648934	0.022537985	0.319650737	Up
Npnt	10.5404965	4.389252994	16.69174001	3.80719482	1.928728397	0.014676788	0.25221046	Up
Nrarp	4.51996749	1.352623045	7.687311936	5.653756706	2.499209802	0.040983235	0.435345162	Up
Nrtn	14.03326813	20.58897666	7.477559598	0.363480882	-1.460048609	0.020767041	0.307802791	Down
Nsg1	3.375145747	0.335654781	6.414636713	17.64949251	4.141554796	0.015781642	0.263326333	Up
Ntrk2	5.732243132	2.033936528	9.430549736	4.640400332	2.214249273	0.039150607	0.425000258	Up
Oit1	44.8607623	13.56304294	76.15848166	5.615404474	2.489389943	1.39E-10	5.42E-08	Up
Otos	5.060352903	1.686142365	8.434563441	4.994800588	2.320427081	0.035979639	0.408628019	Up
Papss2	19.03100981	10.86060569	27.20141393	2.5042051	1.324352727	0.03033237	0.379815226	Up
Parva	8.272094528	2.37959523	14.16459383	5.953353345	2.573702524	0.004543671	0.122457263	Up
Pcp4l1	4.262831173	1.004828882	7.520833464	7.429553285	2.893275469	0.026757963	0.347350073	Up
Pcsk1n	2.586621344	0	5.173242688	27.69291692	4.791445117	0.009618143	0.201703282	Up
Pde6a	7.442479977	3.0419686	11.84299135	3.883210513	1.95724992	0.033307877	0.39795237	Up
Pdlim1	12.24318103	6.125020617	18.36134145	3.000364473	1.585137764	0.018052145	0.2866531	Up
Perp	16.22565513	7.109841656	25.3414686	3.557227044	1.830753059	0.002509324	0.080179611	Up
Pglyrp1	11.44302771	5.082705859	17.80334957	3.4959869	1.805699779	0.01229256	0.230156094	Up
Pgm5	13.50890208	7.475508201	19.54229596	2.617969071	1.388448053	0.036708498	0.4116877	Up
Phgr1	10.39746032	3.10839851	17.68652212	5.735633009	2.519952717	0.005903503	0.14677917	Up
Phyhipl	5.679792619	2.032868798	9.326716441	4.598953251	2.201305533	0.041620518	0.438748307	Up
Pigr	168.067467	72.972777	263.1621569	3.606945321	1.850777553	1.05E-19	1.61E-16	Up
Pik3c2b	3.599535742	1.016968264	6.18210322	6.083704011	2.604949964	0.049479391	0.48322937	Up
Pla2g10	6.146100093	0.334587051	11.95761313	32.74662971	5.033274527	0.000658127	0.029843492	Up
Plac8	58.02630076	31.01398066	85.03862086	2.748185009	1.45847913	1.82E-05	0.001590622	Up
Plekha6	11.14609218	5.757218611	16.53496576	2.875110929	1.52361762	0.030454783	0.380992302	Up
Pllp	4.212774429	1.028039915	7.397508943	7.260179877	2.860005293	0.030754006	0.383009507	Up
Pmepa1	69.7332262	99.65209724	39.81435516	0.3985022	-1.327340405	1.77E-05	0.001569256	Down
Podxl	6.963097913	2.694174438	11.23202139	4.168700093	2.059597585	0.034968204	0.402776506	Up
Postn	9.705368588	4.412464028	14.99827315	3.401718609	1.766263806	0.031012853	0.383464474	Up
Ppp1r1b	19.9576264	5.407288988	34.50796381	6.374626888	2.672340902	1.58E-05	0.00141503	Up
Ppp1r32	7.417598799	13.85441112	0.980786481	0.0706766	-3.822623544	0.000623678	0.029272537	Down
Ppp1r9a	2.434680639	0	4.869361279	26.05454151	4.703462962	0.010110716	0.208305425	Up
Prkcb	5.075955243	1.363694696	8.78821579	6.469350464	2.69362087	0.023401421	0.323563337	Up
Prr15l	12.74006031	4.405663297	21.07445733	4.789027461	2.259732708	0.001498256	0.055726242	Up
Prss32	37.03523769	10.13326449	63.93721088	6.293560943	2.653876535	1.59E-09	4.66E-07	Up
Prss35	10.8625054	18.42041619	3.304594618	0.17845689	-2.486352495	0.002131385	0.071286138	Down
Prss8	3.234206494	0.670241831	5.798171156	8.608140679	3.105701655	0.047359489	0.473128063	Up
Ptprd	5.125879191	1.698281747	8.553476635	5.035192401	2.332046907	0.033154099	0.397814277	Up
Ptprg	4.128317614	1.015900534	7.240734693	7.113978237	2.830656561	0.030555486	0.381570274	Up
Ptprh	6.142018208	1.353690775	10.93034564	8.085870333	3.015403068	0.008940484	0.192379118	Up
Ptprk	5.186839171	1.687210095	8.686468246	5.149651916	2.364474919	0.034126	0.398961411	Up
Pycard	10.01409934	2.692038977	17.3361597	6.431013633	2.685046148	0.002367443	0.07723014	Up
Pyy	5.890384593	1.015900534	10.76486865	10.59189781	3.404889203	0.004100527	0.11513163	Up
Rab6b	3.690918475	0.335654781	7.04618217	19.37993992	4.276492193	0.017747442	0.283117861	Up
Ranbp3l	815.4588558	1155.383549	475.5341621	0.411522954	-1.280955192	0.000426365	0.022418102	Down
Rapgef4	5.203010478	1.363694696	9.042326259	6.665354289	2.736681562	0.019810208	0.301723032	Up
Rarres2	18.6335781	11.93759749	25.32955871	2.128715945	1.08998345	0.049898538	0.48387205	Up
Rbpjl	2.074591171	0	4.149182341	22.23878576	4.475006114	0.031126623	0.384526649	Up
Reg3g	10.88752189	3.076251285	18.6987925	6.115384866	2.612443296	0.002117605	0.07109692	Up
Reg4	14.01807103	4.708103123	23.32803894	4.933416751	2.302587164	0.00199927	0.068118345	Up
Retnlb	5.397063717	0.682381213	10.11174622	14.89505155	3.896761211	0.00376358	0.109333971	Up
Rims3	1.991852677	0	3.983705353	21.24945677	4.409354055	0.022422892	0.319650737	Up
Rnf225	9.475491023	4.713836123	14.23714592	3.017211476	1.593215818	0.046649009	0.469390744	Up
Rorc	21.24395703	30.21234109	12.27557296	0.407885567	-1.293763638	0.018334532	0.290135559	Down
S100a14	6.064863524	1.004828882	11.12489817	10.98065293	3.456891937	0.004277919	0.118062021	Up
Sbk2	16.47619087	10.20503305	22.74734869	2.234401878	1.159888691	0.041162284	0.435581558	Up
Scn1b	9.735637538	4.046797482	15.42447759	3.813020068	1.930934124	0.022549235	0.319650737	Up
Sec16b	37.26860443	49.93749618	24.59971268	0.492040359	-1.023151438	0.007561483	0.173901511	Down
Sectm1b	11.02163199	4.438878252	17.60438572	3.980972908	1.993121053	0.007351652	0.170783587	Up
Sema7a	5.904930901	2.368523578	9.441338224	3.985229507	1.994662811	0.047368866	0.473128063	Up
Serpinh1	15.00796258	7.771541646	22.24438352	2.864501733	1.518284211	0.031373216	0.385845821	Up
Slc13a2	8.628563141	4.065737595	13.19138869	3.252597992	1.701592522	0.042660377	0.444279653	Up
Slc1a2	9.559166184	3.075183555	16.04314881	5.240731631	2.389768233	0.024052553	0.327291631	Up
Slc22a18	12.63283703	6.160371032	19.10530302	3.10858984	1.636260274	0.020433918	0.305821727	Up
Slc26a3	22.39583808	8.142546842	36.64912931	4.501445489	2.170388349	7.87E-05	0.005541557	Up
Slc28a2	108.3933393	68.01654759	148.770131	2.186284612	1.128481224	7.48E-07	0.000116253	Up
Slc44a4	20.03233107	6.092873392	33.97178874	5.57128133	2.478009169	1.48E-05	0.001358406	Up
Slc5a8	6.899777806	3.051972522	10.74758309	3.524192531	1.817292743	0.043470765	0.450340155	Up
Slc6a14	27.52501208	10.52961618	44.52040798	4.236309306	2.082807929	9.70E-06	0.000959869	Up
Slc9a3	7.45613642	2.058215291	12.85405755	6.276994396	2.650073921	0.007638983	0.174231936	Up
Slco2a1	5.768071554	1.687210095	9.848933013	5.816750823	2.540213503	0.016138112	0.2654229	Up
Smim24	11.26222693	5.475854358	17.0485995	3.123134951	1.64299491	0.02974029	0.374913629	Up
Smim6	7.070723853	2.382798421	11.75864929	4.945294373	2.306056401	0.017670532	0.282217206	Up
Smpd3	5.420846356	0.682381213	10.1593115	14.95364708	3.902425485	0.003637523	0.106401274	Up
Sparc	62.08248064	38.62265072	85.54231056	2.215976464	1.147942558	0.000281217	0.016168832	Up
Sparcl1	22.94320124	4.700629011	41.18577347	8.727542061	3.125575405	6.22E-06	0.000649869	Up
Spef2	3.399812029	6.484954161	0.314669897	0.054200789	-4.205542342	0.010767676	0.213352917	Down
Spib	2.458248857	0.346726432	4.569771282	12.54353549	3.648872135	0.040591275	0.433528643	Up
Spink4	27.47611513	10.15501345	44.79721682	4.408071234	2.140147538	4.80E-05	0.003702961	Up
Spink5	431.1011114	582.4936293	279.7085935	0.480339934	-1.057872339	8.03E-11	3.46E-08	Down
Spint2	77.07994557	26.1958344	127.9640567	4.88802359	2.289251248	3.83E-12	2.03E-09	Up
Spock2	8.272794312	2.023932606	14.52165602	7.168473363	2.841665907	0.009153428	0.194320231	Up
Sprr2a1	7.10696532	3.063044173	11.15088647	3.644397404	1.865680287	0.036393928	0.411074233	Up
Sprr2a3	26.30478491	5.469053628	47.14051618	8.660186167	3.114398039	3.60E-08	8.02E-06	Up
Sptbn1	90.50697391	57.25626014	123.7576877	2.161093091	1.111761219	7.43E-06	0.000759094	Up
Srp54b	92.11237005	54.12676305	130.0979771	2.407920001	1.267787462	0.000436376	0.022808893	Up
Sult1a1	18.92972621	10.78136302	27.07808941	2.506229268	1.325518397	0.017098158	0.276475183	Up
Sult1b1	7.188734964	0.670241831	13.7072281	20.26875156	4.341185325	0.00064655	0.029542208	Up
Sval1	10.71471084	1.685074635	19.74434704	11.64397867	3.541512196	0.00037479	0.020717428	Up
Sycn	18.19533555	8.714605888	27.67606522	3.163057366	1.661319721	0.023161911	0.322839604	Up
Synm	11.62587335	4.412464028	18.83928267	4.276512033	2.096434599	0.004061956	0.11513163	Up
Syt1	5.307897829	0	10.61579566	56.77472636	5.827176942	0.032117015	0.392016507	Up
Tagln	44.04462527	9.51944865	78.56980188	8.270462256	3.047967967	1.94E-12	1.12E-09	Up
Tff3	34.0588333	17.60770496	50.50996164	2.864915657	1.518492667	0.000196722	0.012227771	Up
Tgfbi	11.55968529	6.062188247	17.05718233	2.805084769	1.488044369	0.049852025	0.48387205	Up
Tgm3	23.00933646	6.040044944	39.97862797	6.577072305	2.717445531	1.04E-05	0.001010604	Up
Thbs4	9.113789441	3.361213079	14.8663658	4.413013084	2.141764025	0.013443996	0.24113398	Up
Timp3	15.60627808	8.478201623	22.73435454	2.684848448	1.424840655	0.019041296	0.295345632	Up
Tjp1	7.893129596	3.745425387	12.0408338	3.223497212	1.688626736	0.04503859	0.460020359	Up
Tm4sf20	11.61537066	4.081080168	19.14966115	4.705653036	2.23439495	0.00224952	0.074439138	Up
Tmem30b	11.08386585	4.392456185	17.77527552	4.034469136	2.012378853	0.006045864	0.14924307	Up
Tmem45b	20.48545636	8.801717022	32.16919569	3.65608919	1.870301265	0.000642613	0.029471245	Up
Tmem54	10.36430122	3.76863642	16.95996602	4.524533474	2.177769043	0.006378475	0.155094962	Up
Tmem8b	13.16038566	7.455500358	18.86527097	2.532270162	1.340431331	0.033840431	0.398834021	Up
Tmem95	2.561697463	5.123394925	0	0.035214822	-4.827673406	0.013429955	0.24113398	Down
Tmprss2	10.30941278	2.022864876	18.59596069	9.162508196	3.195742584	0.000260046	0.015204957	Up
Tmprss4	10.12698846	3.410838336	16.84313858	4.961014046	2.310635042	0.003991527	0.114460954	Up
Tnnt2	122.238441	176.8035791	67.67330284	0.382043342	-1.388191776	3.81E-09	1.01E-06	Down
Tns2	32.64436142	20.68288852	44.60583431	2.161092666	1.111760935	0.009031783	0.192925028	Up
Tspan1	53.86105399	19.24169226	88.48041572	4.587026358	2.197559197	8.59E-10	2.58E-07	Up
Tspan7	10.44501484	3.359077618	17.53095205	5.201520559	2.378933427	0.005373936	0.13809114	Up
Tspan8	17.65457518	9.496237617	25.81291274	2.71847372	1.442796881	0.010405811	0.210542214	Up
Upp1	126.6189149	78.62619515	174.6116346	2.219524303	1.150250506	7.50E-07	0.000116253	Up
Ush1c	6.902066551	2.38173069	11.42240241	4.805495099	2.264685076	0.022590127	0.319714008	Up
Vil1	26.66487736	8.229657975	45.10009675	5.512936121	2.462820885	1.32E-05	0.001237881	Up
Wfdc2	14.68684234	2.344244815	27.02943986	11.42466313	3.514079721	1.13E-05	0.001090779	Up
Zg16	118.2385493	40.31559382	196.1615049	4.861006607	2.281255095	3.02E-21	5.96E-18	Up
