# Supplementary material for: The regulatory effect of TiO2 nanotubes loaded with graphene oxide on macrophage polarization in an inflammatory environment
Source: BMC Oral Health. 2024 Jul 20;24:824. doi: 10.1186/s12903-024-04608-9 (PMC11265100; doi:10.1186/s12903-024-04608-9)
Supplement: Supplementary file 3 — Supplementary Material 3. [file 12903_2024_4608_MOESM3_ESM.xls]

gene_id	BaseMean_DESeq2	BaseMean_control_TNT_LPS	BaseMean_case_TNT-GO_LPS	FoldChange	log2FoldChange	p-value	q-value	Regulation
9930111J21Rik2	4.90423854	1.334094533	8.474382547	6.320661027	2.660075446	0.037633678	0.931984688	Up
Abcb1a	19.02897315	12.07950446	25.97844185	2.1546823	1.107475165	0.043578513	0.944298709	Up
Actc1	25.81127837	49.64627218	1.976284554	0.039829412	-4.650021995	0.000862843	0.324172321	Down
Actg2	43.76709829	28.95929957	58.57489701	2.026676795	1.019116033	0.021282268	0.92380019	Up
Acy3	23.11944225	32.97616236	13.26272214	0.401983203	-1.314792875	0.025049113	0.930072316	Down
Adgrf5	15.15498484	7.757314741	22.55265494	2.91927909	1.545612142	0.028367136	0.930072316	Up
Ager	18.20501279	6.650295576	29.75973	4.47003933	2.160287525	0.000779229	0.324172321	Up
Akap5	6.685298267	1.001683466	12.36891307	12.35984626	3.627588893	0.002685476	0.484421005	Up
Ankrd1	7.703317239	14.76418543	0.642449046	0.044330811	-4.495546419	0.002015091	0.459209604	Down
Apoa4	15.46495402	3.707004831	27.2229032	7.38069354	2.883756388	0.001954538	0.452833836	Up
Apob	89.45299272	51.50105759	127.4049279	2.476939758	1.308558781	0.000300478	0.198722477	Up
Apol7a	3.478831354	0.670883336	6.286779373	9.386030845	3.230515201	0.033556031	0.930072316	Up
Aqp4	13.81348893	7.417231536	20.20974633	2.730584872	1.449209999	0.038994962	0.931984688	Up
Atp9a	23.29009019	13.79242543	32.78775495	2.380428651	1.251221387	0.017911101	0.92380019	Up
Bhmt	70.6449206	36.2163428	105.0734984	2.906687224	1.539375838	0.000151184	0.110611332	Up
Cacna2d1	4.7988851	1.32803333	8.26973687	6.200809925	2.632456667	0.032168045	0.930072316	Up
Cbr2	38.31824841	17.70387176	58.93262505	3.331774834	1.736290905	2.22E-05	0.025741763	Up
Cdhr2	27.39044311	14.57271219	40.20817403	2.766707825	1.468170298	0.029728884	0.930072316	Up
Ces2e	12.44927895	6.418387399	18.48017051	2.888803667	1.530472157	0.046807957	0.945580699	Up
Cfd	37.71201532	14.01988334	61.40414729	4.375126878	2.129324856	0.034211401	0.930072316	Up
Chil1	4.725940094	0.33080013	9.121080058	25.4200719	4.667896206	0.002904922	0.504804993	Up
Chil3	16.51553324	1.343377608	31.68768887	23.60928245	4.561282289	1.60E-06	0.003107133	Up
Cldn18	3.959242051	0	7.918484101	42.9103533	5.423253874	0.000798169	0.324172321	Up
Cmya5	11.10088255	4.637645569	17.56411954	3.781619755	1.919004306	0.027457375	0.930072316	Up
Cxcl15	2.779902564	0	5.559805128	30.15326319	4.914242234	0.012441089	0.881121597	Up
Cyp2f2	34.75784368	13.77063741	55.74504995	4.056007421	2.020060292	5.83E-06	0.009001621	Up
Cyp2j6	5.773632875	2.008199741	9.539066009	4.75473963	2.249366341	0.0331655	0.930072316	Up
Cyp3a25	19.26435203	12.08556566	26.4431384	2.190149296	1.131029217	0.048818351	0.962587087	Up
Cyp4a10	46.54326112	30.07857422	63.00794803	2.093458334	1.065888204	0.027526479	0.930072316	Up
Cyp4a14	43.28171258	24.20258496	62.36084019	2.580928789	1.367890336	0.000731038	0.324172321	Up
Cyp4b1	11.43837417	18.58627234	4.290475989	0.231091191	-2.113465828	0.019368044	0.92380019	Down
Degs2	6.129809874	2.355955085	9.903664664	4.216421412	2.076019065	0.039968249	0.931986512	Up
Dpys	22.43994031	12.14571438	32.73416624	2.70442988	1.435324492	0.020352477	0.92380019	Up
Dsg2	15.94568887	9.409704456	22.48167329	2.392547965	1.258547848	0.042050292	0.944298709	Up
Emp2	24.44445121	16.09912581	32.7897766	2.04132579	1.029506451	0.035396297	0.93018014	Up
Eppk1	3.948273986	0.994011327	6.902536644	6.911790819	2.789059556	0.038897024	0.931984688	Up
Erp27	4.143979877	7.327622657	0.960337097	0.133334877	-2.90687389	0.030839303	0.930072316	Down
F2rl3	1.938469958	0	3.876939916	21.05264915	4.39592988	0.045540198	0.944298709	Up
F3	6.550750964	2.021933082	11.07956885	5.510353598	2.462144899	0.02140958	0.92380019	Up
Fam177a2	40.19521354	68.61279884	11.77762825	0.171746501	-2.541647384	0.035276536	0.93018014	Down
Fbln2	5.852455156	10.00869921	1.696211098	0.167092614	-2.581280133	0.024042416	0.928981074	Down
Fgb	136.5570344	73.24158668	199.8724821	2.729866167	1.448830224	0.043341487	0.944298709	Up
Fhl2	8.095560808	13.47896306	2.712158555	0.19928817	-2.327072025	0.028300885	0.930072316	Down
Fkbp9	8.977878325	3.699332693	14.25642396	3.860547749	1.948805557	0.020050584	0.92380019	Up
Fn1	46.35138521	30.82219198	61.88057843	2.00915182	1.006586584	0.01848473	0.92380019	Up
Gbp4	2.616291756	0.33080013	4.901783382	13.65817988	3.771693335	0.032813743	0.930072316	Up
Gimap6	6.890880798	2.337388935	11.44437266	4.879291669	2.286671726	0.029542871	0.930072316	Up
Gm8909	11.25800365	5.367449229	17.14855807	3.199684669	1.677929734	0.019732681	0.92380019	Up
Gpx3	233.0274204	417.0837177	48.97112322	0.117446148	-3.089928694	0.005640108	0.63228338	Down
Grin3b	2.702736672	5.056443641	0.349029703	0.070269214	-3.830963438	0.035665493	0.93018014	Down
Grip1	3.279873039	0.33080013	6.228945947	17.34681733	4.116599086	0.013637153	0.89000029	Up
Hopx	9.76730256	2.688366152	16.84623897	6.282119334	2.651251348	0.002257971	0.484421005	Up
Hoxb13	13.33212608	5.402970593	21.26128157	3.945376312	1.980162912	0.014416005	0.900680537	Up
Hspb7	7.370333401	13.13120772	1.609459086	0.124177029	-3.009529771	0.010114796	0.809065278	Down
Hyal3	14.36466493	21.42215315	7.307176708	0.340279823	-1.555206485	0.017522032	0.92380019	Down
Ifi211	21.88151691	30.80040396	12.96262986	0.419817273	-1.252166568	0.014063011	0.895452531	Down
Ifit1bl1	17.77581354	10.72684377	24.82478331	2.314936498	1.210972619	0.031933237	0.930072316	Up
Itih4	41.94545724	23.78662622	60.10428827	2.529500299	1.33885241	0.002941458	0.504804993	Up
Jchain	34.7435399	19.16877519	50.31830461	2.632987395	1.396700615	0.003244573	0.528842456	Up
Kap	82.55440945	164.7842579	0.324560994	0.002154082	-8.858711073	0.004610199	0.604588401	Down
Kcnj15	3.19617686	6.067792726	0.324560994	0.058545405	-4.094300257	0.026222449	0.930072316	Down
Kcnj16	1.861980023	3.723960045	0	0.049003155	-4.350981552	0.039737975	0.931986512	Down
Keg1	9.1211911	17.59993315	0.642449046	0.037209025	-4.748203593	0.001093355	0.36187463	Down
Kl	2.206704766	4.413409531	0	0.04134661	-4.596087132	0.034108876	0.930072316	Down
Klhl31	3.600880657	0.66160026	6.540161054	9.831658231	3.297434766	0.034135299	0.930072316	Up
Ky	8.750181423	4.013177609	13.48718524	3.362919177	1.749714106	0.030174835	0.930072316	Up
LOC100041708	4.5253726	8.052593507	0.998151692	0.123416307	-3.018395063	0.020759385	0.92380019	Down
LOC118567384	141.2182315	201.5016207	80.93484223	0.40146789	-1.316643493	0.042866336	0.944298709	Down
Lama4	4.312454239	1.010966541	7.613941937	7.562264548	2.91881832	0.026239834	0.930072316	Up
Lep	15.38989268	25.35546826	5.42431711	0.211383991	-2.242061972	0.001484464	0.423977273	Down
Lipc	30.44699913	19.79646503	41.09753323	2.076570011	1.054202513	0.019371749	0.92380019	Up
Lrg1	13.57689095	6.695100015	20.45868188	3.056712561	1.611980894	0.03503864	0.930072316	Up
Ly6c2	3.116581715	0.33080013	5.9023633	16.34477755	4.030757838	0.039019861	0.931984688	Up
Lyve1	2.63266805	0.332411067	4.932925034	13.73177369	3.779446081	0.03154881	0.930072316	Up
Mapk8ip1	4.589189349	1.010966541	8.167412157	8.124182182	3.022222592	0.029619127	0.930072316	Up
Mat1a	72.53619939	31.98698384	113.0854149	3.538200699	1.823015885	0.014957049	0.917253499	Up
Matn1	20.40386689	28.09868701	12.70904676	0.454298164	-1.13828862	0.033407634	0.930072316	Down
Mb	37.98399144	69.08324201	6.884740879	0.099960456	-3.322498712	5.50E-08	0.000153045	Down
Mmp12	6.864153992	11.07175979	2.656548195	0.239355066	-2.062775752	0.028673284	0.930072316	Down
Mpo	8.659663748	1.001683466	16.31764403	16.22106111	4.019796292	0.003520586	0.54988387	Up
Ms4a8a	25.53796848	14.52468588	36.55125108	2.522731653	1.334986752	0.034697107	0.930072316	Up
Mtarc1	5.880134723	1.658833461	10.10143599	6.076044756	2.603132497	0.019915741	0.92380019	Up
Mtus1	14.65707898	7.381710172	21.93244779	2.979703186	1.575168628	0.013582891	0.89000029	Up
Mug1	53.01719529	35.35912082	70.67526976	2.000422589	1.000304801	0.017855823	0.92380019	Up
Mup10	22.00669775	1.334094533	42.67930097	31.98149029	4.999165263	0.00531707	0.626464532	Up
Myh6	35.40301661	70.48147222	0.324560994	0.005036082	-7.63348254	0.008497892	0.752415292	Down
Myl2	26.84305111	53.05032611	0.635776102	0.012088153	-6.370262308	0.028464979	0.930072316	Down
Myl9	31.75764718	19.18772389	44.32757047	2.313675115	1.210186296	0.014005308	0.895452531	Up
Myo5c	10.06898625	5.030205352	15.10776714	3.00934121	1.589447694	0.041137143	0.938970131	Up
Nanp	19.76125236	30.96602146	8.556483269	0.276428832	-1.855019996	0.003475666	0.549036751	Down
Nkd1	2.114096342	0	4.228192685	22.95649015	4.520830178	0.01934547	0.92380019	Up
Nnat	7.584749568	2.696038291	12.47346085	4.64809912	2.216640834	0.017951144	0.92380019	Up
Npdc1	4.719919631	1.332483596	8.107355666	6.088400831	2.606063342	0.039152346	0.931986512	Up
Odf3l1	3.385431643	0.33080013	6.440063155	17.97310218	4.167767536	0.01601766	0.92380019	Up
Pcsk1n	2.780489254	0.332411067	5.228567442	14.56674095	3.864606231	0.032898513	0.930072316	Up
Pdlim1	12.48275788	6.403043122	18.56247264	2.905137372	1.538606384	0.032473348	0.930072316	Up
Pdlim3	5.904603625	1.663283726	10.14592352	6.091092928	2.606701115	0.02024298	0.92380019	Up
Pdzk1	9.574339754	15.22057911	3.928100399	0.259150521	-1.948137799	0.038424514	0.931984688	Down
Perp	17.37221316	9.123708765	25.62071755	2.813826826	1.492533542	0.028897216	0.930072316	Up
Phyhipl	5.550703574	1.675788674	9.425618475	5.644815211	2.496926354	0.028044404	0.930072316	Up
Pla2g10	7.062047466	2.032827094	12.09126784	5.971184822	2.578017224	0.017612983	0.92380019	Up
Plac8	60.49184291	35.02310534	85.96058049	2.458852117	1.297984969	0.00133082	0.412371041	Up
Pln	12.93272568	25.51642165	0.349029703	0.013910782	-6.167652653	0.021122754	0.92380019	Down
Popdc2	4.834818321	8.004567195	1.665069446	0.206949231	-2.272651208	0.046755888	0.945580699	Down
Ppl	2.505365275	0.340083205	4.670647344	12.97319573	3.697462002	0.038926862	0.931984688	Up
Ppp1r1b	23.32147239	11.76120928	34.8817355	2.971810088	1.571341924	0.005135632	0.621055338	Up
Prg2	4.509580959	0	9.019161918	48.67873033	5.605219634	0.001778961	0.452833836	Up
Pycard	11.28884329	5.058054578	17.519632	3.481859542	1.799858006	0.030051414	0.930072316	Up
Pygm	47.76245813	16.27334206	79.2515742	4.858756282	2.280587068	1.79E-06	0.003107133	Up
Pyy	5.943351432	1.004905339	10.88179753	10.84235426	3.438606146	0.004298946	0.576214708	Up
S100a9	60.25271871	3.985328384	116.520109	29.21918967	4.868844263	0.027837479	0.930072316	Up
Scgb1a1	134.0173704	0	268.0347408	1452.416358	10.50423937	1.34E-18	1.86E-14	Up
Scgb3a2	4.140212942	0.33080013	7.949625753	22.10488997	4.466293648	0.004706905	0.611501735	Up
Scn4a	3.656707922	0.33080013	6.982615713	19.40522784	4.278373467	0.008849496	0.768855317	Up
Sec14l3	7.353889186	0	14.70777837	79.56895595	6.314133764	1.21E-05	0.016846381	Up
Serpina3m	22.52759271	13.7213827	31.33380271	2.284494623	1.191875047	0.015100942	0.920693812	Up
Serpina3n	27.69158102	14.72383126	40.65933078	2.763919287	1.466715486	0.010514165	0.825748069	Up
Sftpa1	16.22593486	0	32.45186972	176.0130572	7.459538646	9.58E-09	3.33E-05	Up
Sftpb	11.93545887	0	23.87091774	129.5106365	7.016926779	1.79E-07	0.000414246	Up
Sftpc	83.91999285	0	167.8399857	909.3704331	9.828724287	3.05E-16	2.12E-12	Up
Sftpd	6.491467554	1.323200521	11.65973459	8.779825812	3.134192318	0.009801865	0.796817124	Up
Slc13a1	3.045815202	5.773742353	0.317888051	0.06156327	-4.021786337	0.040010943	0.931986512	Down
Slc22a6	2.372910299	4.745820598	0	0.038446907	-4.700988658	0.024535124	0.928981074	Down
Slc26a3	25.61573099	14.18214589	37.0493161	2.61750747	1.388193654	0.028803345	0.930072316	Up
Slc44a4	23.24668963	12.15177558	34.34160367	2.832580063	1.502116734	0.02028769	0.92380019	Up
Slc6a14	31.62035257	18.23974539	45.00095976	2.474126582	1.306919314	0.019227044	0.92380019	Up
Slc7a2	4.787649941	1.343377608	8.231922274	6.145348514	2.619494831	0.026469656	0.930072316	Up
Stk32c	4.161049689	7.355089339	0.96701004	0.133231066	-2.907997574	0.035757856	0.930842619	Down
Stmn4	2.280824844	0	4.561649688	24.75528755	4.629664802	0.021793404	0.92380019	Up
Sycp2l	9.003139163	4.350038942	13.65623938	3.134882724	1.648411473	0.043751879	0.944298709	Up
Sycp3	2.682215983	5.039870972	0.324560994	0.070463098	-3.826988281	0.045454997	0.944298709	Down
Synm	11.87016739	4.697794285	19.04254049	4.062860241	2.022495738	0.007632472	0.712073802	Up
Tagln3	1.944029495	0	3.88805899	21.10754504	4.399686887	0.049337268	0.968458757	Up
Tat	13.62883344	6.716888038	20.54077885	3.069639583	1.618069274	0.017462621	0.92380019	Up
Tmem198	19.7556281	10.73612685	28.77512935	2.682392016	1.423520094	0.009785683	0.796817124	Up
Tmem262	2.617620193	0	5.235240385	28.39801223	4.827718044	0.011992745	0.854928998	Up
Tnnc2	55.69439921	17.22055546	94.16824296	5.465526645	2.450360517	0.047650218	0.95033813	Up
Tns2	33.75041794	22.41777541	45.08306048	2.014797481	1.010634832	0.024114162	0.928981074	Up
Tspan2	2.464020674	0.33080013	4.597241218	12.80033933	3.67811015	0.042362266	0.944298709	Up
Ttc16	3.956251995	1.003294402	6.909209588	6.890656454	2.784641431	0.03397034	0.930072316	Up
Ttn	17.56243559	9.615374343	25.50949683	2.645239881	1.403398558	0.040109202	0.931986512	Up
Umod	22.99906768	45.99813536	0	0.003962111	-7.97951516	0.041203639	0.938970131	Down
Vipr1	8.542416287	3.372982828	13.71184975	4.071659921	2.025617068	0.030618068	0.930072316	Up
Wdr31	1.854307884	3.708615768	0	0.049186461	-4.34559492	0.034775656	0.930072316	Down
Zfp784	18.54438893	25.66240612	11.42637174	0.446558828	-1.163077852	0.04698103	0.945580699	Down
