# Supplementary material for: The regulatory effect of TiO2 nanotubes loaded with graphene oxide on macrophage polarization in an inflammatory environment
Source: BMC Oral Health. 2024 Jul 20;24:824. doi: 10.1186/s12903-024-04608-9 (PMC11265100; doi:10.1186/s12903-024-04608-9)
Supplement: Supplementary file 4 — Supplementary Material 4. [file 12903_2024_4608_MOESM4_ESM.xls]

id	Term	Category	ListHits	p-value	q-value	Enrichment_score	geneID
GO:0005615	extracellular space	cellular_component	57	4.72E-19	6.72E-16	3.743573989	Agr2;Amh;Apob;Bgn;C1qc;Camp;Cfd;Chil1;Col1a2;Col3a1;Col4a2;Col6a2;Cpe;Ctf1;Fabp3;Fcgbp;Fga;Fgb;Fgg;Ggt1;Gpx3;H2-Q7;Hba-a1;Hba-a2;Hbb-bs;Hbb-bt;Hpx;Il27;Itih4;Jchain;Kl;Klk1;Kng1;Lcn2;Lep;Lrp2;Ltf;Mgp;Mpo;Mug1;Mup1;Mup17;Ngp;Oit1;Orm1;Retnlg;S100a8;S100a9;Scgb1a1;Sftpc;Sparcl1;Sval1;Tnfsf10;Tnfsf12;Umod;Wfdc17;Wfdc2
GO:0005576	extracellular region	cellular_component	57	1.57E-17	1.12E-14	3.470352579	Adgrg1;Agr2;Amh;Apob;Bgn;C1qc;Camp;Cfd;Chil1;Chil3;Col1a2;Col3a1;Col4a2;Col6a2;Cpe;Cryab;Ctf1;Dnase1;Dnase1l2;Fga;Fgb;Fgg;Fndc7;Gpx3;Guca2b;Hpx;Htra1;Il27;Itih4;Jchain;Kap;Kl;Kng1;Lcn2;Lep;Ltf;Mgp;Muc2;Mug1;Mup17;Ngp;Oit1;Orm1;Prss35;Retnlg;S100a8;S100a9;Saa2;Scgb1a1;Sftpc;Sparcl1;Spink5;Tmprss2;Tnfsf10;Tnfsf12;Umod;Wfdc2
GO:0060048	cardiac muscle contraction	biological_process	8	2.11E-08	1.00E-05	16.88830371	Actc1;Atp1b1;Cxcr4;Myh6;Myl2;Myl3;Tnnc1;Tnni3
GO:0004601	peroxidase activity	molecular_function	7	3.77E-08	1.34E-05	20.68817204	Gpx2;Gpx3;Hba-a1;Hba-a2;Hbb-bs;Hbb-bt;Mpo
GO:0019825	oxygen binding	molecular_function	6	4.94E-08	1.41E-05	28.2111437	Cyp2f2;Hba-a1;Hba-a2;Hbb-bs;Hbb-bt;Mb
GO:0062023	collagen-containing extracellular matrix	cellular_component	16	8.19E-08	1.94E-05	5.22098979	Bgn;Col1a2;Col3a1;Col4a2;Col6a2;Fga;Fgb;Fgg;Htra1;Itih4;Kng1;Mgp;Muc2;Prg2;Sparcl1;Tgm3
GO:0020037	heme binding	molecular_function	11	3.53E-07	7.19E-05	7.29390681	1700013F07Rik;Cyp26b1;Cyp2f2;Cyp4a14;Cyp4b1;Hba-a1;Hba-a2;Hbb-bt;Hpx;Mb;Mpo
GO:0005833	hemoglobin complex	cellular_component	4	1.70E-06	0.000262552	41.37634409	Hba-a1;Hba-a2;Hbb-bs;Hbb-bt
GO:0031720	haptoglobin binding	molecular_function	4	1.70E-06	0.000262552	41.37634409	Hba-a1;Hba-a2;Hbb-bs;Hbb-bt
GO:0035634	response to stilbenoid	biological_process	5	1.84E-06	0.000262552	23.50928641	Cidea;Gsta2;Hba-a1;Mup1;Saa2
GO:0031838	haptoglobin-hemoglobin complex	cellular_component	4	2.65E-06	0.000342627	37.61485826	Hba-a1;Hba-a2;Hbb-bs;Hbb-bt
GO:0055010	ventricular cardiac muscle tissue morphogenesis	biological_process	5	6.56E-06	0.000779009	18.47158218	Myh6;Myl2;Myl3;Tnnc1;Tnni3
GO:0031526	brush border membrane	cellular_component	7	1.04E-05	0.001143284	9.283154122	Car4;Cdhr5;Cltrn;Lrp2;Pdzk1;Slc22a12;Slc28a2
GO:0005577	fibrinogen complex	cellular_component	3	1.74E-05	0.001652262	51.72043011	Fga;Fgb;Fgg
GO:0072378	blood coagulation, fibrin clot formation	biological_process	3	1.74E-05	0.001652262	51.72043011	Fga;Fgb;Fgg
GO:0005975	carbohydrate metabolic process	biological_process	10	2.36E-05	0.002102841	5.224285869	Chil1;Chil3;Chst1;Csl;Gpd1;Kl;Ldhb;Pdk4;Pygm;Sec1
GO:0043292	contractile fiber	cellular_component	4	2.93E-05	0.002265882	21.7770232	Cryab;Myl2;Tnnc1;Tnni3
GO:0030492	hemoglobin binding	molecular_function	3	3.02E-05	0.002265882	44.33179724	Hbb-bs;Hbb-bt;Lrp2
GO:0090277	positive regulation of peptide hormone secretion	biological_process	3	3.02E-05	0.002265882	44.33179724	Fga;Fgb;Fgg
GO:0008217	regulation of blood pressure	biological_process	6	3.24E-05	0.002265882	9.851510497	Acta2;Col1a2;Dll1;Lep;Myh6;Umod
GO:0045087	innate immune response	biological_process	15	3.34E-05	0.002265882	3.448028674	C1qc;Camp;Cfd;Fga;Fgb;Fgg;Ifi27l2b;Il27;Jchain;Lcn2;Ltf;S100a8;S100a9;Wfdc17;Wfdc2
GO:0072562	blood microparticle	cellular_component	3	4.80E-05	0.003109537	38.79032258	Fga;Fgb;Fgg
GO:0002026	regulation of the force of heart contraction	biological_process	4	6.49E-05	0.003693938	17.98971482	Myh6;Myl2;Myl3;Pln
GO:0031674	I band	cellular_component	4	6.49E-05	0.003693938	17.98971482	Actc1;Ankrd1;Cryab;Myl3
GO:0042744	hydrogen peroxide catabolic process	biological_process	4	6.49E-05	0.003693938	17.98971482	Gpx3;Hba-a1;Hbb-bt;Mpo
GO:0097512	cardiac myofibril	cellular_component	3	7.15E-05	0.003918623	34.48028674	Cryab;Myl2;Tnni3
GO:0007599	hemostasis	biological_process	5	7.95E-05	0.004194478	11.24357176	Fga;Fgb;Fgg;Kng1;P2ry12
GO:0043177	organic acid binding	molecular_function	3	0.000101484	0.005161184	31.03225806	Hba-a1;Hba-a2;Hbb-bt
GO:0006885	regulation of pH	biological_process	4	0.000107036	0.005255823	15.91397849	Car4;Kcnj16;Pdk4;Slc4a4
GO:0002682	regulation of immune system process	biological_process	3	0.000138548	0.005978553	28.2111437	Ggt1;Orm1;Sval1
GO:0005344	oxygen carrier activity	molecular_function	3	0.000138548	0.005978553	28.2111437	Hba-a1;Hbb-bt;Mb
GO:0006112	energy reserve metabolic process	biological_process	3	0.000138548	0.005978553	28.2111437	Kl;Lep;Mup1
GO:0032780	negative regulation of ATPase activity	biological_process	3	0.000138548	0.005978553	28.2111437	Cnn3;Ltf;Tnni3
GO:0070527	platelet aggregation	biological_process	4	0.00016624	0.006802734	14.26770486	Fga;Fgb;Fgg;P2ry12
GO:0005201	extracellular matrix structural constituent	molecular_function	7	0.000167202	0.006802734	6.034050179	Col1a2;Col3a1;Col4a2;Fga;Fgb;Fgg;Umod
GO:0030414	peptidase inhibitor activity	molecular_function	7	0.000176039	0.006963336	5.984181996	Itih4;Kng1;Mug1;Ngp;Spink5;Spint2;Wfdc2
GO:0031639	plasminogen activation	biological_process	3	0.000183417	0.007059085	25.86021505	Fga;Fgb;Fgg
GO:0048306	calcium-dependent protein binding	molecular_function	6	0.000198728	0.00744707	7.133852429	Cplx2;Mgp;S100a8;S100a9;Tnnc1;Tnni3
GO:0030168	platelet activation	biological_process	4	0.000246063	0.008984445	12.93010753	Fga;Fgb;Fgg;P2ry12
GO:0002376	immune system process	biological_process	14	0.000263937	0.009396152	2.998285803	C1qc;Cfd;Fga;Fgb;Fgg;H2-Aa;H2-Q7;Ifi27l2b;Il27;Lcn2;Ltf;Prg2;S100a8;S100a9
GO:0034116	positive regulation of heterotypic cell-cell adhesion	biological_process	3	0.000299175	0.010143466	22.16589862	Fga;Fgb;Fgg
GO:0042730	fibrinolysis	biological_process	3	0.000299175	0.010143466	22.16589862	Fga;Fgb;Fgg
GO:0009617	response to bacterium	biological_process	8	0.000308506	0.010216566	4.728725038	B3galt5;Cfd;Gsta2;Hba-a1;Hba-a2;Lcn2;Ly6a;Vil1
GO:0051258	protein polymerization	biological_process	3	0.000371314	0.012017067	20.68817204	Fga;Fgb;Fgg
GO:0005869	dynactin complex	cellular_component	3	0.000453758	0.014358934	19.39516129	Acta2;Actc1;Actg2
GO:0030020	extracellular matrix structural constituent conferring tensile strength	molecular_function	4	0.000482774	0.014945011	10.8885116	Col1a2;Col3a1;Col4a2;Col6a2
GO:0014002	astrocyte development	biological_process	3	0.000547084	0.016230154	18.25426945	Dll1;S100a8;S100a9
GO:0031091	platelet alpha granule	cellular_component	3	0.000547084	0.016230154	18.25426945	Fga;Fgb;Fgg
GO:0050839	cell adhesion molecule binding	molecular_function	5	0.000662923	0.019265352	7.18339307	Cdhr5;Cpe;Fga;Fgb;Fgg
GO:0019731	antibacterial humoral response	biological_process	5	0.000751471	0.020612886	6.989247312	Camp;Jchain;Ltf;Wfdc17;Wfdc2
GO:0060047	heart contraction	biological_process	3	0.000768581	0.020612886	16.3327674	Actc1;Myl2;Tnni3
GO:0030016	myofibril	cellular_component	4	0.000777358	0.020612886	9.622405601	Ankrd1;Myh6;Myl2;Tnni3
GO:0005581	collagen trimer	cellular_component	5	0.000798919	0.020612886	6.896057348	C1qc;Col1a2;Col3a1;Col4a2;Col6a2
GO:0007596	blood coagulation	biological_process	5	0.000798919	0.020612886	6.896057348	Fga;Fgb;Fgg;Kng1;P2ry12
GO:0004869	cysteine-type endopeptidase inhibitor activity	molecular_function	4	0.000848693	0.020612886	9.403714565	Kng1;Ltf;Ngp;Wfdc2
GO:0004530	deoxyribonuclease I activity	molecular_function	2	0.000911947	0.020612886	41.37634409	Dnase1;Dnase1l2
GO:0018119	peptidyl-cysteine S-nitrosylation	biological_process	2	0.000911947	0.020612886	41.37634409	S100a8;S100a9
GO:0030485	smooth muscle contractile fiber	cellular_component	2	0.000911947	0.020612886	41.37634409	Acta2;Myh11
GO:0031721	hemoglobin alpha binding	molecular_function	2	0.000911947	0.020612886	41.37634409	Hbb-bs;Hbb-bt
GO:0035821	modulation of process of other organism	biological_process	2	0.000911947	0.020612886	41.37634409	Camp;S100a9
GO:0043152	induction of bacterial agglutination	biological_process	2	0.000911947	0.020612886	41.37634409	Fga;Fgb
GO:0061041	regulation of wound healing	biological_process	2	0.000911947	0.020612886	41.37634409	Acta2;Vil1
GO:0070093	negative regulation of glucagon secretion	biological_process	2	0.000911947	0.020612886	41.37634409	Lep;Oit1
GO:0009897	external side of plasma membrane	cellular_component	12	0.000947807	0.021088709	2.907003097	Clec2h;Cxcr4;Fga;Fgb;Fgg;H2-Aa;H2-Q7;Il7r;Lrp2;Ly6a;P2ry12;Rorc
GO:0005509	calcium ion binding	molecular_function	15	0.000966331	0.021170085	2.52294781	Cdhr5;Cps1;Dll1;Itih4;Lrp2;Mgp;Myl2;Myl3;S100a8;S100a9;Sparcl1;Tgm3;Tnnc1;Umod;Vil1
GO:0016459	myosin complex	cellular_component	4	0.001004998	0.021225964	8.99485741	Myh11;Myh6;Myl2;Myl3
GO:0030155	regulation of cell adhesion	biological_process	4	0.001004998	0.021225964	8.99485741	Cxcr4;Dll1;Gpr4;Spink5
GO:0010466	negative regulation of peptidase activity	biological_process	6	0.001013599	0.021225964	5.259704757	Itih4;Kng1;Mug1;Ngp;Spint2;Wfdc2
GO:0005859	muscle myosin complex	cellular_component	2	0.001359218	0.027260926	34.48028674	Myh11;Myh6
GO:0036041	long-chain fatty acid binding	molecular_function	2	0.001359218	0.027260926	34.48028674	Fabp3;Ucp1
GO:0043462	regulation of ATPase activity	biological_process	2	0.001359218	0.027260926	34.48028674	Myh6;Tnnc1
GO:0034622	cellular protein-containing complex assembly	biological_process	3	0.001549362	0.030642941	12.93010753	Fga;Fgb;Fgg
GO:0004867	serine-type endopeptidase inhibitor activity	molecular_function	6	0.001603713	0.031283383	4.811202801	Itih4;Mug1;Spink5;Spint2;Wfdc17;Wfdc2
GO:0050714	positive regulation of protein secretion	biological_process	4	0.001711178	0.032835499	7.806857375	Ankrd1;Fga;Fgb;Fgg
GO:0006811	ion transport	biological_process	14	0.001866293	0.032835499	2.450375707	Atp1b1;Clca2;Grin3b;Kcnj15;Kcnj16;Lcn2;Ltf;Slc13a1;Slc22a12;Slc38a3;Slc4a4;Steap2;Trpm5;Ucp1
GO:0004536	deoxyribonuclease activity	molecular_function	2	0.001890808	0.032835499	29.55453149	Dnase1;Dnase1l2
GO:0004568	chitinase activity	molecular_function	2	0.001890808	0.032835499	29.55453149	Chil1;Chil3
GO:0010882	regulation of cardiac muscle contraction by calcium ion signaling	biological_process	2	0.001890808	0.032835499	29.55453149	Atp1b1;Tnni3
GO:0014807	regulation of somitogenesis	biological_process	2	0.001890808	0.032835499	29.55453149	Cdx1;Dll1
GO:0032532	regulation of microvillus length	biological_process	2	0.001890808	0.032835499	29.55453149	Cdhr5;Vil1
GO:0043270	positive regulation of ion transport	biological_process	2	0.001890808	0.032835499	29.55453149	Lep;P2ry12
GO:2000491	positive regulation of hepatic stellate cell activation	biological_process	2	0.001890808	0.032835499	29.55453149	Acta2;Lep
GO:0000737	DNA catabolic process, endonucleolytic	biological_process	2	0.002505064	0.038774036	25.86021505	Dnase1;Dnase1l2
GO:0005337	nucleoside transmembrane transporter activity	molecular_function	2	0.002505064	0.038774036	25.86021505	Slc28a2;Slc28a2b
GO:0005861	troponin complex	cellular_component	2	0.002505064	0.038774036	25.86021505	Tnnc1;Tnni3
GO:0006308	DNA catabolic process	biological_process	2	0.002505064	0.038774036	25.86021505	Dnase1;Dnase1l2
GO:0015232	heme transmembrane transporter activity	molecular_function	2	0.002505064	0.038774036	25.86021505	1700013F07Rik;Hpx
GO:0015747	urate transport	biological_process	2	0.002505064	0.038774036	25.86021505	Slc22a12;Umod
GO:0035425	autocrine signaling	biological_process	2	0.002505064	0.038774036	25.86021505	S100a8;S100a9
GO:0048639	positive regulation of developmental growth	biological_process	2	0.002505064	0.038774036	25.86021505	Agr2;Lep
GO:0050920	regulation of chemotaxis	biological_process	2	0.002505064	0.038774036	25.86021505	Cxcr4;P2ry12
GO:1901642	nucleoside transmembrane transport	biological_process	2	0.002505064	0.038774036	25.86021505	Slc28a2;Slc28a2b
GO:0005506	iron ion binding	molecular_function	6	0.00269543	0.039633404	4.340175953	Cyp26b1;Cyp2f2;Cyp4a14;Cyp4b1;Lcn2;Ltf
GO:0006953	acute-phase response	biological_process	3	0.002699747	0.039633404	10.70077864	Itih4;Orm1;Saa2
GO:0035904	aorta development	biological_process	3	0.002699747	0.039633404	10.70077864	Cxcr4;Lep;Lrp2
GO:0045921	positive regulation of exocytosis	biological_process	3	0.002699747	0.039633404	10.70077864	Fga;Fgb;Fgg
GO:0048821	erythrocyte development	biological_process	3	0.002699747	0.039633404	10.70077864	Alas2;Hba-a1;Hba-a2
GO:1902042	negative regulation of extrinsic apoptotic signaling pathway via death domain receptors	biological_process	3	0.002978567	0.043280398	10.34408602	Fga;Fgb;Fgg
GO:0006032	chitin catabolic process	biological_process	2	0.003200354	0.045121829	22.98685783	Chil1;Chil3
GO:0010888	negative regulation of lipid storage	biological_process	2	0.003200354	0.045121829	22.98685783	Lep;Mup1
GO:0050544	arachidonic acid binding	molecular_function	2	0.003200354	0.045121829	22.98685783	Cyp4a14;S100a8
GO:0050840	extracellular matrix binding	molecular_function	3	0.003274456	0.045713972	10.01040583	Adgrg1;Bgn;Sparcl1
GO:0006874	cellular calcium ion homeostasis	biological_process	5	0.003543566	0.04865656	4.925755248	Atp1b1;Pln;Pygm;Tnni3;Umod
GO:0031032	actomyosin structure organization	biological_process	3	0.003587738	0.04865656	9.697580645	Actc1;Cnn1;Cnn3
GO:2000352	negative regulation of endothelial cell apoptotic process	biological_process	3	0.003587738	0.04865656	9.697580645	Fga;Fgb;Fgg
GO:0006915	apoptotic process	biological_process	13	0.003774813	0.050710698	2.355045854	Bcl2a1a;Chil1;Cidea;Dnase1;Ifi27l2b;Lcn2;Muc2;S100a8;S100a9;Tnfsf10;Tnfsf12;Umod;Vil1
GO:0019732	antifungal humoral response	biological_process	2	0.003975072	0.052412062	20.68817204	Camp;Ltf
GO:0032432	actin filament bundle	cellular_component	2	0.003975072	0.052412062	20.68817204	Cryab;Vil1
GO:0035025	positive regulation of Rho protein signal transduction	biological_process	3	0.004634961	0.059970193	8.866359447	Adgrg1;Col3a1;Gpr4
GO:0001878	response to yeast	biological_process	2	0.004827633	0.059970193	18.80742913	Camp;Mpo
GO:0008061	chitin binding	molecular_function	2	0.004827633	0.059970193	18.80742913	Chil1;Chil3
GO:0070417	cellular response to cold	biological_process	2	0.004827633	0.059970193	18.80742913	Cidea;Ucp1
GO:0005198	structural molecule activity	molecular_function	5	0.004843098	0.059970193	4.577029213	Cryab;Fga;Fgb;Fgg;Tgm3
GO:0015293	symporter activity	molecular_function	5	0.004843098	0.059970193	4.577029213	Slc13a1;Slc28a2;Slc28a2b;Slc38a3;Slc4a4
GO:0032496	response to lipopolysaccharide	biological_process	5	0.004843098	0.059970193	4.577029213	Cps1;Ggt1;S100a8;S100a9;Umod
GO:0060349	bone morphogenesis	biological_process	3	0.005020767	0.061634238	8.620071685	Cdx1;Cyp26b1;Ltf
GO:0051897	positive regulation of protein kinase B signaling	biological_process	5	0.0052146	0.063466582	4.497428705	Chil1;Lep;Lrp2;Mup1;P2ry12
GO:0051924	regulation of calcium ion transport	biological_process	3	0.005425374	0.064425468	8.387096774	Cxcr4;Grin3b;P2ry12
GO:0006805	xenobiotic metabolic process	biological_process	4	0.005478025	0.064425468	5.667992341	Cyp26b1;Cyp2f2;Gsta2;Rorc
GO:0030021	extracellular matrix structural constituent conferring compression resistance	molecular_function	2	0.005756476	0.064425468	17.24014337	Bgn;Prg2
GO:0032982	myosin filament	cellular_component	2	0.005756476	0.064425468	17.24014337	Myh11;Myh6
GO:0036376	sodium ion export across plasma membrane	biological_process	2	0.005756476	0.064425468	17.24014337	Atp1b1;Slc4a4
GO:0042581	specific granule	cellular_component	2	0.005756476	0.064425468	17.24014337	Camp;Ltf
GO:0045028	G protein-coupled purinergic nucleotide receptor activity	molecular_function	2	0.005756476	0.064425468	17.24014337	Gpr34;P2ry12
GO:0048407	platelet-derived growth factor binding	molecular_function	2	0.005756476	0.064425468	17.24014337	Col1a2;Col3a1
GO:0055003	cardiac myofibril assembly	biological_process	2	0.005756476	0.064425468	17.24014337	Actc1;Myl2
GO:0071398	cellular response to fatty acid	biological_process	2	0.005756476	0.064425468	17.24014337	Pdk4;Ucp1
GO:0009725	response to hormone	biological_process	3	0.005849025	0.064425468	8.166383701	Fhl2;Mb;Steap2
GO:0050873	brown fat cell differentiation	biological_process	3	0.005849025	0.064425468	8.166383701	Fabp3;Mb;Ucp1
GO:0031012	extracellular matrix	cellular_component	8	0.005881538	0.064425468	2.966046171	Bgn;Col1a2;Col3a1;Col4a2;Col6a2;Fcgbp;Mgp;Muc2
GO:0001666	response to hypoxia	biological_process	5	0.006449733	0.070110078	4.274415711	Alas2;Atp1b1;Cryab;Mb;Pygm
GO:0055072	iron ion homeostasis	biological_process	3	0.006754369	0.071306147	7.758064516	Lcn2;Ltf;Steap2
GO:0006941	striated muscle contraction	biological_process	2	0.006760063	0.071306147	15.91397849	Myh6;Tnni3
GO:0034374	low-density lipoprotein particle remodeling	biological_process	2	0.006760063	0.071306147	15.91397849	Apob;Mpo
GO:2001223	negative regulation of neuron migration	biological_process	2	0.006760063	0.071306147	15.91397849	Adgrg1;Col3a1
GO:0005903	brush border	cellular_component	4	0.006917056	0.07242565	5.304659498	Lrp2;Myh11;Pdzk1;Vil1
GO:0006954	inflammatory response	biological_process	9	0.007150588	0.074324361	2.659907834	Chil1;Chil3;Chst1;Cyp26b1;Il27;Kng1;S100a8;S100a9;Umod
GO:0016705	oxidoreductase activity, acting on paired donors, with incorporation or reduction of molecular oxygen	molecular_function	4	0.007232028	0.074626141	5.23751191	Cyp26b1;Cyp2f2;Cyp4a14;Cyp4b1
GO:0016324	apical plasma membrane	cellular_component	9	0.00754193	0.077264089	2.637302385	Atp1b1;Car4;Cdhr5;Dll1;Lrp2;Pdzk1;Slc22a12;Slc38a3;Umod
GO:0002064	epithelial cell development	biological_process	2	0.007836878	0.079146908	14.77726575	Cxcr4;Muc2
GO:0003094	glomerular filtration	biological_process	2	0.007836878	0.079146908	14.77726575	Jchain;Umod
GO:0030018	Z disc	cellular_component	5	0.008134562	0.081574767	4.040658602	Cryab;Fhl2;Myh6;Myoz2;Pygm
GO:1990573	potassium ion import across plasma membrane	biological_process	3	0.00826058	0.082259203	7.216804201	Atp1b1;Kcnj15;Kcnj16
GO:0001895	retina homeostasis	biological_process	2	0.008985426	0.088243081	13.7921147	Slc28a2;Slc28a2b
GO:0007588	excretion	biological_process	2	0.008985426	0.088243081	13.7921147	Guca2b;Umod
GO:0007160	cell-matrix adhesion	biological_process	4	0.009703962	0.094446969	4.811202801	Col3a1;Fga;Fgb;Fgg
GO:0003779	actin binding	molecular_function	9	0.009749792	0.094446969	2.529803647	Cnn1;Cnn3;Cxcr4;Dnase1;Myh11;Myh6;Myoz2;Tnni3;Vil1
GO:0001972	retinoic acid binding	molecular_function	2	0.010204236	0.096230673	12.93010753	Cyp26b1;Ugt1a1
GO:0006044	N-acetylglucosamine metabolic process	biological_process	2	0.010204236	0.096230673	12.93010753	Chst1;Mgat3
GO:0055008	cardiac muscle tissue morphogenesis	biological_process	2	0.010204236	0.096230673	12.93010753	Actc1;Ankrd1
GO:0070885	negative regulation of calcineurin-NFAT signaling cascade	biological_process	2	0.010204236	0.096230673	12.93010753	Fhl2;Myoz2
GO:0004252	serine-type endopeptidase activity	molecular_function	6	0.010524072	0.098593939	3.26655348	Cfd;Htra1;Klk1;Ltf;Prss35;Tmprss2
GO:0045907	positive regulation of vasoconstriction	biological_process	3	0.011177789	0.102920773	6.465053763	Fga;Fgb;Fgg
GO:0051592	response to calcium ion	biological_process	3	0.011177789	0.102920773	6.465053763	Fga;Fgb;Fgg
GO:0003824	catalytic activity	molecular_function	9	0.011472458	0.102920773	2.462877624	Alas2;Ckmt1;Cps1;Ehhadh;Ldhb;Mest;Pygm;Rdh7;Tgm3
GO:0002523	leukocyte migration involved in inflammatory response	biological_process	2	0.011491856	0.102920773	12.16951297	S100a8;S100a9
GO:0015701	bicarbonate transport	biological_process	2	0.011491856	0.102920773	12.16951297	Car4;Slc4a4
GO:0019433	triglyceride catabolic process	biological_process	2	0.011491856	0.102920773	12.16951297	Apob;Cps1
GO:0070528	protein kinase C signaling	biological_process	2	0.011491856	0.102920773	12.16951297	Adgrg1;Ankrd1
GO:0065003	protein-containing complex assembly	biological_process	4	0.011769256	0.104746376	4.546850998	Fga;Jchain;Mat1a;Mgp
GO:0005740	mitochondrial envelope	cellular_component	2	0.012846857	0.112925461	11.49342891	Cidea;Ucp1
GO:0030048	actin filament-based movement	biological_process	2	0.012846857	0.112925461	11.49342891	Actc1;Myh6
GO:0004497	monooxygenase activity	molecular_function	4	0.013133978	0.114427181	4.401738733	Cyp26b1;Cyp2f2;Cyp4a14;Cyp4b1
GO:0006936	muscle contraction	biological_process	3	0.013178411	0.114427181	6.084756483	Acta2;Myh6;Tnni3
GO:0016491	oxidoreductase activity	molecular_function	12	0.013497743	0.116261637	2.079213271	Cyp26b1;Cyp2f2;Cyp4a14;Cyp4b1;Ehhadh;Gpd1;Gpx2;Gpx3;Ldhb;Mpo;Rdh7;Steap2
GO:0005783	endoplasmic reticulum	cellular_component	24	0.013552972	0.116261637	1.61311283	Agr2;Ano7;Apob;Chil1;Chil3;Col1a2;Cyp26b1;Cyp2f2;Cyp4a14;Cyp4b1;Fgb;H2-Q7;Kl;Lrp2;Mest;Mgp;Pln;Rdh7;Scgb1a1;Spink5;Tm4sf20;Tmem174;Ugt1a1;Umod
GO:0018149	peptide cross-linking	biological_process	2	0.014267831	0.12022125	10.8885116	Col3a1;Tgm3
GO:0031430	M band	cellular_component	2	0.014267831	0.12022125	10.8885116	Cryab;Fhl2
GO:0050801	ion homeostasis	biological_process	2	0.014267831	0.12022125	10.8885116	Slc4a4;Umod
GO:0120162	positive regulation of cold-induced thermogenesis	biological_process	4	0.01459568	0.122260282	4.265602483	Cxcr4;Lcn2;Lep;Ucp1
GO:0030141	secretory granule	cellular_component	5	0.014973317	0.124690079	3.471169806	Cpe;Klk1;Ltf;Mpo;Scgb1a1
GO:0032693	negative regulation of interleukin-10 production	biological_process	2	0.015753389	0.130423408	10.34408602	Dll1;Prg2
GO:0051015	actin filament binding	molecular_function	6	0.016536416	0.13611478	2.955453149	Myh11;Myh6;Tagln;Tnnc1;Tnni3;Vil1
GO:0042531	positive regulation of tyrosine phosphorylation of STAT protein	biological_process	3	0.01693873	0.137644033	5.541474654	Ctf1;Hpx;Lep
GO:0004602	glutathione peroxidase activity	molecular_function	2	0.017302164	0.137644033	9.851510497	Gpx2;Gpx3
GO:0005229	intracellular calcium activated chloride channel activity	molecular_function	2	0.017302164	0.137644033	9.851510497	Ano7;Clca2
GO:0031528	microvillus membrane	cellular_component	2	0.017302164	0.137644033	9.851510497	Cdhr5;Pdzk1
GO:0045598	regulation of fat cell differentiation	biological_process	2	0.017302164	0.137644033	9.851510497	Lep;Rorc
GO:0045821	positive regulation of glycolytic process	biological_process	2	0.017302164	0.137644033	9.851510497	Gpd1;Slc4a4
GO:0006749	glutathione metabolic process	biological_process	3	0.017755314	0.139688215	5.444255801	Ggt1;Gpx3;Gsta2
GO:0032757	positive regulation of interleukin-8 production	biological_process	3	0.017755314	0.139688215	5.444255801	Camp;Chil1;Lep
GO:0001659	temperature homeostasis	biological_process	2	0.018912809	0.144794839	9.403714565	Cidea;Gpx2
GO:0005242	inward rectifier potassium channel activity	molecular_function	2	0.018912809	0.144794839	9.403714565	Kcnj15;Kcnj16
GO:0006937	regulation of muscle contraction	biological_process	2	0.018912809	0.144794839	9.403714565	Tnnc1;Tnni3
GO:0050921	positive regulation of chemotaxis	biological_process	2	0.018912809	0.144794839	9.403714565	Cxcr4;P2ry12
GO:0098655	cation transmembrane transport	biological_process	2	0.018912809	0.144794839	9.403714565	Atp1b1;Trpm5
GO:0008146	sulfotransferase activity	molecular_function	3	0.019453377	0.148136947	5.259704757	Chst1;Gal3st2b;Sult1d1
GO:0042742	defense response to bacterium	biological_process	5	0.019752533	0.149614934	3.232526882	Camp;Gsdmc4;Lcn2;Mpo;Prg2
GO:0008236	serine-type peptidase activity	molecular_function	5	0.020231098	0.152404835	3.212449075	Cfd;Htra1;Klk1;Ltf;Tmprss2
GO:0046332	SMAD binding	molecular_function	3	0.020334915	0.152404835	5.172043011	Col1a2;Col3a1;Ranbp3l
GO:0003009	skeletal muscle contraction	biological_process	2	0.020583996	0.152664637	8.99485741	Tnnc1;Tnni3
GO:0034364	high-density lipoprotein particle	cellular_component	2	0.020583996	0.152664637	8.99485741	Apob;Saa2
GO:0070374	positive regulation of ERK1 and ERK2 cascade	biological_process	6	0.021103771	0.155708652	2.795698925	Acta2;Chil1;Cxcr4;Fga;Fgb;Fgg
GO:0044877	protein-containing complex binding	molecular_function	12	0.021282187	0.156215644	1.948650428	Bcl2a1a;Cps1;Cryab;H2-Aa;H2-Q7;Hba-a1;Hba-a2;Hbb-bs;Hbb-bt;Lrp2;Myh6;Pdzk1
GO:0002250	adaptive immune response	biological_process	5	0.021712174	0.158554545	3.153684763	Fga;Fgb;Fgg;H2-Aa;Jchain
GO:0006883	cellular sodium ion homeostasis	biological_process	2	0.022314417	0.161298123	8.620071685	Atp1b1;Umod
GO:0070412	R-SMAD binding	molecular_function	2	0.022314417	0.161298123	8.620071685	Ankrd1;Pmepa1
GO:0008376	acetylgalactosaminyltransferase activity	molecular_function	2	0.024102784	0.172474196	8.275268817	B3galt5;B4galnt4
GO:0016209	antioxidant activity	molecular_function	2	0.024102784	0.172474196	8.275268817	S100a8;S100a9
GO:0006508	proteolysis	biological_process	10	0.025640374	0.182559462	2.044285775	Cfd;Clca2;Cpe;Ggt1;Htra1;Klk1;Ltf;Prss35;Sval1;Tmprss2
GO:0045861	negative regulation of proteolysis	biological_process	2	0.025947828	0.182919343	7.956989247	Spink5;Tm4sf20
GO:0055013	cardiac muscle cell development	biological_process	2	0.025947828	0.182919343	7.956989247	Myh11;Myh6
GO:0003785	actin monomer binding	molecular_function	2	0.027848298	0.193990024	7.662285942	Myl2;Myl3
GO:0008016	regulation of heart contraction	biological_process	2	0.027848298	0.193990024	7.662285942	Myh6;Pln
GO:0015629	actin cytoskeleton	cellular_component	6	0.027926935	0.193990024	2.618755955	Acta2;Cnn3;Hspb7;Myl2;Myoz2;Vil1
GO:0005518	collagen binding	molecular_function	3	0.028168336	0.19471704	4.563567362	Adgrg1;Col6a2;Sparcl1
GO:0008152	metabolic process	biological_process	5	0.028938989	0.198308686	2.922058198	Chil3;Cps1;Ehhadh;Kl;Pygm
GO:0003774	motor activity	molecular_function	3	0.029244961	0.198308686	4.497428705	Myh11;Myh6;Myl3
GO:0005791	rough endoplasmic reticulum	cellular_component	3	0.029244961	0.198308686	4.497428705	Car4;Fga;Scgb1a1
GO:0030512	negative regulation of transforming growth factor beta receptor signaling pathway	biological_process	3	0.029244961	0.198308686	4.497428705	Cidea;Htra1;Pmepa1
GO:0009954	proximal/distal pattern formation	biological_process	2	0.029802963	0.201134686	7.388632873	Cyp26b1;Dll1
GO:0016529	sarcoplasmic reticulum	cellular_component	3	0.031462827	0.208747954	4.370740572	Car4;Pln;Pygm
GO:0010906	regulation of glucose metabolic process	biological_process	2	0.031810608	0.208747954	7.133852429	Pdk4;Rorc
GO:0015276	ligand-gated ion channel activity	molecular_function	2	0.031810608	0.208747954	7.133852429	Clca2;Grin3b
GO:0036094	small molecule binding	molecular_function	2	0.031810608	0.208747954	7.133852429	Lcn2;Mup17
GO:0045807	positive regulation of endocytosis	biological_process	2	0.031810608	0.208747954	7.133852429	Dll1;Lrp2
GO:0050750	low-density lipoprotein particle receptor binding	molecular_function	2	0.031810608	0.208747954	7.133852429	Apob;Lrp2
GO:0042383	sarcolemma	cellular_component	4	0.032405278	0.211674842	3.336801942	Atp1b1;Bgn;Car4;Col6a2
GO:0002020	protease binding	molecular_function	4	0.033232592	0.215105504	3.310107527	Col1a2;Col3a1;Lcn2;Mug1
GO:0006814	sodium ion transport	biological_process	4	0.033232592	0.215105504	3.310107527	Atp1b1;Slc13a1;Slc38a3;Slc4a4
GO:0012506	vesicle membrane	cellular_component	2	0.03387004	0.216282227	6.896057348	Apob;Slc28a2
GO:0030001	metal ion transport	biological_process	2	0.03387004	0.216282227	6.896057348	Atp1b1;Lrp2
GO:0031638	zymogen activation	biological_process	2	0.03387004	0.216282227	6.896057348	Ggt1;Klk1
GO:0009986	cell surface	cellular_component	12	0.035203318	0.219936313	1.806827253	Bgn;Car4;Cryab;Cxcr4;Fga;Fgb;Fgg;H2-Q7;Lrp2;Ltf;Slc4a4;Umod
GO:0001530	lipopolysaccharide binding	molecular_function	2	0.03598008	0.219936313	6.673603885	Camp;Ltf
GO:0048535	lymph node development	biological_process	2	0.03598008	0.219936313	6.673603885	Il7r;Rorc
GO:0006955	immune response	biological_process	6	0.036663004	0.219936313	2.45314293	Cxcr4;H2-Aa;H2-Q7;Prg2;Tnfsf10;Tnfsf12
GO:0005938	cell cortex	cellular_component	4	0.037553535	0.219936313	3.182795699	Fga;Fgb;Fgg;Spink5
GO:0004866	endopeptidase inhibitor activity	molecular_function	2	0.038139569	0.219936313	6.465053763	Kng1;Mug1
GO:0030667	secretory granule membrane	cellular_component	2	0.038139569	0.219936313	6.465053763	Car4;Cpe
GO:0070971	endoplasmic reticulum exit site	cellular_component	2	0.038139569	0.219936313	6.465053763	Apob;H2-Q7
GO:2001238	positive regulation of extrinsic apoptotic signaling pathway	biological_process	2	0.038139569	0.219936313	6.465053763	Tnfsf10;Tnfsf12
GO:0043209	myelin sheath	cellular_component	5	0.038250554	0.219936313	2.707875922	Atp1b1;Ckmt1;Cryab;Hba-a1;Ldhb
GO:0007507	heart development	biological_process	6	0.040344508	0.219936313	2.396313364	Col3a1;Hspb7;Lrp2;Mb;Myl2;Tnni3
GO:0005164	tumor necrosis factor receptor binding	molecular_function	2	0.040347366	0.219936313	6.269143043	Tnfsf10;Tnfsf12
GO:0005102	signaling receptor binding	molecular_function	8	0.042057725	0.219936313	2.058524581	Amh;Fga;Fgb;Fgg;H2-Q7;Il27;Kng1;Lep
GO:0005504	fatty acid binding	molecular_function	2	0.042602345	0.219936313	6.084756483	Cyp4a14;Fabp3
GO:0006730	one-carbon metabolic process	biological_process	2	0.042602345	0.219936313	6.084756483	Car4;Mat1a
GO:0030017	sarcomere	cellular_component	2	0.042602345	0.219936313	6.084756483	Actc1;Tnni3
GO:0042605	peptide antigen binding	molecular_function	2	0.042602345	0.219936313	6.084756483	H2-Aa;H2-Q7
GO:0055074	calcium ion homeostasis	biological_process	2	0.042602345	0.219936313	6.084756483	Kl;Umod
GO:0050830	defense response to Gram-positive bacterium	biological_process	4	0.043145504	0.219936313	3.042378242	Camp;Il7r;Ltf;Mpo
GO:0042311	vasodilation	biological_process	2	0.044903399	0.219936313	5.910906298	Cps1;Kng1
GO:0060612	adipose tissue development	biological_process	2	0.044903399	0.219936313	5.910906298	Lep;Rorc
GO:0050727	regulation of inflammatory response	biological_process	3	0.045180325	0.219936313	3.784421715	Ggt1;S100a8;Scgb1a1
GO:0005743	mitochondrial inner membrane	cellular_component	8	0.045192719	0.219936313	2.028252161	Alas2;Ckmt1;Cox8b;Cps1;Ifi27l2b;Ldhb;Pdk4;Ucp1
GO:0050729	positive regulation of inflammatory response	biological_process	3	0.046552603	0.219936313	3.738826273	Gpr4;S100a8;S100a9
GO:2001244	positive regulation of intrinsic apoptotic signaling pathway	biological_process	2	0.047249436	0.219936313	5.746714456	S100a8;S100a9
GO:0002504	antigen processing and presentation of peptide or polysaccharide antigen via MHC class II	biological_process	1	0.047416045	0.219936313	20.68817204	H2-Aa
GO:0004111	creatine kinase activity	molecular_function	1	0.047416045	0.219936313	20.68817204	Ckmt1
GO:0004563	beta-N-acetylhexosaminidase activity	molecular_function	1	0.047416045	0.219936313	20.68817204	Chil3
GO:0004740	pyruvate dehydrogenase (acetyl-transferring) kinase activity	molecular_function	1	0.047416045	0.219936313	20.68817204	Pdk4
GO:0005290	L-histidine transmembrane transporter activity	molecular_function	1	0.047416045	0.219936313	20.68817204	Slc38a3
GO:0008142	oxysterol binding	molecular_function	1	0.047416045	0.219936313	20.68817204	Rorc
GO:0008422	beta-glucosidase activity	molecular_function	1	0.047416045	0.219936313	20.68817204	Kl
GO:0010991	negative regulation of SMAD protein complex assembly	biological_process	1	0.047416045	0.219936313	20.68817204	Pmepa1
GO:0015143	urate transmembrane transporter activity	molecular_function	1	0.047416045	0.219936313	20.68817204	Slc22a12
GO:0015213	uridine transmembrane transporter activity	molecular_function	1	0.047416045	0.219936313	20.68817204	Slc28a2
GO:0015671	oxygen transport	biological_process	1	0.047416045	0.219936313	20.68817204	Mb
GO:0015862	uridine transport	biological_process	1	0.047416045	0.219936313	20.68817204	Slc28a2
GO:0015879	carnitine transport	biological_process	1	0.047416045	0.219936313	20.68817204	Pdzk1
GO:0017077	oxidative phosphorylation uncoupler activity	molecular_function	1	0.047416045	0.219936313	20.68817204	Ucp1
GO:0019218	regulation of steroid metabolic process	biological_process	1	0.047416045	0.219936313	20.68817204	Rorc
GO:0019834	phospholipase A2 inhibitor activity	molecular_function	1	0.047416045	0.219936313	20.68817204	Scgb1a1
GO:0030135	coated vesicle	cellular_component	1	0.047416045	0.219936313	20.68817204	Slc28a2
GO:0030300	regulation of intestinal cholesterol absorption	biological_process	1	0.047416045	0.219936313	20.68817204	Lep
GO:0031013	troponin I binding	molecular_function	1	0.047416045	0.219936313	20.68817204	Tnnc1
GO:0032602	chemokine production	biological_process	1	0.047416045	0.219936313	20.68817204	Umod
GO:0032696	negative regulation of interleukin-13 production	biological_process	1	0.047416045	0.219936313	20.68817204	Scgb1a1
GO:0032714	negative regulation of interleukin-5 production	biological_process	1	0.047416045	0.219936313	20.68817204	Scgb1a1
GO:0033014	tetrapyrrole biosynthetic process	biological_process	1	0.047416045	0.219936313	20.68817204	Alas2
GO:0034653	retinoic acid catabolic process	biological_process	1	0.047416045	0.219936313	20.68817204	Cyp26b1
GO:0035315	hair cell differentiation	biological_process	1	0.047416045	0.219936313	20.68817204	Tgm3
GO:0035470	positive regulation of vascular wound healing	biological_process	1	0.047416045	0.219936313	20.68817204	Cxcr4
GO:0035662	Toll-like receptor 4 binding	molecular_function	1	0.047416045	0.219936313	20.68817204	S100a8
GO:0042159	lipoprotein catabolic process	biological_process	1	0.047416045	0.219936313	20.68817204	Apob
GO:0043114	regulation of vascular permeability	biological_process	1	0.047416045	0.219936313	20.68817204	Gpr4
GO:0043217	myelin maintenance	biological_process	1	0.047416045	0.219936313	20.68817204	Cxcr4
GO:0044070	regulation of anion transport	biological_process	1	0.047416045	0.219936313	20.68817204	Pdzk1
GO:0045540	regulation of cholesterol biosynthetic process	biological_process	1	0.047416045	0.219936313	20.68817204	Apob
GO:0045601	regulation of endothelial cell differentiation	biological_process	1	0.047416045	0.219936313	20.68817204	Apold1
GO:0045837	negative regulation of membrane potential	biological_process	1	0.047416045	0.219936313	20.68817204	Ltf
GO:0046691	intracellular canaliculus	cellular_component	1	0.047416045	0.219936313	20.68817204	Aqp8
GO:0048002	antigen processing and presentation of peptide antigen	biological_process	1	0.047416045	0.219936313	20.68817204	H2-Aa
GO:0048525	negative regulation of viral process	biological_process	1	0.047416045	0.219936313	20.68817204	Ltf
GO:0048861	leukemia inhibitory factor signaling pathway	biological_process	1	0.047416045	0.219936313	20.68817204	Ctf1
GO:0050999	regulation of nitric-oxide synthase activity	biological_process	1	0.047416045	0.219936313	20.68817204	Lep
GO:0051373	FATZ binding	molecular_function	1	0.047416045	0.219936313	20.68817204	Myoz2
GO:0061588	calcium activated phospholipid scrambling	biological_process	1	0.047416045	0.219936313	20.68817204	Ano7
GO:0061590	calcium activated phosphatidylcholine scrambling	biological_process	1	0.047416045	0.219936313	20.68817204	Ano7
GO:0061591	calcium activated galactosylceramide scrambling	biological_process	1	0.047416045	0.219936313	20.68817204	Ano7
GO:0070252	actin-mediated cell contraction	biological_process	1	0.047416045	0.219936313	20.68817204	Actc1
GO:0070294	renal sodium ion absorption	biological_process	1	0.047416045	0.219936313	20.68817204	Umod
GO:0072044	collecting duct development	biological_process	1	0.047416045	0.219936313	20.68817204	Umod
GO:0072531	pyrimidine-containing compound transmembrane transport	biological_process	1	0.047416045	0.219936313	20.68817204	Slc28a2
GO:0090335	regulation of brown fat cell differentiation	biological_process	1	0.047416045	0.219936313	20.68817204	Lep
GO:0098735	positive regulation of the force of heart contraction	biological_process	1	0.047416045	0.219936313	20.68817204	Myl2
GO:0098868	bone growth	biological_process	1	0.047416045	0.219936313	20.68817204	Lep
GO:0140058	neuron projection arborization	biological_process	1	0.047416045	0.219936313	20.68817204	Lrp2
GO:0140318	protein transporter activity	molecular_function	1	0.047416045	0.219936313	20.68817204	Lrp2
GO:1900004	negative regulation of serine-type endopeptidase activity	biological_process	1	0.047416045	0.219936313	20.68817204	Spink5
GO:1900746	regulation of vascular endothelial growth factor signaling pathway	biological_process	1	0.047416045	0.219936313	20.68817204	Dll1
GO:1901877	negative regulation of calcium ion binding	biological_process	1	0.047416045	0.219936313	20.68817204	Pln
GO:1904447	folate import across plasma membrane	biological_process	1	0.047416045	0.219936313	20.68817204	Lrp2
GO:1905477	positive regulation of protein localization to membrane	biological_process	1	0.047416045	0.219936313	20.68817204	Pdzk1
GO:1990051	activation of protein kinase C activity	biological_process	1	0.047416045	0.219936313	20.68817204	Lep
GO:2000117	negative regulation of cysteine-type endopeptidase activity	biological_process	1	0.047416045	0.219936313	20.68817204	Ltf
GO:0005886	plasma membrane	cellular_component	51	0.047698133	0.220526434	1.244805066	Adgrg1;Ano7;Aqp8;Atp1b1;Car4;Cdhr5;Clca2;Clec2h;Cltrn;Cryab;Cxcr4;Dll1;Ggt1;Gpa33;Gpr34;Gpr4;Grin3b;Gsdmc4;H2-Aa;H2-Q7;Htra1;Il7r;Itih4;Kcnj15;Kcnj16;Kl;Lrp2;Ltf;Ly6a;Maged1;Ms4a8a;P2ry12;Pdzk1;S100a8;S100a9;Sirpb1b;Slc22a12;Slc28a2;Slc38a3;Slc4a4;Spint2;Steap2;Tm4sf20;Tmem198;Tmprss2;Tnfsf10;Tnfsf12;Trpm5;Tspan1;Umod;Vil1
GO:0016757	glycosyltransferase activity	molecular_function	5	0.050052851	0.222523303	2.510700491	B3galt5;Mgat3;Pygm;Sec1;Ugt1a1
GO:0001725	stress fiber	cellular_component	3	0.050791693	0.222523303	3.608402101	Acta2;Myh11;Myh6
GO:0008233	peptidase activity	molecular_function	9	0.053346419	0.222523303	1.869413136	Cfd;Clca2;Cpe;Ggt1;Htra1;Klk1;Ltf;Mep1a;Tmprss2
GO:0042542	response to hydrogen peroxide	biological_process	2	0.054546787	0.222523303	5.304659498	Cryab;Mb
GO:0097192	extrinsic apoptotic signaling pathway in absence of ligand	biological_process	2	0.054546787	0.222523303	5.304659498	Bcl2a1a;Lcn2
GO:0001517	N-acetylglucosamine 6-O-sulfotransferase activity	molecular_function	1	0.056627411	0.222523303	17.24014337	Chst1
GO:0001609	G protein-coupled adenosine receptor activity	molecular_function	1	0.056627411	0.222523303	17.24014337	P2ry12
GO:0001915	negative regulation of T cell mediated cytotoxicity	biological_process	1	0.056627411	0.222523303	17.24014337	Il7r
GO:0002327	immature B cell differentiation	biological_process	1	0.056627411	0.222523303	17.24014337	Spib
GO:0002925	positive regulation of humoral immune response mediated by circulating immunoglobulin	biological_process	1	0.056627411	0.222523303	17.24014337	Hpx
GO:0004062	aryl sulfotransferase activity	molecular_function	1	0.056627411	0.222523303	17.24014337	Sult1d1
GO:0006089	lactate metabolic process	biological_process	1	0.056627411	0.222523303	17.24014337	Ldhb
GO:0006116	NADH oxidation	biological_process	1	0.056627411	0.222523303	17.24014337	Gpd1
GO:0006207	'de novo' pyrimidine nucleobase biosynthetic process	biological_process	1	0.056627411	0.222523303	17.24014337	Cps1
GO:0006642	triglyceride mobilization	biological_process	1	0.056627411	0.222523303	17.24014337	Apob
GO:0006751	glutathione catabolic process	biological_process	1	0.056627411	0.222523303	17.24014337	Ggt1
GO:0006868	glutamine transport	biological_process	1	0.056627411	0.222523303	17.24014337	Slc38a3
GO:0008510	sodium:bicarbonate symporter activity	molecular_function	1	0.056627411	0.222523303	17.24014337	Slc4a4
GO:0015722	canalicular bile acid transport	biological_process	1	0.056627411	0.222523303	17.24014337	Aqp8
GO:0015808	L-alanine transport	biological_process	1	0.056627411	0.222523303	17.24014337	Slc38a3
GO:0019674	NAD metabolic process	biological_process	1	0.056627411	0.222523303	17.24014337	Ldhb
GO:0019828	aspartic-type endopeptidase inhibitor activity	molecular_function	1	0.056627411	0.222523303	17.24014337	Wfdc2
GO:0020027	hemoglobin metabolic process	biological_process	1	0.056627411	0.222523303	17.24014337	Hpx
GO:0030072	peptide hormone secretion	biological_process	1	0.056627411	0.222523303	17.24014337	Cpe
GO:0030104	water homeostasis	biological_process	1	0.056627411	0.222523303	17.24014337	Umod
GO:0030240	skeletal muscle thin filament assembly	biological_process	1	0.056627411	0.222523303	17.24014337	Actc1
GO:0030658	transport vesicle membrane	cellular_component	1	0.056627411	0.222523303	17.24014337	Car4
GO:0031433	telethonin binding	molecular_function	1	0.056627411	0.222523303	17.24014337	Myoz2
GO:0031466	Cul5-RING ubiquitin ligase complex	cellular_component	1	0.056627411	0.222523303	17.24014337	Asb2
GO:0031630	regulation of synaptic vesicle fusion to presynaptic active zone membrane	biological_process	1	0.056627411	0.222523303	17.24014337	Cplx2
GO:0031665	negative regulation of lipopolysaccharide-mediated signaling pathway	biological_process	1	0.056627411	0.222523303	17.24014337	Ltf
GO:0032027	myosin light chain binding	molecular_function	1	0.056627411	0.222523303	17.24014337	Cxcr4
GO:0032414	positive regulation of ion transmembrane transporter activity	biological_process	1	0.056627411	0.222523303	17.24014337	Pdzk1
GO:0034363	intermediate-density lipoprotein particle	cellular_component	1	0.056627411	0.222523303	17.24014337	Apob
GO:0035473	lipase binding	molecular_function	1	0.056627411	0.222523303	17.24014337	Apob
GO:0035886	vascular associated smooth muscle cell differentiation	biological_process	1	0.056627411	0.222523303	17.24014337	Cfd
GO:0042030	ATPase inhibitor activity	molecular_function	1	0.056627411	0.222523303	17.24014337	Pln
GO:0042158	lipoprotein biosynthetic process	biological_process	1	0.056627411	0.222523303	17.24014337	Apob
GO:0045639	positive regulation of myeloid cell differentiation	biological_process	1	0.056627411	0.222523303	17.24014337	Lep
GO:0045650	negative regulation of macrophage differentiation	biological_process	1	0.056627411	0.222523303	17.24014337	C1qc
GO:0051702	biological process involved in interaction with symbiont	biological_process	1	0.056627411	0.222523303	17.24014337	Gpx2
GO:0051838	cytolysis by host of symbiont cells	biological_process	1	0.056627411	0.222523303	17.24014337	Camp
GO:0051873	killing by host of symbiont cells	biological_process	1	0.056627411	0.222523303	17.24014337	Camp
GO:0060073	micturition	biological_process	1	0.056627411	0.222523303	17.24014337	Umod
GO:0060718	chorionic trophoblast cell differentiation	biological_process	1	0.056627411	0.222523303	17.24014337	Htra1
GO:0061156	pulmonary artery morphogenesis	biological_process	1	0.056627411	0.222523303	17.24014337	Lrp2
GO:0070447	positive regulation of oligodendrocyte progenitor proliferation	biological_process	1	0.056627411	0.222523303	17.24014337	Lrp2
GO:0090080	positive regulation of MAPKKK cascade by fibroblast growth factor receptor signaling pathway	biological_process	1	0.056627411	0.222523303	17.24014337	Kl
GO:0099604	ligand-gated calcium channel activity	molecular_function	1	0.056627411	0.222523303	17.24014337	Trpm5
GO:1901895	negative regulation of ATPase-coupled calcium transmembrane transporter activity	biological_process	1	0.056627411	0.222523303	17.24014337	Pln
GO:1904141	positive regulation of microglial cell migration	biological_process	1	0.056627411	0.222523303	17.24014337	P2ry12
GO:1904894	positive regulation of receptor signaling pathway via STAT	biological_process	1	0.056627411	0.222523303	17.24014337	Il7r
GO:1905516	positive regulation of fertilization	biological_process	1	0.056627411	0.222523303	17.24014337	Ccdc87
GO:2000394	positive regulation of lamellipodium morphogenesis	biological_process	1	0.056627411	0.222523303	17.24014337	Vil1
GO:0030674	protein-macromolecule adaptor activity	molecular_function	3	0.05672469	0.222523303	3.448028674	Atp1b1;Col1a2;Jchain
GO:0045214	sarcomere organization	biological_process	2	0.057062177	0.223232254	5.172043011	Myh6;Myoz2
GO:0005622	intracellular anatomical structure	cellular_component	4	0.057916356	0.225953126	2.758422939	Ano7;Bgn;Ly6a;Scgb1a1
GO:0045121	membrane raft	cellular_component	6	0.058154152	0.226260965	2.185370286	Cpe;Dll1;Ldhb;Lrp2;Pdzk1;Umod
GO:0003281	ventricular septum development	biological_process	2	0.059617341	0.229481012	5.04589562	Cxcr4;Lrp2
GO:0001822	kidney development	biological_process	4	0.060221716	0.229481012	2.7221279	Cxcr4;Cyp4a14;Lrp2;Umod
GO:0045596	negative regulation of cell differentiation	biological_process	2	0.064843025	0.229481012	4.811202801	Dll1;P2ry12
GO:0050769	positive regulation of neurogenesis	biological_process	2	0.064843025	0.229481012	4.811202801	Cxcr4;Lrp2
GO:0002283	neutrophil activation involved in immune response	biological_process	1	0.065750178	0.229481012	14.77726575	Dnase1
GO:0003857	3-hydroxyacyl-CoA dehydrogenase activity	molecular_function	1	0.065750178	0.229481012	14.77726575	Ehhadh
GO:0004972	NMDA glutamate receptor activity	molecular_function	1	0.065750178	0.229481012	14.77726575	Grin3b
GO:0005587	collagen type IV trimer	cellular_component	1	0.065750178	0.229481012	14.77726575	Col4a2
GO:0006012	galactose metabolic process	biological_process	1	0.065750178	0.229481012	14.77726575	Chst1
GO:0006778	porphyrin-containing compound metabolic process	biological_process	1	0.065750178	0.229481012	14.77726575	Alas2
GO:0009266	response to temperature stimulus	biological_process	1	0.065750178	0.229481012	14.77726575	Ucp1
GO:0010038	response to metal ion	biological_process	1	0.065750178	0.229481012	14.77726575	Tnnc1
GO:0010573	vascular endothelial growth factor production	biological_process	1	0.065750178	0.229481012	14.77726575	Adgrg1
GO:0010886	positive regulation of cholesterol storage	biological_process	1	0.065750178	0.229481012	14.77726575	Apob
GO:0015186	L-glutamine transmembrane transporter activity	molecular_function	1	0.065750178	0.229481012	14.77726575	Slc38a3
GO:0015677	copper ion import	biological_process	1	0.065750178	0.229481012	14.77726575	Steap2
GO:0015886	heme transport	biological_process	1	0.065750178	0.229481012	14.77726575	Hpx
GO:0022029	telencephalon cell migration	biological_process	1	0.065750178	0.229481012	14.77726575	Cxcr4
GO:0030049	muscle filament sliding	biological_process	1	0.065750178	0.229481012	14.77726575	Myh6
GO:0032713	negative regulation of interleukin-4 production	biological_process	1	0.065750178	0.229481012	14.77726575	Scgb1a1
GO:0032813	tumor necrosis factor receptor superfamily binding	molecular_function	1	0.065750178	0.229481012	14.77726575	Tnfsf10
GO:0034987	immunoglobulin receptor binding	molecular_function	1	0.065750178	0.229481012	14.77726575	Jchain
GO:0043067	regulation of programmed cell death	biological_process	1	0.065750178	0.229481012	14.77726575	Cxcr4
GO:0043353	enucleate erythrocyte differentiation	biological_process	1	0.065750178	0.229481012	14.77726575	Mb
GO:0043587	tongue morphogenesis	biological_process	1	0.065750178	0.229481012	14.77726575	Cyp26b1
GO:0044320	cellular response to leptin stimulus	biological_process	1	0.065750178	0.229481012	14.77726575	Lep
GO:0044793	negative regulation by host of viral process	biological_process	1	0.065750178	0.229481012	14.77726575	Ltf
GO:0046879	hormone secretion	biological_process	1	0.065750178	0.229481012	14.77726575	Lrp2
GO:0048387	negative regulation of retinoic acid receptor signaling pathway	biological_process	1	0.065750178	0.229481012	14.77726575	Cyp26b1
GO:0048633	positive regulation of skeletal muscle tissue growth	biological_process	1	0.065750178	0.229481012	14.77726575	Dll1
GO:0052695	cellular glucuronidation	biological_process	1	0.065750178	0.229481012	14.77726575	Ugt1a1
GO:0060335	positive regulation of interferon-gamma-mediated signaling pathway	biological_process	1	0.065750178	0.229481012	14.77726575	Hpx
GO:0060561	apoptotic process involved in morphogenesis	biological_process	1	0.065750178	0.229481012	14.77726575	Cryab
GO:0061154	endothelial tube morphogenesis	biological_process	1	0.065750178	0.229481012	14.77726575	Cxcr4
GO:0061314	Notch signaling involved in heart development	biological_process	1	0.065750178	0.229481012	14.77726575	Dll1
GO:0098883	synapse pruning	biological_process	1	0.065750178	0.229481012	14.77726575	C1qc
GO:1900118	negative regulation of execution phase of apoptosis	biological_process	1	0.065750178	0.229481012	14.77726575	Cidea
GO:1901018	positive regulation of potassium ion transmembrane transporter activity	biological_process	1	0.065750178	0.229481012	14.77726575	Atp1b1
GO:1903169	regulation of calcium ion transmembrane transport	biological_process	1	0.065750178	0.229481012	14.77726575	Atp1b1
GO:1903288	positive regulation of potassium ion import across plasma membrane	biological_process	1	0.065750178	0.229481012	14.77726575	Atp1b1
GO:1903426	regulation of reactive oxygen species biosynthetic process	biological_process	1	0.065750178	0.229481012	14.77726575	Ucp1
GO:2000726	negative regulation of cardiac muscle cell differentiation	biological_process	1	0.065750178	0.229481012	14.77726575	Dll1
GO:0006635	fatty acid beta-oxidation	biological_process	2	0.067511602	0.231006759	4.701857283	Ehhadh;Lep
GO:0016616	oxidoreductase activity, acting on the CH-OH group of donors, NAD or NADP as acceptor	molecular_function	2	0.067511602	0.231006759	4.701857283	Gpd1;Ldhb
GO:0022627	cytosolic small ribosomal subunit	cellular_component	2	0.067511602	0.231006759	4.701857283	Hba-a1;Hba-a2
GO:0046034	ATP metabolic process	biological_process	2	0.067511602	0.231006759	4.701857283	Atp1b1;Myh6
GO:0016525	negative regulation of angiogenesis	biological_process	3	0.067856541	0.231006759	3.199201862	Col4a2;Gpr4;Ngp
GO:0008201	heparin binding	molecular_function	4	0.068668626	0.231006759	2.602285792	Adgrg1;Apob;Ltf;Mpo
GO:0007566	embryo implantation	biological_process	2	0.070216064	0.231006759	4.597371565	H2-Q7;Mug1
GO:0030217	T cell differentiation	biological_process	2	0.070216064	0.231006759	4.597371565	Il7r;Lep
GO:0042130	negative regulation of T cell proliferation	biological_process	2	0.070216064	0.231006759	4.597371565	H2-Aa;Scgb1a1
GO:0016323	basolateral plasma membrane	cellular_component	5	0.072930742	0.231006759	2.248714353	Atp1b1;Kcnj16;Slc38a3;Slc4a4;Umod
GO:0006836	neurotransmitter transport	biological_process	2	0.072955478	0.231006759	4.497428705	Cplx2;Slc28a2
GO:0051287	NAD binding	molecular_function	2	0.072955478	0.231006759	4.497428705	Gpd1;Ldhb
GO:0050829	defense response to Gram-negative bacterium	biological_process	3	0.074629978	0.231006759	3.072500798	Camp;Ltf;Umod
GO:0001768	establishment of T cell polarity	biological_process	1	0.074785194	0.231006759	12.93010753	Cyp26b1
GO:0001936	regulation of endothelial cell proliferation	biological_process	1	0.074785194	0.231006759	12.93010753	Lep
GO:0002320	lymphoid progenitor cell differentiation	biological_process	1	0.074785194	0.231006759	12.93010753	Batf
GO:0002474	antigen processing and presentation of peptide antigen via MHC class I	biological_process	1	0.074785194	0.231006759	12.93010753	H2-Q7
GO:0002903	negative regulation of B cell apoptotic process	biological_process	1	0.074785194	0.231006759	12.93010753	Bcl2a1a
GO:0003091	renal water homeostasis	biological_process	1	0.074785194	0.231006759	12.93010753	Umod
GO:0003223	ventricular compact myocardium morphogenesis	biological_process	1	0.074785194	0.231006759	12.93010753	Lrp2
GO:0006584	catecholamine metabolic process	biological_process	1	0.074785194	0.231006759	12.93010753	Sult1d1
GO:0006930	substrate-dependent cell migration, cell extension	biological_process	1	0.074785194	0.231006759	12.93010753	P2ry12
GO:0007021	tubulin complex assembly	biological_process	1	0.074785194	0.231006759	12.93010753	Cryab
GO:0010700	negative regulation of norepinephrine secretion	biological_process	1	0.074785194	0.231006759	12.93010753	P2ry12
GO:0016528	sarcoplasm	cellular_component	1	0.074785194	0.231006759	12.93010753	Fabp3
GO:0019205	nucleobase-containing compound kinase activity	molecular_function	1	0.074785194	0.231006759	12.93010753	Ak8
GO:0019800	peptide cross-linking via chondroitin 4-sulfate glycosaminoglycan	biological_process	1	0.074785194	0.231006759	12.93010753	Bgn
GO:0019855	calcium channel inhibitor activity	molecular_function	1	0.074785194	0.231006759	12.93010753	Tnni3
GO:0019864	IgG binding	molecular_function	1	0.074785194	0.231006759	12.93010753	Umod
GO:0022898	regulation of transmembrane transporter activity	biological_process	1	0.074785194	0.231006759	12.93010753	Cltrn
GO:0031346	positive regulation of cell projection organization	biological_process	1	0.074785194	0.231006759	12.93010753	Lcn2
GO:0034351	negative regulation of glial cell apoptotic process	biological_process	1	0.074785194	0.231006759	12.93010753	Dll1
GO:0035360	positive regulation of peroxisome proliferator activated receptor signaling pathway	biological_process	1	0.074785194	0.231006759	12.93010753	Lep
GO:0035630	bone mineralization involved in bone maturation	biological_process	1	0.074785194	0.231006759	12.93010753	Lep
GO:0035727	lysophosphatidic acid binding	molecular_function	1	0.074785194	0.231006759	12.93010753	Vil1
GO:0042168	heme metabolic process	biological_process	1	0.074785194	0.231006759	12.93010753	Hpx
GO:0042541	hemoglobin biosynthetic process	biological_process	1	0.074785194	0.231006759	12.93010753	Alas2
GO:0045124	regulation of bone resorption	biological_process	1	0.074785194	0.231006759	12.93010753	Pdk4
GO:0045277	respiratory chain complex IV	cellular_component	1	0.074785194	0.231006759	12.93010753	Cox8b
GO:0045446	endothelial cell differentiation	biological_process	1	0.074785194	0.231006759	12.93010753	Cxcr4
GO:0046486	glycerolipid metabolic process	biological_process	1	0.074785194	0.231006759	12.93010753	Gpd1
GO:0046890	regulation of lipid biosynthetic process	biological_process	1	0.074785194	0.231006759	12.93010753	Lep
GO:0046977	TAP binding	molecular_function	1	0.074785194	0.231006759	12.93010753	H2-Q7
GO:0048252	lauric acid metabolic process	biological_process	1	0.074785194	0.231006759	12.93010753	Cyp4a14
GO:0050786	RAGE receptor binding	molecular_function	1	0.074785194	0.231006759	12.93010753	S100a8
GO:0051205	protein insertion into membrane	biological_process	1	0.074785194	0.231006759	12.93010753	Grin3b
GO:0055009	atrial cardiac muscle tissue morphogenesis	biological_process	1	0.074785194	0.231006759	12.93010753	Myh6
GO:0055062	phosphate ion homeostasis	biological_process	1	0.074785194	0.231006759	12.93010753	Umod
GO:0060055	angiogenesis involved in wound healing	biological_process	1	0.074785194	0.231006759	12.93010753	Gpr4
GO:0071394	cellular response to testosterone stimulus	biological_process	1	0.074785194	0.231006759	12.93010753	Mup1
GO:0072341	modified amino acid binding	molecular_function	1	0.074785194	0.231006759	12.93010753	Cps1
GO:0097208	alveolar lamellar body	cellular_component	1	0.074785194	0.231006759	12.93010753	Sftpc
GO:1990542	mitochondrial transmembrane transport	biological_process	1	0.074785194	0.231006759	12.93010753	Ucp1
GO:0071560	cellular response to transforming growth factor beta stimulus	biological_process	2	0.075728923	0.233338977	4.401738733	Ankrd1;Col4a2
GO:0061844	antimicrobial humoral immune response mediated by antimicrobial peptide	biological_process	3	0.076368675	0.233338977	3.042378242	Camp;Ltf;S100a9
GO:0001890	placenta development	biological_process	2	0.0813743	0.233338977	4.222075927	Htra1;Lep
GO:0001667	ameboidal-type cell migration	biological_process	1	0.083733299	0.233338977	11.49342891	Cxcr4
GO:0001973	G protein-coupled adenosine receptor signaling pathway	biological_process	1	0.083733299	0.233338977	11.49342891	P2ry12
GO:0003810	protein-glutamine gamma-glutamyltransferase activity	molecular_function	1	0.083733299	0.233338977	11.49342891	Tgm3
GO:0004017	adenylate kinase activity	molecular_function	1	0.083733299	0.233338977	11.49342891	Ak8
GO:0004300	enoyl-CoA hydratase activity	molecular_function	1	0.083733299	0.233338977	11.49342891	Ehhadh
GO:0005980	glycogen catabolic process	biological_process	1	0.083733299	0.233338977	11.49342891	Pygm
GO:0006072	glycerol-3-phosphate metabolic process	biological_process	1	0.083733299	0.233338977	11.49342891	Gpd1
GO:0008343	adult feeding behavior	biological_process	1	0.083733299	0.233338977	11.49342891	Lep
GO:0008354	germ cell migration	biological_process	1	0.083733299	0.233338977	11.49342891	Cxcr4
GO:0008417	fucosyltransferase activity	molecular_function	1	0.083733299	0.233338977	11.49342891	Sec1
GO:0008430	selenium binding	molecular_function	1	0.083733299	0.233338977	11.49342891	Gpx3
GO:0009142	nucleoside triphosphate biosynthetic process	biological_process	1	0.083733299	0.233338977	11.49342891	Ak8
GO:0010881	regulation of cardiac muscle contraction by regulation of the release of sequestered calcium ion	biological_process	1	0.083733299	0.233338977	11.49342891	Pln
GO:0010890	positive regulation of sequestering of triglyceride	biological_process	1	0.083733299	0.233338977	11.49342891	Cidea
GO:0010907	positive regulation of glucose metabolic process	biological_process	1	0.083733299	0.233338977	11.49342891	Mup1
GO:0015180	L-alanine transmembrane transporter activity	molecular_function	1	0.083733299	0.233338977	11.49342891	Slc38a3
GO:0015670	carbon dioxide transport	biological_process	1	0.083733299	0.233338977	11.49342891	Car4
GO:0018685	alkane 1-monooxygenase activity	molecular_function	1	0.083733299	0.233338977	11.49342891	Cyp4a14
GO:0021796	cerebral cortex regionalization	biological_process	1	0.083733299	0.233338977	11.49342891	Adgrg1
GO:0030212	hyaluronan metabolic process	biological_process	1	0.083733299	0.233338977	11.49342891	Itih4
GO:0030836	positive regulation of actin filament depolymerization	biological_process	1	0.083733299	0.233338977	11.49342891	Vil1
GO:0030853	negative regulation of granulocyte differentiation	biological_process	1	0.083733299	0.233338977	11.49342891	C1qc
GO:0030957	Tat protein binding	molecular_function	1	0.083733299	0.233338977	11.49342891	Dll1
GO:0031432	titin binding	molecular_function	1	0.083733299	0.233338977	11.49342891	Ankrd1
GO:0033574	response to testosterone	biological_process	1	0.083733299	0.233338977	11.49342891	Pln
GO:0042165	neurotransmitter binding	molecular_function	1	0.083733299	0.233338977	11.49342891	Grin3b
GO:0042421	norepinephrine biosynthetic process	biological_process	1	0.083733299	0.233338977	11.49342891	Kl
GO:0042582	azurophil granule	cellular_component	1	0.083733299	0.233338977	11.49342891	Mpo
GO:0042613	MHC class II protein complex	cellular_component	1	0.083733299	0.233338977	11.49342891	H2-Aa
GO:0044214	spanning component of plasma membrane	cellular_component	1	0.083733299	0.233338977	11.49342891	Cdhr5
GO:0044321	response to leptin	biological_process	1	0.083733299	0.233338977	11.49342891	Lrp2
GO:0046415	urate metabolic process	biological_process	1	0.083733299	0.233338977	11.49342891	Slc22a12
GO:0050667	homocysteine metabolic process	biological_process	1	0.083733299	0.233338977	11.49342891	Cps1
GO:0051055	negative regulation of lipid biosynthetic process	biological_process	1	0.083733299	0.233338977	11.49342891	Mup1
GO:0052696	flavonoid glucuronidation	biological_process	1	0.083733299	0.233338977	11.49342891	Ugt1a1
GO:0052697	xenobiotic glucuronidation	biological_process	1	0.083733299	0.233338977	11.49342891	Ugt1a1
GO:0055015	ventricular cardiac muscle cell development	biological_process	1	0.083733299	0.233338977	11.49342891	Fhl2
GO:0055119	relaxation of cardiac muscle	biological_process	1	0.083733299	0.233338977	11.49342891	Atp1b1
GO:0060314	regulation of ryanodine-sensitive calcium-release channel activity	biological_process	1	0.083733299	0.233338977	11.49342891	Pln
GO:0062061	TAP complex binding	molecular_function	1	0.083733299	0.233338977	11.49342891	H2-Q7
GO:0072540	T-helper 17 cell lineage commitment	biological_process	1	0.083733299	0.233338977	11.49342891	Batf
GO:0086009	membrane repolarization	biological_process	1	0.083733299	0.233338977	11.49342891	Atp1b1
GO:0090279	regulation of calcium ion import	biological_process	1	0.083733299	0.233338977	11.49342891	Pln
GO:1900015	regulation of cytokine production involved in inflammatory response	biological_process	1	0.083733299	0.233338977	11.49342891	Lep
GO:1900180	regulation of protein localization to nucleus	biological_process	1	0.083733299	0.233338977	11.49342891	Lep
GO:1902966	positive regulation of protein localization to early endosome	biological_process	1	0.083733299	0.233338977	11.49342891	Mgat3
GO:1990845	adaptive thermogenesis	biological_process	1	0.083733299	0.233338977	11.49342891	Ucp1
GO:0016746	acyltransferase activity	molecular_function	4	0.084487004	0.23497948	2.419669245	Alas2;Ggt1;Keg1;Tgm3
GO:0001701	in utero embryonic development	biological_process	6	0.086876556	0.240493501	1.964066966	Apob;Dll1;Hba-a1;Hba-a2;Myh6;Pdzk1
GO:0006879	cellular iron ion homeostasis	biological_process	2	0.087145117	0.240493501	4.056504322	Alas2;Hpx
GO:0030199	collagen fibril organization	biological_process	2	0.087145117	0.240493501	4.056504322	Col1a2;Col3a1
GO:0097190	apoptotic signaling pathway	biological_process	2	0.087145117	0.240493501	4.056504322	Ifi27l2b;Umod
GO:0030170	pyridoxal phosphate binding	molecular_function	2	0.090075415	0.242828253	3.978494624	Alas2;Pygm
GO:0000050	urea cycle	biological_process	1	0.092595324	0.242828253	10.34408602	Cps1
GO:0001542	ovulation from ovarian follicle	biological_process	1	0.092595324	0.242828253	10.34408602	Lep
GO:0002315	marginal zone B cell differentiation	biological_process	1	0.092595324	0.242828253	10.34408602	Dll1
GO:0002862	negative regulation of inflammatory response to antigenic stimulus	biological_process	1	0.092595324	0.242828253	10.34408602	Gpx2
GO:0003300	cardiac muscle hypertrophy	biological_process	1	0.092595324	0.242828253	10.34408602	Lep
GO:0005391	P-type sodium:potassium-exchanging transporter activity	molecular_function	1	0.092595324	0.242828253	10.34408602	Atp1b1
GO:0005452	inorganic anion exchanger activity	molecular_function	1	0.092595324	0.242828253	10.34408602	Slc4a4
GO:0005890	sodium:potassium-exchanging ATPase complex	cellular_component	1	0.092595324	0.242828253	10.34408602	Atp1b1
GO:0007260	tyrosine phosphorylation of STAT protein	biological_process	1	0.092595324	0.242828253	10.34408602	Lep
GO:0010941	regulation of cell death	biological_process	1	0.092595324	0.242828253	10.34408602	Cryab
GO:0014883	transition between fast and slow fiber	biological_process	1	0.092595324	0.242828253	10.34408602	Tnnc1
GO:0016125	sterol metabolic process	biological_process	1	0.092595324	0.242828253	10.34408602	Cyp26b1
GO:0019953	sexual reproduction	biological_process	1	0.092595324	0.242828253	10.34408602	Lep
GO:0035773	insulin secretion involved in cellular response to glucose stimulus	biological_process	1	0.092595324	0.242828253	10.34408602	Cltrn
GO:0045906	negative regulation of vasoconstriction	biological_process	1	0.092595324	0.242828253	10.34408602	Lep
GO:0046456	icosanoid biosynthetic process	biological_process	1	0.092595324	0.242828253	10.34408602	Cyp4a14
GO:0046850	regulation of bone remodeling	biological_process	1	0.092595324	0.242828253	10.34408602	Lep
GO:0050810	regulation of steroid biosynthetic process	biological_process	1	0.092595324	0.242828253	10.34408602	Lep
GO:0050897	cobalt ion binding	molecular_function	1	0.092595324	0.242828253	10.34408602	Cpe
GO:0051428	peptide hormone receptor binding	molecular_function	1	0.092595324	0.242828253	10.34408602	Lep
GO:0060982	coronary artery morphogenesis	biological_process	1	0.092595324	0.242828253	10.34408602	Lrp2
GO:0061037	negative regulation of cartilage development	biological_process	1	0.092595324	0.242828253	10.34408602	Lep
GO:0070244	negative regulation of thymocyte apoptotic process	biological_process	1	0.092595324	0.242828253	10.34408602	Rorc
GO:0085029	extracellular matrix assembly	biological_process	1	0.092595324	0.242828253	10.34408602	Col1a2
GO:1902732	positive regulation of chondrocyte proliferation	biological_process	1	0.092595324	0.242828253	10.34408602	Ltf
GO:1990266	neutrophil migration	biological_process	1	0.092595324	0.242828253	10.34408602	Umod
GO:0005261	cation channel activity	molecular_function	2	0.096021607	0.248457591	3.831142971	Grin3b;Trpm5
GO:0007266	Rho protein signal transduction	biological_process	2	0.096021607	0.248457591	3.831142971	Adgrg1;Col1a2
GO:0030514	negative regulation of BMP signaling pathway	biological_process	2	0.096021607	0.248457591	3.831142971	Htra1;Lrp2
GO:0035914	skeletal muscle cell differentiation	biological_process	2	0.096021607	0.248457591	3.831142971	Ankrd1;Asb2
GO:0043588	skin development	biological_process	2	0.096021607	0.248457591	3.831142971	Col3a1;Tgm3
GO:0004175	endopeptidase activity	molecular_function	3	0.096633526	0.248457591	2.746217528	Cfd;Cps1;Klk1
GO:0097060	synaptic membrane	cellular_component	2	0.099035866	0.248457591	3.761485826	Cpe;Cryab
GO:0005887	integral component of plasma membrane	cellular_component	17	0.099647934	0.248457591	1.402308312	Adgrg1;Aqp8;Cdhr5;Clca2;Clec2h;Ggt1;Gpa33;Gpr4;P2ry12;Slc13a1;Slc28a2;Slc28a2b;Slc38a3;Slc4a4;Trpm5;Tspan1;Ugt1a1
GO:0007219	Notch signaling pathway	biological_process	3	0.100532053	0.248457591	2.698457223	Cfd;Dll1;Pln
GO:0003139	secondary heart field specification	biological_process	1	0.101372093	0.248457591	9.403714565	Lrp2
GO:0006536	glutamate metabolic process	biological_process	1	0.101372093	0.248457591	9.403714565	Ggt1
GO:0006750	glutathione biosynthetic process	biological_process	1	0.101372093	0.248457591	9.403714565	Ggt1
GO:0006957	complement activation, alternative pathway	biological_process	1	0.101372093	0.248457591	9.403714565	Cfd
GO:0008532	N-acetyllactosaminide beta-1,3-N-acetylglucosaminyltransferase activity	molecular_function	1	0.101372093	0.248457591	9.403714565	B3galt5
GO:0009062	fatty acid catabolic process	biological_process	1	0.101372093	0.248457591	9.403714565	Lep
GO:0009913	epidermal cell differentiation	biological_process	1	0.101372093	0.248457591	9.403714565	Spink5
GO:0010447	response to acidic pH	biological_process	1	0.101372093	0.248457591	9.403714565	Gpr4
GO:0016772	transferase activity, transferring phosphorus-containing groups	molecular_function	1	0.101372093	0.248457591	9.403714565	Ckmt1
GO:0019430	removal of superoxide radicals	biological_process	1	0.101372093	0.248457591	9.403714565	Mpo
GO:0030643	cellular phosphate ion homeostasis	biological_process	1	0.101372093	0.248457591	9.403714565	Umod
GO:0030857	negative regulation of epithelial cell differentiation	biological_process	1	0.101372093	0.248457591	9.403714565	Dll1
GO:0032099	negative regulation of appetite	biological_process	1	0.101372093	0.248457591	9.403714565	Lep
GO:0034383	low-density lipoprotein particle clearance	biological_process	1	0.101372093	0.248457591	9.403714565	Apob
GO:0036065	fucosylation	biological_process	1	0.101372093	0.248457591	9.403714565	Sec1
GO:0042610	CD8 receptor binding	molecular_function	1	0.101372093	0.248457591	9.403714565	H2-Q7
GO:0042612	MHC class I protein complex	cellular_component	1	0.101372093	0.248457591	9.403714565	H2-Q7
GO:0045010	actin nucleation	biological_process	1	0.101372093	0.248457591	9.403714565	Vil1
GO:0045822	negative regulation of heart contraction	biological_process	1	0.101372093	0.248457591	9.403714565	Pln
GO:0046598	positive regulation of viral entry into host cell	biological_process	1	0.101372093	0.248457591	9.403714565	Tmprss2
GO:0046632	alpha-beta T cell differentiation	biological_process	1	0.101372093	0.248457591	9.403714565	Rorc
GO:0048251	elastic fiber assembly	biological_process	1	0.101372093	0.248457591	9.403714565	Myh11
GO:0048541	Peyer's patch development	biological_process	1	0.101372093	0.248457591	9.403714565	Rorc
GO:0050687	negative regulation of defense response to virus	biological_process	1	0.101372093	0.248457591	9.403714565	Htra1
GO:0050777	negative regulation of immune response	biological_process	1	0.101372093	0.248457591	9.403714565	Col3a1
GO:0051400	BH domain binding	molecular_function	1	0.101372093	0.248457591	9.403714565	Bcl2a1a
GO:0060394	negative regulation of pathway-restricted SMAD protein phosphorylation	biological_process	1	0.101372093	0.248457591	9.403714565	Pmepa1
GO:0097435	supramolecular fiber organization	biological_process	1	0.101372093	0.248457591	9.403714565	Col3a1
GO:2000344	positive regulation of acrosome reaction	biological_process	1	0.101372093	0.248457591	9.403714565	Ccdc87
GO:0008544	epidermis development	biological_process	2	0.102076501	0.249325793	3.694316436	Scel;Tgm3
GO:1903078	positive regulation of protein localization to plasma membrane	biological_process	2	0.102076501	0.249325793	3.694316436	Agr2;Vil1
GO:0030165	PDZ domain binding	molecular_function	3	0.102504777	0.249943155	2.675194661	Lrp2;Pdzk1;Slc22a12
GO:0002227	innate immune response in mucosa	biological_process	2	0.105142726	0.254022264	3.629503867	Camp;Ltf
GO:0008286	insulin receptor signaling pathway	biological_process	2	0.105142726	0.254022264	3.629503867	Kl;Pdk4
GO:0071230	cellular response to amino acid stimulus	biological_process	2	0.105142726	0.254022264	3.629503867	Col1a2;Col3a1
GO:0006952	defense response	biological_process	3	0.106496247	0.254022264	2.629852378	Camp;Mpo;Ngp
GO:0001525	angiogenesis	biological_process	5	0.106993325	0.254022264	1.996927803	Adgrg1;Apold1;Col4a2;Lep;Tnfsf12
GO:0006979	response to oxidative stress	biological_process	3	0.10851463	0.254022264	2.607752779	Gpx2;Gpx3;Mpo
GO:0002162	dystroglycan binding	molecular_function	1	0.110064422	0.254022264	8.620071685	Agr2
GO:0008271	secondary active sulfate transmembrane transporter activity	molecular_function	1	0.110064422	0.254022264	8.620071685	Slc13a1
GO:0010884	positive regulation of lipid storage	biological_process	1	0.110064422	0.254022264	8.620071685	Apob
GO:0015250	water channel activity	molecular_function	1	0.110064422	0.254022264	8.620071685	Aqp8
GO:0017146	NMDA selective glutamate receptor complex	cellular_component	1	0.110064422	0.254022264	8.620071685	Grin3b
GO:0030042	actin filament depolymerization	biological_process	1	0.110064422	0.254022264	8.620071685	Vil1
GO:0030277	maintenance of gastrointestinal epithelium	biological_process	1	0.110064422	0.254022264	8.620071685	Muc2
GO:0030311	poly-N-acetyllactosamine biosynthetic process	biological_process	1	0.110064422	0.254022264	8.620071685	B3galt5
GO:0030881	beta-2-microglobulin binding	molecular_function	1	0.110064422	0.254022264	8.620071685	H2-Q7
GO:0033089	positive regulation of T cell differentiation in thymus	biological_process	1	0.110064422	0.254022264	8.620071685	Il7r
GO:0033210	leptin-mediated signaling pathway	biological_process	1	0.110064422	0.254022264	8.620071685	Lep
GO:0034145	positive regulation of toll-like receptor 4 signaling pathway	biological_process	1	0.110064422	0.254022264	8.620071685	Ltf
GO:0034663	endoplasmic reticulum chaperone complex	cellular_component	1	0.110064422	0.254022264	8.620071685	Ugt1a1
GO:0038063	collagen-activated tyrosine kinase receptor signaling pathway	biological_process	1	0.110064422	0.254022264	8.620071685	Col4a2
GO:0042627	chylomicron	cellular_component	1	0.110064422	0.254022264	8.620071685	Apob
GO:0042753	positive regulation of circadian rhythm	biological_process	1	0.110064422	0.254022264	8.620071685	Rorc
GO:0043517	positive regulation of DNA damage response, signal transduction by p53 class mediator	biological_process	1	0.110064422	0.254022264	8.620071685	Ankrd1
GO:0051246	regulation of protein metabolic process	biological_process	1	0.110064422	0.254022264	8.620071685	Hpx
GO:0051302	regulation of cell division	biological_process	1	0.110064422	0.254022264	8.620071685	Dll1
GO:0051403	stress-activated MAPK cascade	biological_process	1	0.110064422	0.254022264	8.620071685	Cryab
GO:0055064	chloride ion homeostasis	biological_process	1	0.110064422	0.254022264	8.620071685	Umod
GO:0060068	vagina development	biological_process	1	0.110064422	0.254022264	8.620071685	Lrp2
GO:0070233	negative regulation of T cell apoptotic process	biological_process	1	0.110064422	0.254022264	8.620071685	Il7r
GO:0070986	left/right axis specification	biological_process	1	0.110064422	0.254022264	8.620071685	Dll1
GO:0071318	cellular response to ATP	biological_process	1	0.110064422	0.254022264	8.620071685	P2ry12
GO:0072006	nephron development	biological_process	1	0.110064422	0.254022264	8.620071685	Dll1
GO:1905907	negative regulation of amyloid fibril formation	biological_process	1	0.110064422	0.254022264	8.620071685	Cryab
GO:0007200	phospholipase C-activating G protein-coupled receptor signaling pathway	biological_process	2	0.111348871	0.25657086	3.506469838	Gpr4;P2ry12
GO:0005516	calmodulin binding	molecular_function	4	0.115999857	0.262407641	2.155017921	Cnn1;Cnn3;Myh11;Myh6
GO:0010033	response to organic substance	biological_process	2	0.11764827	0.262407641	3.391503614	Pygm;Ugt1a1
GO:0034097	response to cytokine	biological_process	2	0.11764827	0.262407641	3.391503614	Col3a1;Scgb1a1
GO:0007399	nervous system development	biological_process	7	0.117894974	0.262407641	1.707750051	Adgrg1;Apob;Cplx2;Ctf1;Cxcr4;Dll1;Lrp2
GO:0003214	cardiac left ventricle morphogenesis	biological_process	1	0.118673118	0.262407641	7.956989247	Cpe
GO:0003323	type B pancreatic cell development	biological_process	1	0.118673118	0.262407641	7.956989247	Dll1
GO:0006165	nucleoside diphosphate phosphorylation	biological_process	1	0.118673118	0.262407641	7.956989247	Ak8
GO:0006691	leukotriene metabolic process	biological_process	1	0.118673118	0.262407641	7.956989247	Ggt1
GO:0006968	cellular defense response	biological_process	1	0.118673118	0.262407641	7.956989247	Clec2h
GO:0008347	glial cell migration	biological_process	1	0.118673118	0.262407641	7.956989247	P2ry12
GO:0010744	positive regulation of macrophage derived foam cell differentiation	biological_process	1	0.118673118	0.262407641	7.956989247	Apob
GO:0015909	long-chain fatty acid transport	biological_process	1	0.118673118	0.262407641	7.956989247	Fabp3
GO:0017166	vinculin binding	molecular_function	1	0.118673118	0.262407641	7.956989247	Sorbs3
GO:0030033	microvillus assembly	biological_process	1	0.118673118	0.262407641	7.956989247	Vil1
GO:0030330	DNA damage response, signal transduction by p53 class mediator	biological_process	1	0.118673118	0.262407641	7.956989247	Batf
GO:0031224	intrinsic component of membrane	cellular_component	1	0.118673118	0.262407641	7.956989247	P2ry12
GO:0031994	insulin-like growth factor I binding	molecular_function	1	0.118673118	0.262407641	7.956989247	Lrp2
GO:0033555	multicellular organismal response to stress	biological_process	1	0.118673118	0.262407641	7.956989247	Umod
GO:0034362	low-density lipoprotein particle	cellular_component	1	0.118673118	0.262407641	7.956989247	Apob
GO:0035235	ionotropic glutamate receptor signaling pathway	biological_process	1	0.118673118	0.262407641	7.956989247	Grin3b
GO:0043303	mast cell degranulation	biological_process	1	0.118673118	0.262407641	7.956989247	Cplx2
GO:0045056	transcytosis	biological_process	1	0.118673118	0.262407641	7.956989247	Lrp2
GO:0048699	generation of neurons	biological_process	1	0.118673118	0.262407641	7.956989247	Cxcr4
GO:0051223	regulation of protein transport	biological_process	1	0.118673118	0.262407641	7.956989247	Umod
GO:0055078	sodium ion homeostasis	biological_process	1	0.118673118	0.262407641	7.956989247	Umod
GO:2000146	negative regulation of cell motility	biological_process	1	0.118673118	0.262407641	7.956989247	Spint2
GO:0022857	transmembrane transporter activity	molecular_function	4	0.120872795	0.266857147	2.121863799	Slc13a1;Slc22a12;Slc4a4;Ucp1
GO:0005254	chloride channel activity	molecular_function	2	0.124035089	0.26926826	3.283836832	Ano7;Clca2
GO:0030246	carbohydrate binding	molecular_function	4	0.124169907	0.26926826	2.100322035	Chil3;Clec2h;Prg2;Pygm
GO:0002526	acute inflammatory response	biological_process	1	0.127198983	0.26926826	7.388632873	Kl
GO:0005227	calcium activated cation channel activity	molecular_function	1	0.127198983	0.26926826	7.388632873	Trpm5
GO:0006790	sulfur compound metabolic process	biological_process	1	0.127198983	0.26926826	7.388632873	Chst1
GO:0006940	regulation of smooth muscle contraction	biological_process	1	0.127198983	0.26926826	7.388632873	Tnni3
GO:0008401	retinoic acid 4-hydroxylase activity	molecular_function	1	0.127198983	0.26926826	7.388632873	Cyp26b1
GO:0010880	regulation of release of sequestered calcium ion into cytosol by sarcoplasmic reticulum	biological_process	1	0.127198983	0.26926826	7.388632873	Pln
GO:0016594	glycine binding	molecular_function	1	0.127198983	0.26926826	7.388632873	Grin3b
GO:0016595	glutamate binding	molecular_function	1	0.127198983	0.26926826	7.388632873	Cps1
GO:0016709	oxidoreductase activity, acting on paired donors, with incorporation or reduction of molecular oxygen, NAD(P)H as one donor, and incorporation of one atom of oxygen	molecular_function	1	0.127198983	0.26926826	7.388632873	Cyp26b1
GO:0021819	layer formation in cerebral cortex	biological_process	1	0.127198983	0.26926826	7.388632873	Adgrg1
GO:0030195	negative regulation of blood coagulation	biological_process	1	0.127198983	0.26926826	7.388632873	Kng1
GO:0030239	myofibril assembly	biological_process	1	0.127198983	0.26926826	7.388632873	Myh6
GO:0030644	cellular chloride ion homeostasis	biological_process	1	0.127198983	0.26926826	7.388632873	Umod
GO:0031090	organelle membrane	cellular_component	1	0.127198983	0.26926826	7.388632873	Atp1b1
GO:0031915	positive regulation of synaptic plasticity	biological_process	1	0.127198983	0.26926826	7.388632873	Cplx2
GO:0032233	positive regulation of actin filament bundle assembly	biological_process	1	0.127198983	0.26926826	7.388632873	Vil1
GO:0035493	SNARE complex assembly	biological_process	1	0.127198983	0.26926826	7.388632873	Cltrn
GO:0042129	regulation of T cell proliferation	biological_process	1	0.127198983	0.26926826	7.388632873	Il27
GO:0043589	skin morphogenesis	biological_process	1	0.127198983	0.26926826	7.388632873	Col1a2
GO:0046703	natural killer cell lectin-like receptor binding	molecular_function	1	0.127198983	0.26926826	7.388632873	Clec2h
GO:0046785	microtubule polymerization	biological_process	1	0.127198983	0.26926826	7.388632873	Hdgfl3
GO:0051014	actin filament severing	biological_process	1	0.127198983	0.26926826	7.388632873	Vil1
GO:0071556	integral component of lumenal side of endoplasmic reticulum membrane	cellular_component	1	0.127198983	0.26926826	7.388632873	H2-Q7
GO:0090331	negative regulation of platelet aggregation	biological_process	1	0.127198983	0.26926826	7.388632873	Fgg
GO:0097242	amyloid-beta clearance	biological_process	1	0.127198983	0.26926826	7.388632873	Lrp2
GO:0006006	glucose metabolic process	biological_process	2	0.127259508	0.26926826	3.232526882	Lep;Pdk4
GO:0042803	protein homodimerization activity	molecular_function	10	0.129265579	0.273107098	1.50788426	Bcl2a1a;Cidea;Cltrn;Cryab;Gpd1;Jchain;Pln;Tnnc1;Ugt1a1;Vil1
GO:0006935	chemotaxis	biological_process	3	0.13165663	0.273591161	2.387096774	Cxcr4;S100a8;S100a9
GO:0045177	apical part of cell	cellular_component	3	0.13165663	0.273591161	2.387096774	Aqp8;Lrp2;Umod
GO:0010628	positive regulation of gene expression	biological_process	8	0.133336411	0.273591161	1.588343343	Agr2;Amh;Apob;Cyp26b1;Dll1;Il7r;Lcn2;Mup1
GO:0005905	clathrin-coated pit	cellular_component	2	0.13376692	0.273591161	3.134571522	Cdhr5;Lrp2
GO:0005326	neurotransmitter transmembrane transporter activity	molecular_function	1	0.135642809	0.273591161	6.896057348	Slc28a2
GO:0006518	peptide metabolic process	biological_process	1	0.135642809	0.273591161	6.896057348	Cpe
GO:0006734	NADH metabolic process	biological_process	1	0.135642809	0.273591161	6.896057348	Gpd1
GO:0006939	smooth muscle contraction	biological_process	1	0.135642809	0.273591161	6.896057348	Myh11
GO:0008391	arachidonic acid monooxygenase activity	molecular_function	1	0.135642809	0.273591161	6.896057348	Cyp4a14
GO:0008509	anion transmembrane transporter activity	molecular_function	1	0.135642809	0.273591161	6.896057348	Slc4a4
GO:0009314	response to radiation	biological_process	1	0.135642809	0.273591161	6.896057348	Col3a1
GO:0030007	cellular potassium ion homeostasis	biological_process	1	0.135642809	0.273591161	6.896057348	Atp1b1
GO:0030194	positive regulation of blood coagulation	biological_process	1	0.135642809	0.273591161	6.896057348	S100a9
GO:0030550	acetylcholine receptor inhibitor activity	molecular_function	1	0.135642809	0.273591161	6.896057348	Ly6a
GO:0032580	Golgi cisterna membrane	cellular_component	1	0.135642809	0.273591161	6.896057348	B4galnt4
GO:0032680	regulation of tumor necrosis factor production	biological_process	1	0.135642809	0.273591161	6.896057348	Ltf
GO:0032870	cellular response to hormone stimulus	biological_process	1	0.135642809	0.273591161	6.896057348	Ucp1
GO:0032963	collagen metabolic process	biological_process	1	0.135642809	0.273591161	6.896057348	Col1a2
GO:0033630	positive regulation of cell adhesion mediated by integrin	biological_process	1	0.135642809	0.273591161	6.896057348	P2ry12
GO:0033690	positive regulation of osteoblast proliferation	biological_process	1	0.135642809	0.273591161	6.896057348	Ltf
GO:0042043	neurexin family protein binding	molecular_function	1	0.135642809	0.273591161	6.896057348	Cpe
GO:0042491	inner ear auditory receptor cell differentiation	biological_process	1	0.135642809	0.273591161	6.896057348	Dll1
GO:0042824	MHC class I peptide loading complex	cellular_component	1	0.135642809	0.273591161	6.896057348	H2-Q7
GO:0042953	lipoprotein transport	biological_process	1	0.135642809	0.273591161	6.896057348	Apob
GO:0045580	regulation of T cell differentiation	biological_process	1	0.135642809	0.273591161	6.896057348	Cyp26b1
GO:0050435	amyloid-beta metabolic process	biological_process	1	0.135642809	0.273591161	6.896057348	Mgat3
GO:0060218	hematopoietic stem cell differentiation	biological_process	1	0.135642809	0.273591161	6.896057348	Batf
GO:0060347	heart trabecula formation	biological_process	1	0.135642809	0.273591161	6.896057348	Fhl2
GO:0071711	basement membrane organization	biological_process	1	0.135642809	0.273591161	6.896057348	Spint2
GO:1900029	positive regulation of ruffle assembly	biological_process	1	0.135642809	0.273591161	6.896057348	P2ry12
GO:2000178	negative regulation of neural precursor cell proliferation	biological_process	1	0.135642809	0.273591161	6.896057348	Spint2
GO:2000811	negative regulation of anoikis	biological_process	1	0.135642809	0.273591161	6.896057348	Pdk4
GO:0006813	potassium ion transport	biological_process	3	0.136038095	0.273613343	2.350928641	Atp1b1;Kcnj15;Kcnj16
GO:0042493	response to drug	biological_process	3	0.136038095	0.273613343	2.350928641	Lcn2;Slc22a12;Umod
GO:0032991	protein-containing complex	cellular_component	12	0.141777313	0.278619105	1.418617512	Ankrd1;Col6a2;Cps1;Cryab;Cxcr4;Klk1;Lrp2;Ltf;Maged1;Mgp;Pln;Tgm3
GO:0005244	voltage-gated ion channel activity	molecular_function	3	0.142703089	0.278619105	2.298685783	Kcnj15;Kcnj16;Trpm5
GO:0002021	response to dietary excess	biological_process	1	0.14400538	0.278619105	6.465053763	Lep
GO:0002377	immunoglobulin production	biological_process	1	0.14400538	0.278619105	6.465053763	Il7r
GO:0004089	carbonate dehydratase activity	molecular_function	1	0.14400538	0.278619105	6.465053763	Car4
GO:0005160	transforming growth factor beta receptor binding	molecular_function	1	0.14400538	0.278619105	6.465053763	Amh
GO:0005186	pheromone activity	molecular_function	1	0.14400538	0.278619105	6.465053763	Mup1
GO:0006541	glutamine metabolic process	biological_process	1	0.14400538	0.278619105	6.465053763	Cps1
GO:0006833	water transport	biological_process	1	0.14400538	0.278619105	6.465053763	Aqp8
GO:0006839	mitochondrial transport	biological_process	1	0.14400538	0.278619105	6.465053763	Ucp1
GO:0007512	adult heart development	biological_process	1	0.14400538	0.278619105	6.465053763	Myh6
GO:0008194	UDP-glycosyltransferase activity	molecular_function	1	0.14400538	0.278619105	6.465053763	Ugt1a1
GO:0008206	bile acid metabolic process	biological_process	1	0.14400538	0.278619105	6.465053763	Lep
GO:0010165	response to X-ray	biological_process	1	0.14400538	0.278619105	6.465053763	Lrp2
GO:0016410	N-acyltransferase activity	molecular_function	1	0.14400538	0.278619105	6.465053763	Keg1
GO:0019752	carboxylic acid metabolic process	biological_process	1	0.14400538	0.278619105	6.465053763	Ldhb
GO:0019886	antigen processing and presentation of exogenous peptide antigen via MHC class II	biological_process	1	0.14400538	0.278619105	6.465053763	H2-Aa
GO:0031005	filamin binding	molecular_function	1	0.14400538	0.278619105	6.465053763	Hspb7
GO:0031253	cell projection membrane	cellular_component	1	0.14400538	0.278619105	6.465053763	P2ry12
GO:0035729	cellular response to hepatocyte growth factor stimulus	biological_process	1	0.14400538	0.278619105	6.465053763	Vil1
GO:0042445	hormone metabolic process	biological_process	1	0.14400538	0.278619105	6.465053763	Lep
GO:0043171	peptide catabolic process	biological_process	1	0.14400538	0.278619105	6.465053763	Cpe
GO:0043295	glutathione binding	molecular_function	1	0.14400538	0.278619105	6.465053763	Gsta2
GO:0043495	protein-membrane adaptor activity	molecular_function	1	0.14400538	0.278619105	6.465053763	Pdzk1
GO:0045956	positive regulation of calcium ion-dependent exocytosis	biological_process	1	0.14400538	0.278619105	6.465053763	Cltrn
GO:0055091	phospholipid homeostasis	biological_process	1	0.14400538	0.278619105	6.465053763	Fabp3
GO:0060042	retina morphogenesis in camera-type eye	biological_process	1	0.14400538	0.278619105	6.465053763	Dll1
GO:0098656	anion transmembrane transport	biological_process	1	0.14400538	0.278619105	6.465053763	Slc13a1
GO:0019722	calcium-mediated signaling	biological_process	2	0.146997459	0.283253562	2.955453149	Cxcr4;P2ry12
GO:0032922	circadian regulation of gene expression	biological_process	2	0.146997459	0.283253562	2.955453149	Maged1;Rorc
GO:0035725	sodium ion transmembrane transport	biological_process	2	0.146997459	0.283253562	2.955453149	Atp1b1;Slc4a4
GO:0034765	regulation of ion transmembrane transport	biological_process	3	0.147206094	0.283272266	2.265128326	Kcnj15;Kcnj16;Trpm5
GO:0008092	cytoskeletal protein binding	molecular_function	2	0.150346289	0.284963686	2.913827048	Cryab;Fabp3
GO:0030593	neutrophil chemotaxis	biological_process	2	0.150346289	0.284963686	2.913827048	S100a8;S100a9
GO:0000800	lateral element	cellular_component	1	0.152287475	0.284963686	6.084756483	Sycp2l
GO:0001655	urogenital system development	biological_process	1	0.152287475	0.284963686	6.084756483	Amh
GO:0002024	diet induced thermogenesis	biological_process	1	0.152287475	0.284963686	6.084756483	Ucp1
GO:0003823	antigen binding	molecular_function	1	0.152287475	0.284963686	6.084756483	Jchain
GO:0006111	regulation of gluconeogenesis	biological_process	1	0.152287475	0.284963686	6.084756483	Lep
GO:0007250	activation of NF-kappaB-inducing kinase activity	biological_process	1	0.152287475	0.284963686	6.084756483	Chil1
GO:0008272	sulfate transport	biological_process	1	0.152287475	0.284963686	6.084756483	Slc13a1
GO:0014898	cardiac muscle hypertrophy in response to stress	biological_process	1	0.152287475	0.284963686	6.084756483	Myh6
GO:0017128	phospholipid scramblase activity	molecular_function	1	0.152287475	0.284963686	6.084756483	Ano7
GO:0030140	trans-Golgi network transport vesicle	cellular_component	1	0.152287475	0.284963686	6.084756483	Steap2
GO:0035265	organ growth	biological_process	1	0.152287475	0.284963686	6.084756483	Dll1
GO:0035994	response to muscle stretch	biological_process	1	0.152287475	0.284963686	6.084756483	Ankrd1
GO:0042608	T cell receptor binding	molecular_function	1	0.152287475	0.284963686	6.084756483	H2-Q7
GO:0042834	peptidoglycan binding	molecular_function	1	0.152287475	0.284963686	6.084756483	Jchain
GO:0045445	myoblast differentiation	biological_process	1	0.152287475	0.284963686	6.084756483	Asb2
GO:0045475	locomotor rhythm	biological_process	1	0.152287475	0.284963686	6.084756483	Mup1
GO:0061179	negative regulation of insulin secretion involved in cellular response to glucose stimulus	biological_process	1	0.152287475	0.284963686	6.084756483	Mup1
GO:0086004	regulation of cardiac muscle cell contraction	biological_process	1	0.152287475	0.284963686	6.084756483	Pln
GO:2000279	negative regulation of DNA biosynthetic process	biological_process	1	0.152287475	0.284963686	6.084756483	Ankrd1
GO:0036126	sperm flagellum	cellular_component	2	0.157089055	0.293373	2.83399617	Ak8;Atp1b1
GO:0043204	perikaryon	cellular_component	3	0.15866153	0.293373	2.185370286	Ckmt1;Cpe;Cryab
GO:0009267	cellular response to starvation	biological_process	2	0.160481796	0.293373	2.795698925	Mup1;Pdk4
GO:0001709	cell fate determination	biological_process	1	0.160489865	0.293373	5.746714456	Cyp26b1
GO:0004970	ionotropic glutamate receptor activity	molecular_function	1	0.160489865	0.293373	5.746714456	Grin3b
GO:0008210	estrogen metabolic process	biological_process	1	0.160489865	0.293373	5.746714456	Ugt1a1
GO:0009792	embryo development ending in birth or egg hatching	biological_process	1	0.160489865	0.293373	5.746714456	Scel
GO:0016208	AMP binding	molecular_function	1	0.160489865	0.293373	5.746714456	Pygm
GO:0030225	macrophage differentiation	biological_process	1	0.160489865	0.293373	5.746714456	Spib
GO:0030595	leukocyte chemotaxis	biological_process	1	0.160489865	0.293373	5.746714456	S100a9
GO:0032433	filopodium tip	cellular_component	1	0.160489865	0.293373	5.746714456	Vil1
GO:0042157	lipoprotein metabolic process	biological_process	1	0.160489865	0.293373	5.746714456	Apob
GO:0042573	retinoic acid metabolic process	biological_process	1	0.160489865	0.293373	5.746714456	Cyp26b1
GO:0048384	retinoic acid receptor signaling pathway	biological_process	1	0.160489865	0.293373	5.746714456	Cyp26b1
GO:0048665	neuron fate specification	biological_process	1	0.160489865	0.293373	5.746714456	Dll1
GO:0050892	intestinal absorption	biological_process	1	0.160489865	0.293373	5.746714456	Lep
GO:0050995	negative regulation of lipid catabolic process	biological_process	1	0.160489865	0.293373	5.746714456	Cidea
GO:0051693	actin filament capping	biological_process	1	0.160489865	0.293373	5.746714456	Vil1
GO:0042593	glucose homeostasis	biological_process	3	0.160985051	0.293900914	2.170087977	Lep;Mup1;Pdk4
GO:0001568	blood vessel development	biological_process	2	0.16730708	0.303163327	2.7221279	Col1a2;Col3a1
GO:0004129	cytochrome-c oxidase activity	molecular_function	1	0.168613311	0.303163327	5.444255801	Cox8b
GO:0004550	nucleoside diphosphate kinase activity	molecular_function	1	0.168613311	0.303163327	5.444255801	Ak8
GO:0005324	long-chain fatty acid transporter activity	molecular_function	1	0.168613311	0.303163327	5.444255801	Fabp3
GO:0008154	actin polymerization or depolymerization	biological_process	1	0.168613311	0.303163327	5.444255801	Vil1
GO:0016836	hydro-lyase activity	molecular_function	1	0.168613311	0.303163327	5.444255801	Car4
GO:0021510	spinal cord development	biological_process	1	0.168613311	0.303163327	5.444255801	Dll1
GO:0034361	very-low-density lipoprotein particle	cellular_component	1	0.168613311	0.303163327	5.444255801	Apob
GO:0045190	isotype switching	biological_process	1	0.168613311	0.303163327	5.444255801	Batf
GO:0046907	intracellular transport	biological_process	1	0.168613311	0.303163327	5.444255801	Ranbp3l
GO:0048546	digestive tract morphogenesis	biological_process	1	0.168613311	0.303163327	5.444255801	Agr2
GO:0061351	neural precursor cell proliferation	biological_process	1	0.168613311	0.303163327	5.444255801	Cxcr4
GO:0005125	cytokine activity	molecular_function	4	0.170265893	0.30574859	1.855441439	Ctf1;Il27;Tnfsf10;Tnfsf12
GO:0016798	hydrolase activity, acting on glycosyl bonds	molecular_function	2	0.170738487	0.305825918	2.68677559	Chil3;Kl
GO:0060041	retina development in camera-type eye	biological_process	2	0.170738487	0.305825918	2.68677559	Cfd;Dll1
GO:0005739	mitochondrion	cellular_component	21	0.171682845	0.30713112	1.247707102	Agr2;Alas2;Cidea;Ckmt1;Cox8b;Cps1;Cryab;Csl;Ehhadh;Gpd1;Hspb7;Ifi27l2b;Keg1;Ldhb;Mpo;Myh6;P2ry12;Pdk4;Pln;Prss35;Ucp1
GO:0006486	protein glycosylation	biological_process	2	0.174181662	0.307909185	2.652329749	B3galt5;Sec1
GO:0031225	anchored component of membrane	cellular_component	3	0.175137598	0.307909185	2.082701884	Car4;Ly6a;Umod
GO:0003085	negative regulation of systemic arterial blood pressure	biological_process	1	0.17665857	0.307909185	5.172043011	Kl
GO:0006376	mRNA splice site selection	biological_process	1	0.17665857	0.307909185	5.172043011	Celf5
GO:0006826	iron ion transport	biological_process	1	0.17665857	0.307909185	5.172043011	Ltf
GO:0010043	response to zinc ion	biological_process	1	0.17665857	0.307909185	5.172043011	Pln
GO:0021954	central nervous system neuron development	biological_process	1	0.17665857	0.307909185	5.172043011	Lep
GO:0022408	negative regulation of cell-cell adhesion	biological_process	1	0.17665857	0.307909185	5.172043011	Spint2
GO:0031045	dense core granule	cellular_component	1	0.17665857	0.307909185	5.172043011	Cpe
GO:0031362	anchored component of external side of plasma membrane	cellular_component	1	0.17665857	0.307909185	5.172043011	Car4
GO:0031589	cell-substrate adhesion	biological_process	1	0.17665857	0.307909185	5.172043011	Sorbs3
GO:0033130	acetylcholine receptor binding	molecular_function	1	0.17665857	0.307909185	5.172043011	Ly6a
GO:0043011	myeloid dendritic cell differentiation	biological_process	1	0.17665857	0.307909185	5.172043011	Batf
GO:0045721	negative regulation of gluconeogenesis	biological_process	1	0.17665857	0.307909185	5.172043011	Mup1
GO:0045742	positive regulation of epidermal growth factor receptor signaling pathway	biological_process	1	0.17665857	0.307909185	5.172043011	Agr2
GO:0050832	defense response to fungus	biological_process	1	0.17665857	0.307909185	5.172043011	Mpo
GO:0050965	detection of temperature stimulus involved in sensory perception of pain	biological_process	1	0.17665857	0.307909185	5.172043011	Cxcr4
GO:0055075	potassium ion homeostasis	biological_process	1	0.17665857	0.307909185	5.172043011	Umod
GO:0072520	seminiferous tubule development	biological_process	1	0.17665857	0.307909185	5.172043011	Adgrg1
GO:0090280	positive regulation of calcium ion import	biological_process	1	0.17665857	0.307909185	5.172043011	Cxcr4
GO:0095500	acetylcholine receptor signaling pathway	biological_process	1	0.17665857	0.307909185	5.172043011	Ly6a
GO:0004519	endonuclease activity	molecular_function	2	0.177636063	0.309234417	2.618755955	Dnase1;Dnase1l2
GO:0006821	chloride transport	biological_process	2	0.181101153	0.31448323	2.586021505	Ano7;Clca2
GO:0006919	activation of cysteine-type endopeptidase activity involved in apoptotic process	biological_process	2	0.181101153	0.31448323	2.586021505	S100a8;S100a9
GO:0004745	NAD-retinol dehydrogenase activity	molecular_function	1	0.18462639	0.31448323	4.925755248	Rdh7
GO:0004950	chemokine receptor activity	molecular_function	1	0.18462639	0.31448323	4.925755248	Cxcr4
GO:0006783	heme biosynthetic process	biological_process	1	0.18462639	0.31448323	4.925755248	Alas2
GO:0008307	structural constituent of muscle	molecular_function	1	0.18462639	0.31448323	4.925755248	Myh11
GO:0009060	aerobic respiration	biological_process	1	0.18462639	0.31448323	4.925755248	Mup1
GO:0021591	ventricular system development	biological_process	1	0.18462639	0.31448323	4.925755248	Ak8
GO:0030670	phagocytic vesicle membrane	cellular_component	1	0.18462639	0.31448323	4.925755248	H2-Q7
GO:0033017	sarcoplasmic reticulum membrane	cellular_component	1	0.18462639	0.31448323	4.925755248	Pln
GO:0042594	response to starvation	biological_process	1	0.18462639	0.31448323	4.925755248	Pdk4
GO:0046325	negative regulation of glucose import	biological_process	1	0.18462639	0.31448323	4.925755248	Lep
GO:0048678	response to axon injury	biological_process	1	0.18462639	0.31448323	4.925755248	P2ry12
GO:0050901	leukocyte tethering or rolling	biological_process	1	0.18462639	0.31448323	4.925755248	Lep
GO:0051016	barbed-end actin filament capping	biological_process	1	0.18462639	0.31448323	4.925755248	Vil1
GO:0097352	autophagosome maturation	biological_process	1	0.18462639	0.31448323	4.925755248	Lix1
GO:0120020	cholesterol transfer activity	molecular_function	1	0.18462639	0.31448323	4.925755248	Apob
GO:1900181	negative regulation of protein localization to nucleus	biological_process	1	0.18462639	0.31448323	4.925755248	Maged1
GO:0005267	potassium channel activity	molecular_function	2	0.188061309	0.319569575	2.52294781	Kcnj15;Trpm5
GO:0007179	transforming growth factor beta receptor signaling pathway	biological_process	2	0.188061309	0.319569575	2.52294781	Col1a2;Col3a1
GO:0000779	condensed chromosome, centromeric region	cellular_component	1	0.192517513	0.321389143	4.701857283	Sycp2l
GO:0006520	cellular amino acid metabolic process	biological_process	1	0.192517513	0.321389143	4.701857283	Ggt1
GO:0006807	nitrogen compound metabolic process	biological_process	1	0.192517513	0.321389143	4.701857283	Cps1
GO:0006893	Golgi to plasma membrane transport	biological_process	1	0.192517513	0.321389143	4.701857283	Steap2
GO:0008361	regulation of cell size	biological_process	1	0.192517513	0.321389143	4.701857283	Il7r
GO:0015267	channel activity	molecular_function	1	0.192517513	0.321389143	4.701857283	Aqp8
GO:0019934	cGMP-mediated signaling	biological_process	1	0.192517513	0.321389143	4.701857283	Guca2b
GO:0030301	cholesterol transport	biological_process	1	0.192517513	0.321389143	4.701857283	Apob
GO:0031672	A band	cellular_component	1	0.192517513	0.321389143	4.701857283	Myl3
GO:0034620	cellular response to unfolded protein	biological_process	1	0.192517513	0.321389143	4.701857283	Umod
GO:0043651	linoleic acid metabolic process	biological_process	1	0.192517513	0.321389143	4.701857283	Cyp4a14
GO:0045055	regulated exocytosis	biological_process	1	0.192517513	0.321389143	4.701857283	Steap2
GO:0045638	negative regulation of myeloid cell differentiation	biological_process	1	0.192517513	0.321389143	4.701857283	Dll1
GO:0051591	response to cAMP	biological_process	1	0.192517513	0.321389143	4.701857283	Pygm
GO:1903672	positive regulation of sprouting angiogenesis	biological_process	1	0.192517513	0.321389143	4.701857283	Dll1
GO:0009887	animal organ morphogenesis	biological_process	3	0.194519976	0.324351811	1.976576947	Cdx1;Cxcr4;Dll1
GO:0008237	metallopeptidase activity	molecular_function	3	0.196979856	0.328069375	1.964066966	Clca2;Cpe;Mep1a
GO:0005520	insulin-like growth factor binding	molecular_function	1	0.200332673	0.330560518	4.497428705	Htra1
GO:0005797	Golgi medial cisterna	cellular_component	1	0.200332673	0.330560518	4.497428705	H2-Q7
GO:0009948	anterior/posterior axis specification	biological_process	1	0.200332673	0.330560518	4.497428705	Cdx1
GO:0042562	hormone binding	molecular_function	1	0.200332673	0.330560518	4.497428705	Lrp2
GO:0061077	chaperone-mediated protein folding	biological_process	1	0.200332673	0.330560518	4.497428705	Umod
GO:0072583	clathrin-dependent endocytosis	biological_process	1	0.200332673	0.330560518	4.497428705	Dll1
GO:0090190	positive regulation of branching involved in ureteric bud morphogenesis	biological_process	1	0.200332673	0.330560518	4.497428705	Maged1
GO:0097193	intrinsic apoptotic signaling pathway	biological_process	1	0.200332673	0.330560518	4.497428705	Ifi27l2b
GO:0031982	vesicle	cellular_component	3	0.206894047	0.337851059	1.915571485	Ggt1;Pln;Tspan1
GO:0001671	ATPase activator activity	molecular_function	1	0.208072597	0.337851059	4.310035842	Atp1b1
GO:0005112	Notch binding	molecular_function	1	0.208072597	0.337851059	4.310035842	Dll1
GO:0005540	hyaluronic acid binding	molecular_function	1	0.208072597	0.337851059	4.310035842	Itih4
GO:0016079	synaptic vesicle exocytosis	biological_process	1	0.208072597	0.337851059	4.310035842	Cplx2
GO:0016493	C-C chemokine receptor activity	molecular_function	1	0.208072597	0.337851059	4.310035842	Cxcr4
GO:0016540	protein autoprocessing	biological_process	1	0.208072597	0.337851059	4.310035842	Tmprss2
GO:0046628	positive regulation of insulin receptor signaling pathway	biological_process	1	0.208072597	0.337851059	4.310035842	Lep
GO:0046928	regulation of neurotransmitter secretion	biological_process	1	0.208072597	0.337851059	4.310035842	Cplx2
GO:0050870	positive regulation of T cell activation	biological_process	1	0.208072597	0.337851059	4.310035842	Sirpb1b
GO:0050966	detection of mechanical stimulus involved in sensory perception of pain	biological_process	1	0.208072597	0.337851059	4.310035842	Cxcr4
GO:0072657	protein localization to membrane	biological_process	1	0.208072597	0.337851059	4.310035842	Cpe
GO:0097150	neuronal stem cell population maintenance	biological_process	1	0.208072597	0.337851059	4.310035842	Dll1
GO:1904706	negative regulation of vascular associated smooth muscle cell proliferation	biological_process	1	0.208072597	0.337851059	4.310035842	Cnn1
GO:0005901	caveola	cellular_component	2	0.209145507	0.33920638	2.350928641	Atp1b1;P2ry12
GO:0005546	phosphatidylinositol-4,5-bisphosphate binding	molecular_function	2	0.212684214	0.34377108	2.324513713	Gsdmc4;Vil1
GO:0042632	cholesterol homeostasis	biological_process	2	0.212684214	0.34377108	2.324513713	Apob;Fabp3
GO:0071356	cellular response to tumor necrosis factor	biological_process	2	0.212684214	0.34377108	2.324513713	Ankrd1;Gpd1
GO:0005212	structural constituent of eye lens	molecular_function	1	0.215738006	0.34518081	4.137634409	Cryab
GO:0006094	gluconeogenesis	biological_process	1	0.215738006	0.34518081	4.137634409	Gpd1
GO:0008327	methyl-CpG binding	molecular_function	1	0.215738006	0.34518081	4.137634409	Cdx1
GO:0019222	regulation of metabolic process	biological_process	1	0.215738006	0.34518081	4.137634409	Lep
GO:0019957	C-C chemokine binding	molecular_function	1	0.215738006	0.34518081	4.137634409	Cxcr4
GO:0033344	cholesterol efflux	biological_process	1	0.215738006	0.34518081	4.137634409	Apob
GO:0045582	positive regulation of T cell differentiation	biological_process	1	0.215738006	0.34518081	4.137634409	H2-Aa
GO:0051923	sulfation	biological_process	1	0.215738006	0.34518081	4.137634409	Sult1d1
GO:0070269	pyroptosis	biological_process	1	0.215738006	0.34518081	4.137634409	Gsdmc4
GO:0005550	pheromone binding	molecular_function	2	0.21977867	0.351251208	2.273425499	Mup1;Mup17
GO:0000146	microfilament motor activity	molecular_function	1	0.223329613	0.351799744	3.978494624	Myh6
GO:0003073	regulation of systemic arterial blood pressure	biological_process	1	0.223329613	0.351799744	3.978494624	Klk1
GO:0005319	lipid transporter activity	molecular_function	1	0.223329613	0.351799744	3.978494624	Apob
GO:0015711	organic anion transport	biological_process	1	0.223329613	0.351799744	3.978494624	Slc22a12
GO:0017134	fibroblast growth factor binding	molecular_function	1	0.223329613	0.351799744	3.978494624	Kl
GO:0032753	positive regulation of interleukin-4 production	biological_process	1	0.223329613	0.351799744	3.978494624	Prg2
GO:0032781	positive regulation of ATPase activity	biological_process	1	0.223329613	0.351799744	3.978494624	Atp1b1
GO:0043027	cysteine-type endopeptidase inhibitor activity involved in apoptotic process	molecular_function	1	0.223329613	0.351799744	3.978494624	Vil1
GO:0051673	membrane disruption in other organism	biological_process	1	0.223329613	0.351799744	3.978494624	Ltf
GO:0061484	hematopoietic stem cell homeostasis	biological_process	1	0.223329613	0.351799744	3.978494624	Adgrg1
GO:0070584	mitochondrion morphogenesis	biological_process	1	0.223329613	0.351799744	3.978494624	Mup1
GO:0090200	positive regulation of release of cytochrome c from mitochondria	biological_process	1	0.223329613	0.351799744	3.978494624	Tnfsf10
GO:0070588	calcium ion transmembrane transport	biological_process	2	0.223333545	0.351799744	2.248714353	P2ry12;Trpm5
GO:0008017	microtubule binding	molecular_function	4	0.227485021	0.357312751	1.641918416	Cnn3;Cryab;Hdgfl3;S100a8
GO:0003333	amino acid transmembrane transport	biological_process	1	0.230848125	0.357312751	3.831142971	Slc38a3
GO:0004181	metallocarboxypeptidase activity	molecular_function	1	0.230848125	0.357312751	3.831142971	Cpe
GO:0005104	fibroblast growth factor receptor binding	molecular_function	1	0.230848125	0.357312751	3.831142971	Kl
GO:0005539	glycosaminoglycan binding	molecular_function	1	0.230848125	0.357312751	3.831142971	Bgn
GO:0007159	leukocyte cell-cell adhesion	biological_process	1	0.230848125	0.357312751	3.831142971	Umod
GO:0016811	hydrolase activity, acting on carbon-nitrogen (but not peptide) bonds, in linear amides	molecular_function	1	0.230848125	0.357312751	3.831142971	Klk1
GO:0017075	syntaxin-1 binding	molecular_function	1	0.230848125	0.357312751	3.831142971	Cplx2
GO:0030500	regulation of bone mineralization	biological_process	1	0.230848125	0.357312751	3.831142971	Mgp
GO:0034341	response to interferon-gamma	biological_process	1	0.230848125	0.357312751	3.831142971	H2-Aa
GO:0034612	response to tumor necrosis factor	biological_process	1	0.230848125	0.357312751	3.831142971	Ggt1
GO:0048565	digestive tract development	biological_process	1	0.230848125	0.357312751	3.831142971	Col3a1
GO:0048714	positive regulation of oligodendrocyte differentiation	biological_process	1	0.230848125	0.357312751	3.831142971	Cxcr4
GO:0048844	artery morphogenesis	biological_process	1	0.230848125	0.357312751	3.831142971	Apob
GO:0099560	synaptic membrane adhesion	biological_process	1	0.230848125	0.357312751	3.831142971	Sparcl1
GO:2000378	negative regulation of reactive oxygen species metabolic process	biological_process	1	0.230848125	0.357312751	3.831142971	Cryab
GO:0004190	aspartic-type endopeptidase activity	molecular_function	1	0.238294243	0.365264802	3.694316436	Sval1
GO:0004712	protein serine/threonine/tyrosine kinase activity	molecular_function	1	0.238294243	0.365264802	3.694316436	Pdk4
GO:0006139	nucleobase-containing compound metabolic process	biological_process	1	0.238294243	0.365264802	3.694316436	Ak8
GO:0045663	positive regulation of myoblast differentiation	biological_process	1	0.238294243	0.365264802	3.694316436	Ranbp3l
GO:0050790	regulation of catalytic activity	biological_process	1	0.238294243	0.365264802	3.694316436	Lep
GO:0055001	muscle cell development	biological_process	1	0.238294243	0.365264802	3.694316436	Myl2
GO:0071480	cellular response to gamma radiation	biological_process	1	0.238294243	0.365264802	3.694316436	Cryab
GO:1900745	positive regulation of p38MAPK cascade	biological_process	1	0.238294243	0.365264802	3.694316436	Lep
GO:1903861	positive regulation of dendrite extension	biological_process	1	0.238294243	0.365264802	3.694316436	Cxcr4
GO:0006914	autophagy	biological_process	3	0.239825333	0.366505393	1.773271889	S100a8;S100a9;Umod
GO:0030198	extracellular matrix organization	biological_process	3	0.239825333	0.366505393	1.773271889	Col1a2;Col3a1;Col4a2
GO:0016020	membrane	cellular_component	69	0.23987572	0.366505393	1.078648837	Adgrg1;Ano7;Aqp8;Atp1b1;B3galt5;B4galnt4;Car4;Cdhr5;Chst1;Ckmt1;Clca2;Clec2h;Cltrn;Col6a2;Cox8b;Cpe;Cxcr4;Cyp26b1;Cyp2f2;Cyp4a14;Cyp4b1;Dll1;Ggt1;Gpa33;Gpr34;Gpr4;Grin3b;Gsdmc4;H2-Aa;H2-Q7;Htra1;Ifi27l2b;Il7r;Kcnj15;Kcnj16;Kl;Lrp2;Ly6a;Maged1;Mep1a;Mest;Ms4a8a;P2ry12;Pdzk1;Pln;Pmepa1;S100a8;S100a9;Scel;Sec1;Slc13a1;Slc22a12;Slc28a2;Slc38a3;Slc4a4;Spint2;Steap2;Tm4sf20;Tmem174;Tmem198;Tmem45b;Tmpr…
GO:0060548	negative regulation of cell death	biological_process	2	0.241167627	0.368084352	2.132801242	Agr2;Sycp2l
GO:0001223	transcription coactivator binding	molecular_function	1	0.245668658	0.368244389	3.566926214	Rorc
GO:0001533	cornified envelope	cellular_component	1	0.245668658	0.368244389	3.566926214	Tgm3
GO:0002476	antigen processing and presentation of endogenous peptide antigen via MHC class Ib	biological_process	1	0.245668658	0.368244389	3.566926214	H2-Q7
GO:0002486	antigen processing and presentation of endogenous peptide antigen via MHC class I via ER pathway, TAP-independent	biological_process	1	0.245668658	0.368244389	3.566926214	H2-Q7
GO:0006820	anion transport	biological_process	1	0.245668658	0.368244389	3.566926214	Slc4a4
GO:0008340	determination of adult lifespan	biological_process	1	0.245668658	0.368244389	3.566926214	Lep
GO:0009409	response to cold	biological_process	1	0.245668658	0.368244389	3.566926214	Ucp1
GO:0010800	positive regulation of peptidyl-threonine phosphorylation	biological_process	1	0.245668658	0.368244389	3.566926214	Chil1
GO:0015020	glucuronosyltransferase activity	molecular_function	1	0.245668658	0.368244389	3.566926214	Ugt1a1
GO:0019915	lipid storage	biological_process	1	0.245668658	0.368244389	3.566926214	Cidea
GO:0030041	actin filament polymerization	biological_process	1	0.245668658	0.368244389	3.566926214	Vil1
GO:0031210	phosphatidylcholine binding	molecular_function	1	0.245668658	0.368244389	3.566926214	Jchain
GO:0042098	T cell proliferation	biological_process	1	0.245668658	0.368244389	3.566926214	Cxcr4
GO:0043425	bHLH transcription factor binding	molecular_function	1	0.245668658	0.368244389	3.566926214	Fhl2
GO:0044305	calyx of Held	cellular_component	1	0.245668658	0.368244389	3.566926214	Cplx2
GO:0051453	regulation of intracellular pH	biological_process	1	0.245668658	0.368244389	3.566926214	Slc4a4
GO:0090314	positive regulation of protein targeting to membrane	biological_process	1	0.245668658	0.368244389	3.566926214	Pdzk1
GO:0005811	lipid droplet	cellular_component	2	0.24832165	0.371753692	2.089714348	Apob;Cidea
GO:0030154	cell differentiation	biological_process	12	0.248531963	0.371753692	1.256366723	Adgrg1;Batf;Ccdc87;Cdhr5;Cdx1;Cplx2;Dll1;Mgp;Rorc;Spib;Spink5;Tnfsf12
GO:0008203	cholesterol metabolic process	biological_process	2	0.251901495	0.374851417	2.068817204	Apob;Lep
GO:0001782	B cell homeostasis	biological_process	1	0.252972059	0.374851417	3.448028674	Bcl2a1a
GO:0003148	outflow tract septum morphogenesis	biological_process	1	0.252972059	0.374851417	3.448028674	Lrp2
GO:0016597	amino acid binding	molecular_function	1	0.252972059	0.374851417	3.448028674	Mat1a
GO:0017022	myosin binding	molecular_function	1	0.252972059	0.374851417	3.448028674	Actc1
GO:0045662	negative regulation of myoblast differentiation	biological_process	1	0.252972059	0.374851417	3.448028674	Dll1
GO:0045765	regulation of angiogenesis	biological_process	1	0.252972059	0.374851417	3.448028674	Lep
GO:0048738	cardiac muscle tissue development	biological_process	1	0.252972059	0.374851417	3.448028674	Pln
GO:0061436	establishment of skin barrier	biological_process	1	0.252972059	0.374851417	3.448028674	Cyp26b1
GO:0001503	ossification	biological_process	2	0.255482737	0.377393587	2.048333866	Ltf;Mgp
GO:0001843	neural tube closure	biological_process	2	0.255482737	0.377393587	2.048333866	Lrp2;Spint2
GO:0051087	chaperone binding	molecular_function	2	0.255482737	0.377393587	2.048333866	Fgb;Lrp2
GO:0043066	negative regulation of apoptotic process	biological_process	7	0.256535944	0.378244231	1.36106395	Actc1;Bcl2a1a;Ckmt1;Cryab;Fhl2;Lep;Lrp2
GO:0046872	metal ion binding	molecular_function	34	0.256589837	0.378244231	1.122562798	Car4;Clca2;Col1a2;Col3a1;Cpe;Cps1;Cryab;Cyp26b1;Cyp2f2;Cyp4a14;Cyp4b1;Dnase1l2;Fga;Fgg;Fhl2;Hpx;Lrp2;Ltf;Mat1a;Mb;Mep1a;Mpo;Myl2;Rorc;S100a8;S100a9;Scel;Sparcl1;Steap2;Tgm3;Tnfsf10;Tnnc1;Tnni3;Vil1
GO:0050821	protein stabilization	biological_process	3	0.257913516	0.378480181	1.705069124	Atp1b1;Cryab;Tspan1
GO:0009791	post-embryonic development	biological_process	2	0.259065019	0.378480181	2.028252161	Apob;Myl2
GO:0002639	positive regulation of immunoglobulin production	biological_process	1	0.260205125	0.378480181	3.336801942	Hpx
GO:0004364	glutathione transferase activity	molecular_function	1	0.260205125	0.378480181	3.336801942	Gsta2
GO:0004553	hydrolase activity, hydrolyzing O-glycosyl compounds	molecular_function	1	0.260205125	0.378480181	3.336801942	Kl
GO:0006611	protein export from nucleus	biological_process	1	0.260205125	0.378480181	3.336801942	Ranbp3l
GO:0006637	acyl-CoA metabolic process	biological_process	1	0.260205125	0.378480181	3.336801942	Ehhadh
GO:0006958	complement activation, classical pathway	biological_process	1	0.260205125	0.378480181	3.336801942	C1qc
GO:0007140	male meiotic nuclear division	biological_process	1	0.260205125	0.378480181	3.336801942	Cyp26b1
GO:0017156	calcium-ion regulated exocytosis	biological_process	1	0.260205125	0.378480181	3.336801942	Cltrn
GO:0019373	epoxygenase P450 pathway	biological_process	1	0.260205125	0.378480181	3.336801942	Cyp2f2
GO:0031424	keratinization	biological_process	1	0.260205125	0.378480181	3.336801942	Tgm3
GO:2000179	positive regulation of neural precursor cell proliferation	biological_process	1	0.260205125	0.378480181	3.336801942	Adgrg1
GO:0005272	sodium channel activity	molecular_function	1	0.26736853	0.386923563	3.232526882	Trpm5
GO:0006099	tricarboxylic acid cycle	biological_process	1	0.26736853	0.386923563	3.232526882	Csl
GO:0032355	response to estradiol	biological_process	1	0.26736853	0.386923563	3.232526882	Ggt1
GO:0034394	protein localization to cell surface	biological_process	1	0.26736853	0.386923563	3.232526882	Slc28a2
GO:0050699	WW domain binding	molecular_function	1	0.26736853	0.386923563	3.232526882	Pmepa1
GO:0090263	positive regulation of canonical Wnt signaling pathway	biological_process	2	0.273397572	0.395182233	1.951714344	Scel;Tmem198
GO:0002230	positive regulation of defense response to virus by host	biological_process	1	0.274462941	0.395182233	3.134571522	Il27
GO:0012501	programmed cell death	biological_process	1	0.274462941	0.395182233	3.134571522	Gsdmc4
GO:0015171	amino acid transmembrane transporter activity	molecular_function	1	0.274462941	0.395182233	3.134571522	Slc38a3
GO:0071260	cellular response to mechanical stimulus	biological_process	1	0.274462941	0.395182233	3.134571522	Ankrd1
GO:0005543	phospholipid binding	molecular_function	2	0.276979886	0.398001369	1.933474023	Apob;Cps1
GO:0030324	lung development	biological_process	2	0.276979886	0.398001369	1.933474023	Chil1;Mgp
GO:0001824	blastocyst development	biological_process	1	0.28148902	0.401643651	3.042378242	Atp1b1
GO:0008392	arachidonic acid epoxygenase activity	molecular_function	1	0.28148902	0.401643651	3.042378242	Cyp2f2
GO:0031640	killing of cells of other organism	biological_process	1	0.28148902	0.401643651	3.042378242	Ltf
GO:0032008	positive regulation of TOR signaling	biological_process	1	0.28148902	0.401643651	3.042378242	Lep
GO:0045746	negative regulation of Notch signaling pathway	biological_process	1	0.28148902	0.401643651	3.042378242	Dll1
GO:0045776	negative regulation of blood pressure	biological_process	1	0.28148902	0.401643651	3.042378242	Guca2b
GO:2000379	positive regulation of reactive oxygen species metabolic process	biological_process	1	0.28148902	0.401643651	3.042378242	Lep
GO:0001818	negative regulation of cytokine production	biological_process	1	0.28844742	0.408705599	2.955453149	Cidea
GO:0002027	regulation of heart rate	biological_process	1	0.28844742	0.408705599	2.955453149	Myh6
GO:0007026	negative regulation of microtubule depolymerization	biological_process	1	0.28844742	0.408705599	2.955453149	Hdgfl3
GO:0008045	motor neuron axon guidance	biological_process	1	0.28844742	0.408705599	2.955453149	Cxcr4
GO:0042832	defense response to protozoan	biological_process	1	0.28844742	0.408705599	2.955453149	Batf
GO:0043488	regulation of mRNA stability	biological_process	1	0.28844742	0.408705599	2.955453149	Scgb1a1
GO:0072593	reactive oxygen species metabolic process	biological_process	1	0.28844742	0.408705599	2.955453149	Pdk4
GO:0042981	regulation of apoptotic process	biological_process	3	0.289308533	0.409518241	1.599600931	Bcl2a1a;Cidea;Maged1
GO:0007010	cytoskeleton organization	biological_process	2	0.291296224	0.411513714	1.863799283	Tagln;Vil1
GO:0007189	adenylate cyclase-activating G protein-coupled receptor signaling pathway	biological_process	2	0.291296224	0.411513714	1.863799283	Adgrg1;Gpr4
GO:0005154	epidermal growth factor receptor binding	molecular_function	1	0.295338791	0.413939408	2.873357228	Agr2
GO:0009058	biosynthetic process	biological_process	1	0.295338791	0.413939408	2.873357228	Alas2
GO:0019882	antigen processing and presentation	biological_process	1	0.295338791	0.413939408	2.873357228	H2-Aa
GO:0032689	negative regulation of interferon-gamma production	biological_process	1	0.295338791	0.413939408	2.873357228	Scgb1a1
GO:0048872	homeostasis of number of cells	biological_process	1	0.295338791	0.413939408	2.873357228	Il7r
GO:0050807	regulation of synapse organization	biological_process	1	0.295338791	0.413939408	2.873357228	Sparcl1
GO:0070330	aromatase activity	molecular_function	1	0.295338791	0.413939408	2.873357228	Cyp4b1
GO:0071320	cellular response to cAMP	biological_process	1	0.295338791	0.413939408	2.873357228	Gpd1
GO:0045202	synapse	cellular_component	9	0.301538426	0.418969051	1.241290323	Actc1;C1qc;Cplx2;Cryab;Fga;Fgb;Fgg;Grin3b;Sparcl1
GO:0030334	regulation of cell migration	biological_process	2	0.302011455	0.418969051	1.814751934	Cxcr4;Mgat3
GO:0004180	carboxypeptidase activity	molecular_function	1	0.302163775	0.418969051	2.795698925	Cpe
GO:0007154	cell communication	biological_process	1	0.302163775	0.418969051	2.795698925	Dll1
GO:0008219	cell death	biological_process	1	0.302163775	0.418969051	2.795698925	Cidea
GO:0016235	aggresome	cellular_component	1	0.302163775	0.418969051	2.795698925	Hspb7
GO:0031333	negative regulation of protein-containing complex assembly	biological_process	1	0.302163775	0.418969051	2.795698925	Cryab
GO:0034614	cellular response to reactive oxygen species	biological_process	1	0.302163775	0.418969051	2.795698925	Ucp1
GO:0048754	branching morphogenesis of an epithelial tube	biological_process	1	0.302163775	0.418969051	2.795698925	Mgp
GO:0051482	positive regulation of cytosolic calcium ion concentration involved in phospholipase C-activating G protein-coupled signaling pathway	biological_process	1	0.302163775	0.418969051	2.795698925	Gpr4
GO:0070273	phosphatidylinositol-4-phosphate binding	molecular_function	1	0.302163775	0.418969051	2.795698925	Gsdmc4
GO:0010634	positive regulation of epithelial cell migration	biological_process	1	0.308923007	0.425853207	2.7221279	Vil1
GO:0030032	lamellipodium assembly	biological_process	1	0.308923007	0.425853207	2.7221279	P2ry12
GO:0030073	insulin secretion	biological_process	1	0.308923007	0.425853207	2.7221279	Lep
GO:0042755	eating behavior	biological_process	1	0.308923007	0.425853207	2.7221279	Lep
GO:0046676	negative regulation of insulin secretion	biological_process	1	0.308923007	0.425853207	2.7221279	Oit1
GO:0071902	positive regulation of protein serine/threonine kinase activity	biological_process	1	0.308923007	0.425853207	2.7221279	Ltf
GO:0005977	glycogen metabolic process	biological_process	1	0.315617118	0.433821213	2.652329749	Pygm
GO:0008375	acetylglucosaminyltransferase activity	molecular_function	1	0.315617118	0.433821213	2.652329749	B3galt5
GO:2001235	positive regulation of apoptotic signaling pathway	biological_process	1	0.315617118	0.433821213	2.652329749	Maged1
GO:0005179	hormone activity	molecular_function	2	0.319805555	0.438280178	1.738501852	Lep;Retnlg
GO:0006869	lipid transport	biological_process	2	0.319805555	0.438280178	1.738501852	Ano7;Apob
GO:0007029	endoplasmic reticulum organization	biological_process	1	0.322246732	0.438280178	2.586021505	Umod
GO:0014911	positive regulation of smooth muscle cell migration	biological_process	1	0.322246732	0.438280178	2.586021505	Fga
GO:0030501	positive regulation of bone mineralization	biological_process	1	0.322246732	0.438280178	2.586021505	Kl
GO:0033209	tumor necrosis factor-mediated signaling pathway	biological_process	1	0.322246732	0.438280178	2.586021505	Umod
GO:0043531	ADP binding	molecular_function	1	0.322246732	0.438280178	2.586021505	Mat1a
GO:0043539	protein serine/threonine kinase activator activity	molecular_function	1	0.322246732	0.438280178	2.586021505	Ltf
GO:0045747	positive regulation of Notch signaling pathway	biological_process	1	0.322246732	0.438280178	2.586021505	Dll1
GO:0060976	coronary vasculature development	biological_process	1	0.322246732	0.438280178	2.586021505	Lrp2
GO:0071345	cellular response to cytokine stimulus	biological_process	1	0.322246732	0.438280178	2.586021505	Cxcr4
GO:0007155	cell adhesion	biological_process	7	0.323323847	0.439325533	1.257093787	Adgrg1;Atp1b1;Cdhr5;Clca2;Col6a2;Fgb;Sorbs3
GO:0001569	branching involved in blood vessel morphogenesis	biological_process	1	0.328812467	0.445084556	2.52294781	Cxcr4
GO:0032526	response to retinoic acid	biological_process	1	0.328812467	0.445084556	2.52294781	Mest
GO:0043491	protein kinase B signaling	biological_process	1	0.328812467	0.445084556	2.52294781	P2ry12
GO:0071364	cellular response to epidermal growth factor stimulus	biological_process	1	0.328812467	0.445084556	2.52294781	Vil1
GO:0005771	multivesicular body	cellular_component	1	0.335314935	0.449189527	2.462877624	Sftpc
GO:0009306	protein secretion	biological_process	1	0.335314935	0.449189527	2.462877624	Fgg
GO:0009408	response to heat	biological_process	1	0.335314935	0.449189527	2.462877624	Hspb7
GO:0019955	cytokine binding	molecular_function	1	0.335314935	0.449189527	2.462877624	Cxcr4
GO:0030282	bone mineralization	biological_process	1	0.335314935	0.449189527	2.462877624	Col1a2
GO:0031667	response to nutrient levels	biological_process	1	0.335314935	0.449189527	2.462877624	Ucp1
GO:0032735	positive regulation of interleukin-12 production	biological_process	1	0.335314935	0.449189527	2.462877624	Lep
GO:0040018	positive regulation of multicellular organism growth	biological_process	1	0.335314935	0.449189527	2.462877624	Vil1
GO:0050767	regulation of neurogenesis	biological_process	1	0.335314935	0.449189527	2.462877624	Dll1
GO:0050796	regulation of insulin secretion	biological_process	1	0.335314935	0.449189527	2.462877624	Lep
GO:0097009	energy homeostasis	biological_process	1	0.335314935	0.449189527	2.462877624	Dll1
GO:0043123	positive regulation of I-kappaB kinase/NF-kappaB signaling	biological_process	2	0.341012032	0.45354963	1.655053763	Ltf;Tnfsf10
GO:0001916	positive regulation of T cell mediated cytotoxicity	biological_process	1	0.341754742	0.45354963	2.4056014	H2-Q7
GO:0004857	enzyme inhibitor activity	molecular_function	1	0.341754742	0.45354963	2.4056014	Ugt1a1
GO:0005044	scavenger receptor activity	molecular_function	1	0.341754742	0.45354963	2.4056014	Tmprss2
GO:0007173	epidermal growth factor receptor signaling pathway	biological_process	1	0.341754742	0.45354963	2.4056014	Vil1
GO:0010507	negative regulation of autophagy	biological_process	1	0.341754742	0.45354963	2.4056014	Lep
GO:0033077	T cell differentiation in thymus	biological_process	1	0.341754742	0.45354963	2.4056014	Rorc
GO:0042100	B cell proliferation	biological_process	1	0.341754742	0.45354963	2.4056014	Il7r
GO:0045071	negative regulation of viral genome replication	biological_process	1	0.341754742	0.45354963	2.4056014	Ltf
GO:0046658	anchored component of plasma membrane	cellular_component	1	0.341754742	0.45354963	2.4056014	Car4
GO:0043231	intracellular membrane-bounded organelle	cellular_component	12	0.343776186	0.455807531	1.156840934	Apob;Aqp8;Cyp26b1;Cyp2f2;Cyp4a14;Cyp4b1;Mpo;Pmepa1;Rdh7;Spink5;Tspan1;Ugt1a1
GO:0003712	transcription coregulator activity	molecular_function	2	0.344527566	0.456378841	1.641918416	Fhl2;Hdgfl3
GO:0004518	nuclease activity	molecular_function	2	0.348037112	0.459019135	1.628989925	Dnase1;Dnase1l2
GO:0010811	positive regulation of cell-substrate adhesion	biological_process	1	0.34813249	0.459019135	2.350928641	Agr2
GO:0030855	epithelial cell differentiation	biological_process	1	0.34813249	0.459019135	2.350928641	Tagln
GO:0071300	cellular response to retinoic acid	biological_process	1	0.34813249	0.459019135	2.350928641	Cyp26b1
GO:0097191	extrinsic apoptotic signaling pathway	biological_process	1	0.34813249	0.459019135	2.350928641	Tnfsf12
GO:0030308	negative regulation of cell growth	biological_process	2	0.351540456	0.46308382	1.616263441	Cryab;Myl2
GO:0002088	lens development in camera-type eye	biological_process	1	0.354448772	0.465193596	2.298685783	Cryab
GO:0006959	humoral immune response	biological_process	1	0.354448772	0.465193596	2.298685783	Jchain
GO:0019369	arachidonic acid metabolic process	biological_process	1	0.354448772	0.465193596	2.298685783	Cyp4a14
GO:0035774	positive regulation of insulin secretion involved in cellular response to glucose stimulus	biological_process	1	0.354448772	0.465193596	2.298685783	Cltrn
GO:0098794	postsynapse	cellular_component	2	0.355037392	0.465537059	1.603734267	C1qc;Cplx2
GO:0006487	protein N-linked glycosylation	biological_process	1	0.360704179	0.470368819	2.248714353	Mgat3
GO:0007281	germ cell development	biological_process	1	0.360704179	0.470368819	2.248714353	Cxcr4
GO:0008543	fibroblast growth factor receptor signaling pathway	biological_process	1	0.360704179	0.470368819	2.248714353	Kl
GO:0030133	transport vesicle	cellular_component	1	0.360704179	0.470368819	2.248714353	Bgn
GO:0044295	axonal growth cone	cellular_component	1	0.360704179	0.470368819	2.248714353	Lrp2
GO:0048018	receptor ligand activity	molecular_function	1	0.360704179	0.470368819	2.248714353	Tnfsf12
GO:0016922	nuclear receptor binding	molecular_function	1	0.366899293	0.476701271	2.200869366	Lrp2
GO:0042645	mitochondrial nucleoid	cellular_component	1	0.366899293	0.476701271	2.200869366	Cps1
GO:0050909	sensory perception of taste	biological_process	1	0.366899293	0.476701271	2.200869366	Trpm5
GO:0120163	negative regulation of cold-induced thermogenesis	biological_process	1	0.366899293	0.476701271	2.200869366	Cidea
GO:0007163	establishment or maintenance of cell polarity	biological_process	1	0.373034693	0.484230996	2.155017921	Spint2
GO:0001817	regulation of cytokine production	biological_process	1	0.379110951	0.488113919	2.111037964	Ltf
GO:0005496	steroid binding	molecular_function	1	0.379110951	0.488113919	2.111037964	Ugt1a1
GO:0007157	heterophilic cell-cell adhesion via plasma membrane cell adhesion molecules	biological_process	1	0.379110951	0.488113919	2.111037964	Umod
GO:0007193	adenylate cyclase-inhibiting G protein-coupled receptor signaling pathway	biological_process	1	0.379110951	0.488113919	2.111037964	P2ry12
GO:0007568	aging	biological_process	1	0.379110951	0.488113919	2.111037964	Kl
GO:0031201	SNARE complex	cellular_component	1	0.379110951	0.488113919	2.111037964	Cplx2
GO:0046427	positive regulation of receptor signaling pathway via JAK-STAT	biological_process	1	0.379110951	0.488113919	2.111037964	Lep
GO:0050890	cognition	biological_process	1	0.379110951	0.488113919	2.111037964	Mgat3
GO:0098686	hippocampal mossy fiber to CA3 synapse	cellular_component	1	0.379110951	0.488113919	2.111037964	Grin3b
GO:0006082	organic acid metabolic process	biological_process	1	0.385128634	0.494520447	2.068817204	Cyp2f2
GO:0007188	adenylate cyclase-modulating G protein-coupled receptor signaling pathway	biological_process	1	0.385128634	0.494520447	2.068817204	P2ry12
GO:0009636	response to toxic substance	biological_process	1	0.385128634	0.494520447	2.068817204	Cyp2f2
GO:0043410	positive regulation of MAPK cascade	biological_process	2	0.386189371	0.495076885	1.499142902	Lep;Sorbs3
GO:0042802	identical protein binding	molecular_function	19	0.386257317	0.495076885	1.087044438	Agr2;Ckmt1;Col1a2;Cryab;Fgg;Fhl2;Gpx3;Htra1;Ifi27l2b;Lcn2;Ldhb;Maged1;Mat1a;Myh6;Pln;Sftpc;Slc4a4;Tnfsf10;Vil1
GO:0019838	growth factor binding	molecular_function	1	0.391088305	0.499470624	2.028252161	Htra1
GO:0035690	cellular response to drug	biological_process	1	0.391088305	0.499470624	2.028252161	Ankrd1
GO:0042738	exogenous drug catabolic process	biological_process	1	0.391088305	0.499470624	2.028252161	Cyp2f2
GO:1902600	proton transmembrane transport	biological_process	1	0.391088305	0.499470624	2.028252161	Ucp1
GO:0007015	actin filament organization	biological_process	2	0.396431188	0.505196156	1.467246244	Actc1;Sorbs3
GO:0001942	hair follicle development	biological_process	1	0.396990518	0.505196156	1.989247312	Dnase1l2
GO:0032868	response to insulin	biological_process	1	0.396990518	0.505196156	1.989247312	Lep
GO:0051289	protein homotetramerization	biological_process	1	0.396990518	0.505196156	1.989247312	Mat1a
GO:0055085	transmembrane transport	biological_process	5	0.398435359	0.506582099	1.208421264	Ano7;Slc13a1;Slc22a12;Slc4a4;Trpm5
GO:0005759	mitochondrial matrix	cellular_component	2	0.399827897	0.507644439	1.456913524	Alas2;Csl
GO:0005769	early endosome	cellular_component	3	0.402455217	0.507644439	1.309377977	Cxcr4;Ltf;Steap2
GO:0004879	nuclear receptor activity	molecular_function	1	0.402835826	0.507644439	1.951714344	Rorc
GO:0006986	response to unfolded protein	biological_process	1	0.402835826	0.507644439	1.951714344	Umod
GO:0019902	phosphatase binding	molecular_function	1	0.402835826	0.507644439	1.951714344	Ppp1r32
GO:0030173	integral component of Golgi membrane	cellular_component	1	0.402835826	0.507644439	1.951714344	Steap2
GO:0030216	keratinocyte differentiation	biological_process	1	0.402835826	0.507644439	1.951714344	Scel
GO:0042307	positive regulation of protein import into nucleus	biological_process	1	0.402835826	0.507644439	1.951714344	Lep
GO:0045111	intermediate filament cytoskeleton	cellular_component	1	0.402835826	0.507644439	1.951714344	S100a8
GO:1902476	chloride transmembrane transport	biological_process	1	0.402835826	0.507644439	1.951714344	Ano7
GO:0030218	erythrocyte differentiation	biological_process	1	0.408624774	0.51402975	1.915571485	Alas2
GO:0071363	cellular response to growth factor stimulus	biological_process	1	0.408624774	0.51402975	1.915571485	Lrp2
GO:0001934	positive regulation of protein phosphorylation	biological_process	3	0.412813421	0.517583905	1.287645563	Camp;Cxcr4;Lep
GO:0008083	growth factor activity	molecular_function	2	0.413324615	0.517583905	1.416998085	Hdgfl3;Lep
GO:0000381	regulation of alternative mRNA splicing, via spliceosome	biological_process	1	0.414357901	0.517583905	1.880742913	Celf5
GO:0004896	cytokine receptor activity	molecular_function	1	0.414357901	0.517583905	1.880742913	Il7r
GO:0008630	intrinsic apoptotic signaling pathway in response to DNA damage	biological_process	1	0.414357901	0.517583905	1.880742913	Bcl2a1a
GO:0009968	negative regulation of signal transduction	biological_process	1	0.414357901	0.517583905	1.880742913	Pmepa1
GO:0043280	positive regulation of cysteine-type endopeptidase activity involved in apoptotic process	biological_process	1	0.414357901	0.517583905	1.880742913	Tnfsf10
GO:0045668	negative regulation of osteoblast differentiation	biological_process	1	0.414357901	0.517583905	1.880742913	Ranbp3l
GO:0045766	positive regulation of angiogenesis	biological_process	2	0.416675561	0.520022786	1.407358642	Camp;Chil1
GO:0001756	somitogenesis	biological_process	1	0.420035745	0.521929233	1.847158218	Dll1
GO:0015297	antiporter activity	molecular_function	1	0.420035745	0.521929233	1.847158218	Slc38a3
GO:0051496	positive regulation of stress fiber assembly	biological_process	1	0.420035745	0.521929233	1.847158218	Sorbs3
GO:0070301	cellular response to hydrogen peroxide	biological_process	1	0.420035745	0.521929233	1.847158218	Lcn2
GO:0071407	cellular response to organic cyclic compound	biological_process	1	0.420035745	0.521929233	1.847158218	P2ry12
GO:0051092	positive regulation of NF-kappaB transcription factor activity	biological_process	2	0.423348636	0.525587147	1.388467922	Amh;Ltf
GO:0016712	oxidoreductase activity, acting on paired donors, with incorporation or reduction of molecular oxygen, reduced flavin or flavoprotein as one donor, and incorporation of one atom of oxygen	molecular_function	1	0.425658835	0.527535405	1.814751934	Cyp2f2
GO:0021987	cerebral cortex development	biological_process	1	0.425658835	0.527535405	1.814751934	Col3a1
GO:0005643	nuclear pore	cellular_component	1	0.431227696	0.532121524	1.783463107	Ranbp3l
GO:0014704	intercalated disc	cellular_component	1	0.431227696	0.532121524	1.783463107	Atp1b1
GO:0042475	odontogenesis of dentin-containing tooth	biological_process	1	0.431227696	0.532121524	1.783463107	Dll1
GO:0043406	positive regulation of MAP kinase activity	biological_process	1	0.431227696	0.532121524	1.783463107	Maged1
GO:0071347	cellular response to interleukin-1	biological_process	1	0.431227696	0.532121524	1.783463107	Ankrd1
GO:0048511	rhythmic process	biological_process	2	0.433284327	0.534196435	1.36106395	Maged1;Rorc
GO:0006629	lipid metabolic process	biological_process	6	0.435385247	0.536139496	1.134634664	Apob;Cidea;Ehhadh;Lep;Sult1d1;Umod
GO:0006865	amino acid transport	biological_process	1	0.436742848	0.536139496	1.753234919	Slc38a3
GO:0007389	pattern specification process	biological_process	1	0.436742848	0.536139496	1.753234919	Cdx1
GO:0009566	fertilization	biological_process	1	0.436742848	0.536139496	1.753234919	Apob
GO:0009925	basal plasma membrane	cellular_component	1	0.436742848	0.536139496	1.753234919	P2ry12
GO:0016829	lyase activity	molecular_function	2	0.443128483	0.543509871	1.334720777	Car4;Ehhadh
GO:0007519	skeletal muscle tissue development	biological_process	1	0.447614082	0.547126569	1.695751807	Myoz2
GO:0009615	response to virus	biological_process	1	0.447614082	0.547126569	1.695751807	Lcn2
GO:0016197	endosomal transport	biological_process	1	0.447614082	0.547126569	1.695751807	Lrp2
GO:0048839	inner ear development	biological_process	1	0.447614082	0.547126569	1.695751807	Dll1
GO:0072659	protein localization to plasma membrane	biological_process	2	0.452878152	0.550837712	1.309377977	Atp1b1;Pdzk1
GO:0008395	steroid hydroxylase activity	molecular_function	1	0.45297118	0.550837712	1.668400971	Cyp2f2
GO:0030326	embryonic limb morphogenesis	biological_process	1	0.45297118	0.550837712	1.668400971	Cyp26b1
GO:0032720	negative regulation of tumor necrosis factor production	biological_process	1	0.45297118	0.550837712	1.668400971	Cidea
GO:0048856	anatomical structure development	biological_process	1	0.45297118	0.550837712	1.668400971	Sparcl1
GO:0050766	positive regulation of phagocytosis	biological_process	1	0.45297118	0.550837712	1.668400971	Sirpb1b
GO:0001947	heart looping	biological_process	1	0.458276601	0.555865315	1.641918416	Dll1
GO:0005793	endoplasmic reticulum-Golgi intermediate compartment	cellular_component	1	0.458276601	0.555865315	1.641918416	Car4
GO:0031532	actin cytoskeleton reorganization	biological_process	1	0.458276601	0.555865315	1.641918416	S100a9
GO:0001540	amyloid-beta binding	molecular_function	1	0.46353084	0.55937959	1.616263441	Cryab
GO:0005881	cytoplasmic microtubule	cellular_component	1	0.46353084	0.55937959	1.616263441	Saa2
GO:0030139	endocytic vesicle	cellular_component	1	0.46353084	0.55937959	1.616263441	Lrp2
GO:0030175	filopodium	cellular_component	1	0.46353084	0.55937959	1.616263441	Vil1
GO:0030315	T-tubule	cellular_component	1	0.46353084	0.55937959	1.616263441	Atp1b1
GO:0048666	neuron development	biological_process	1	0.46353084	0.55937959	1.616263441	Ctf1
GO:0006898	receptor-mediated endocytosis	biological_process	1	0.46873439	0.564702006	1.591397849	Lrp2
GO:0045785	positive regulation of cell adhesion	biological_process	1	0.46873439	0.564702006	1.591397849	Adgrg1
GO:0007517	muscle organ development	biological_process	1	0.473887735	0.568984937	1.567285761	Cryab
GO:0016328	lateral plasma membrane	cellular_component	1	0.473887735	0.568984937	1.567285761	Atp1b1
GO:0042102	positive regulation of T cell proliferation	biological_process	1	0.473887735	0.568984937	1.567285761	Lep
GO:0042752	regulation of circadian rhythm	biological_process	1	0.473887735	0.568984937	1.567285761	Maged1
GO:0007166	cell surface receptor signaling pathway	biological_process	2	0.478395461	0.572846062	1.246275424	Adgrg1;Ctf1
GO:0001786	phosphatidylserine binding	molecular_function	1	0.478991359	0.572846062	1.543893436	Gsdmc4
GO:0031901	early endosome membrane	cellular_component	1	0.478991359	0.572846062	1.543893436	Pmepa1
GO:0043154	negative regulation of cysteine-type endopeptidase activity involved in apoptotic process	biological_process	1	0.478991359	0.572846062	1.543893436	Cryab
GO:0016021	integral component of membrane	cellular_component	53	0.479114929	0.572846062	1.014313708	Adgrg1;Ano7;Aqp8;Atp1b1;B3galt5;B4galnt4;Cdhr5;Chst1;Clca2;Clec2h;Cltrn;Cox8b;Cxcr4;Dll1;Ggt1;Gpa33;Gpr34;Gpr4;Grin3b;Gsdmc4;H2-Aa;H2-Q7;Ifi27l2b;Il7r;Kcnj15;Kcnj16;Kl;Lrp2;Mep1a;Mest;Ms4a8a;P2ry12;Pln;Pmepa1;Sec1;Slc13a1;Slc22a12;Slc28a2;Slc38a3;Slc4a4;Spint2;Steap2;Tm4sf20;Tmem174;Tmem198;Tmem45b;Tmprss2;Tnfsf10;Tnfsf12;Trpm5;Tspan1;Ucp1;Ugt1a1
GO:0015631	tubulin binding	molecular_function	1	0.484045738	0.577055252	1.521189121	Hdgfl3
GO:0019905	syntaxin binding	molecular_function	1	0.484045738	0.577055252	1.521189121	Cplx2
GO:0034220	ion transmembrane transport	biological_process	1	0.484045738	0.577055252	1.521189121	Trpm5
GO:0005925	focal adhesion	cellular_component	2	0.484661574	0.577055252	1.231438812	Sorbs3;Tm4sf20
GO:0010976	positive regulation of neuron projection development	biological_process	2	0.484661574	0.577055252	1.231438812	Ankrd1;S100a9
GO:0009790	embryo development	biological_process	1	0.489051345	0.58082495	1.499142902	Cdx1
GO:0010467	gene expression	biological_process	1	0.489051345	0.58082495	1.499142902	Umod
GO:0031252	cell leading edge	cellular_component	1	0.489051345	0.58082495	1.499142902	Cxcr4
GO:0007204	positive regulation of cytosolic calcium ion concentration	biological_process	2	0.493973389	0.584276008	1.209834622	Cxcr4;Kng1
GO:0003007	heart morphogenesis	biological_process	1	0.494008648	0.584276008	1.477726575	Myl2
GO:0018107	peptidyl-threonine phosphorylation	biological_process	1	0.494008648	0.584276008	1.477726575	Umod
GO:0022008	neurogenesis	biological_process	1	0.494008648	0.584276008	1.477726575	Cxcr4
GO:0031234	extrinsic component of cytoplasmic side of plasma membrane	cellular_component	1	0.494008648	0.584276008	1.477726575	Tgm3
GO:0099061	integral component of postsynaptic density membrane	cellular_component	1	0.49891811	0.589592853	1.456913524	Grin3b
GO:0005216	ion channel activity	molecular_function	2	0.500122259	0.590525785	1.195848095	Grin3b;Trpm5
GO:0001570	vasculogenesis	biological_process	1	0.503780191	0.592878506	1.436678614	Tnni3
GO:0002039	p53 binding	molecular_function	1	0.503780191	0.592878506	1.436678614	Ankrd1
GO:0006909	phagocytosis	biological_process	1	0.503780191	0.592878506	1.436678614	Lep
GO:0045669	positive regulation of osteoblast differentiation	biological_process	1	0.503780191	0.592878506	1.436678614	Ltf
GO:0003714	transcription corepressor activity	molecular_function	2	0.506223357	0.595261817	1.18218126	Ankrd1;Fhl2
GO:0030433	ubiquitin-dependent ERAD pathway	biological_process	1	0.508595345	0.596573124	1.416998085	Umod
GO:0042472	inner ear morphogenesis	biological_process	1	0.508595345	0.596573124	1.416998085	Dll1
GO:0050680	negative regulation of epithelial cell proliferation	biological_process	1	0.508595345	0.596573124	1.416998085	Maged1
GO:0038023	signaling receptor activity	molecular_function	2	0.512276237	0.598714472	1.168823279	Grin3b;Lrp2
GO:0000149	SNARE binding	molecular_function	1	0.513364024	0.598714472	1.397849462	Cplx2
GO:0001664	G protein-coupled receptor binding	molecular_function	1	0.513364024	0.598714472	1.397849462	Saa2
GO:0001750	photoreceptor outer segment	cellular_component	1	0.513364024	0.598714472	1.397849462	Guca2b
GO:0001932	regulation of protein phosphorylation	biological_process	1	0.513364024	0.598714472	1.397849462	Lep
GO:0045732	positive regulation of protein catabolic process	biological_process	1	0.513364024	0.598714472	1.397849462	Tnfsf12
GO:0060070	canonical Wnt signaling pathway	biological_process	1	0.513364024	0.598714472	1.397849462	Mgat3
GO:0006812	cation transport	biological_process	1	0.518086673	0.602741358	1.37921147	Trpm5
GO:0034599	cellular response to oxidative stress	biological_process	1	0.518086673	0.602741358	1.37921147	Mgat3
GO:0097110	scaffold protein binding	molecular_function	1	0.518086673	0.602741358	1.37921147	Dll1
GO:0007338	single fertilization	biological_process	1	0.522763735	0.607190504	1.36106395	Ccdc87
GO:0043010	camera-type eye development	biological_process	1	0.522763735	0.607190504	1.36106395	Cryab
GO:0043197	dendritic spine	cellular_component	2	0.524235734	0.608403981	1.142992931	Cnn3;Cryab
GO:0007267	cell-cell signaling	biological_process	1	0.527395646	0.610082372	1.343387795	Dll1
GO:0016485	protein processing	biological_process	1	0.527395646	0.610082372	1.343387795	Cpe
GO:0050679	positive regulation of epithelial cell proliferation	biological_process	1	0.527395646	0.610082372	1.343387795	Htra1
GO:0060348	bone development	biological_process	1	0.527395646	0.610082372	1.343387795	Bgn
GO:0001819	positive regulation of cytokine production	biological_process	1	0.53198284	0.613395599	1.326164875	Batf
GO:0014068	positive regulation of phosphatidylinositol 3-kinase signaling	biological_process	1	0.53198284	0.613395599	1.326164875	Lep
GO:0019003	GDP binding	molecular_function	1	0.53198284	0.613395599	1.326164875	Ucp1
GO:0034976	response to endoplasmic reticulum stress	biological_process	1	0.53198284	0.613395599	1.326164875	Umod
GO:0032729	positive regulation of interferon-gamma production	biological_process	1	0.536525748	0.617134624	1.309377977	Il27
GO:0045665	negative regulation of neuron differentiation	biological_process	1	0.536525748	0.617134624	1.309377977	Dll1
GO:0051216	cartilage development	biological_process	1	0.536525748	0.617134624	1.309377977	Mgp
GO:0006631	fatty acid metabolic process	biological_process	2	0.538907252	0.619373629	1.112267314	Ehhadh;Ggt1
GO:0007229	integrin-mediated signaling pathway	biological_process	1	0.541024793	0.61980636	1.293010753	Col3a1
GO:0032091	negative regulation of protein binding	biological_process	1	0.541024793	0.61980636	1.293010753	Ckmt1
GO:0040008	regulation of growth	biological_process	1	0.541024793	0.61980636	1.293010753	Dll1
GO:0043130	ubiquitin binding	molecular_function	1	0.541024793	0.61980636	1.293010753	Cxcr4
GO:0005789	endoplasmic reticulum membrane	cellular_component	4	0.542788497	0.62110024	1.034408602	Grin3b;Pln;Spink5;Tm4sf20
GO:0046982	protein heterodimerization activity	molecular_function	3	0.543026544	0.62110024	1.055518982	Atp1b1;Bcl2a1a;Ugt1a1
GO:0000139	Golgi membrane	cellular_component	2	0.544688455	0.622407121	1.100434683	Chst1;Pmepa1
GO:0001649	osteoblast differentiation	biological_process	1	0.545480398	0.622407121	1.277047657	Fhl2
GO:0005902	microvillus	cellular_component	1	0.545480398	0.622407121	1.277047657	Vil1
GO:0007420	brain development	biological_process	2	0.547560201	0.624280005	1.094612277	Adgrg1;Cxcr4
GO:0030594	neurotransmitter receptor activity	molecular_function	1	0.549892979	0.625937332	1.261473905	Grin3b
GO:0070062	extracellular exosome	cellular_component	1	0.549892979	0.625937332	1.261473905	Car4
GO:0031410	cytoplasmic vesicle	cellular_component	8	0.551435035	0.627191286	0.999428601	Chil3;Cpe;Cxcr4;Dll1;Lcn2;Ngp;Tmem198;Umod
GO:0006897	endocytosis	biological_process	2	0.55326584	0.628400033	1.083150369	Lrp2;Steap2
GO:0010951	negative regulation of endopeptidase activity	biological_process	1	0.55426295	0.628400033	1.246275424	Kng1
GO:0030900	forebrain development	biological_process	1	0.55426295	0.628400033	1.246275424	Lrp2
GO:0060326	cell chemotaxis	biological_process	1	0.55426295	0.628400033	1.246275424	Cxcr4
GO:0043025	neuronal cell body	cellular_component	6	0.555115769	0.628866234	1.002657773	Apob;Cnn3;Cpe;Cplx2;Grin3b;Trpm5
GO:0007368	determination of left/right symmetry	biological_process	1	0.558590721	0.63229983	1.231438812	Dll1
GO:0042060	wound healing	biological_process	1	0.562876695	0.636645285	1.216951297	Col3a1
GO:0004888	transmembrane signaling receptor activity	molecular_function	2	0.56452505	0.638002913	1.0609319	Adgrg1;Clec2h
GO:0000922	spindle pole	cellular_component	1	0.567121275	0.639414644	1.2028007	Umod
GO:0005262	calcium channel activity	molecular_function	1	0.567121275	0.639414644	1.2028007	Grin3b
GO:0051082	unfolded protein binding	molecular_function	1	0.567121275	0.639414644	1.2028007	Cryab
GO:0010008	endosome membrane	cellular_component	1	0.571324859	0.643644461	1.188975405	Pmepa1
GO:0001726	ruffle	cellular_component	1	0.57548784	0.647310177	1.175464321	Vil1
GO:0043195	terminal bouton	cellular_component	1	0.57548784	0.647310177	1.175464321	Cplx2
GO:0016363	nuclear matrix	cellular_component	1	0.579610608	0.651432917	1.162256856	Mat1a
GO:0005764	lysosome	cellular_component	4	0.583337966	0.654472139	0.982811023	Cxcr4;H2-Aa;Mpo;Tspan1
GO:0032869	cellular response to insulin stimulus	biological_process	1	0.583693551	0.654472139	1.149342891	Lep
GO:0071944	cell periphery	cellular_component	1	0.583693551	0.654472139	1.149342891	Actg2
GO:0030425	dendrite	cellular_component	5	0.584547943	0.654914454	0.975857172	Cnn3;Cpe;Cplx2;Lrp2;Trpm5
GO:0008013	beta-catenin binding	molecular_function	1	0.591741483	0.661932343	1.124357176	Cdhr5
GO:0071346	cellular response to interferon-gamma	biological_process	1	0.591741483	0.661932343	1.124357176	H2-Q7
GO:0005884	actin filament	cellular_component	1	0.595707228	0.665845442	1.112267314	Actc1
GO:0030317	flagellated sperm motility	biological_process	1	0.599634656	0.669184757	1.100434683	Apob
GO:0042277	peptide binding	molecular_function	1	0.599634656	0.669184757	1.100434683	H2-Q7
GO:0016055	Wnt signaling pathway	biological_process	2	0.602322424	0.671657895	0.989864691	Cpe;Tmem198
GO:0003713	transcription coactivator activity	molecular_function	2	0.607516785	0.676920111	0.980482087	Ankrd1;Maged1
GO:0005802	trans-Golgi network	cellular_component	2	0.610094714	0.679261042	0.975857172	Car4;Chst1
GO:0031966	mitochondrial membrane	cellular_component	1	0.611190699	0.679949653	1.066400621	Ucp1
GO:0008104	protein localization	biological_process	1	0.614968505	0.683085141	1.055518982	Mgat3
GO:0051117	ATPase binding	molecular_function	1	0.614968505	0.683085141	1.055518982	Atp1b1
GO:0007283	spermatogenesis	biological_process	4	0.616410744	0.684153468	0.942513533	Apob;Ccdc87;Cyp26b1;Ggt1
GO:0005856	cytoskeleton	cellular_component	12	0.617985878	0.685367515	0.948273738	1700013F07Rik;Acta2;Actc1;Actg2;Cnn1;Keg1;Myl2;Odf3l1;S100a8;S100a9;Sorbs3;Vil1
GO:0000151	ubiquitin ligase complex	cellular_component	1	0.618709799	0.685636384	1.044857174	Asb2
GO:0006351	transcription, DNA-templated	biological_process	1	0.622414934	0.688552705	1.034408602	Col4a2
GO:0008584	male gonad development	biological_process	1	0.622414934	0.688552705	1.034408602	Lrp2
GO:0016887	ATPase	molecular_function	2	0.622792053	0.688552705	0.953371984	Actc1;Myh6
GO:0016740	transferase activity	molecular_function	16	0.628516218	0.694342199	0.946827096	Ak8;Alas2;B3galt5;B4galnt4;Chst1;Ckmt1;Ggt1;Gsta2;Keg1;Mat1a;Pdk4;Pygm;Sec1;Sult1d1;Tgm3;Ugt1a1
GO:0000902	cell morphogenesis	biological_process	1	0.629718109	0.694592245	1.014126081	Il7r
GO:0007417	central nervous system development	biological_process	1	0.629718109	0.694592245	1.014126081	Spink5
GO:0030054	cell junction	cellular_component	8	0.636065523	0.700864159	0.927720719	Clca2;Cplx2;Cxcr4;Dll1;Grin3b;S100a9;Sorbs3;Tspan1
GO:0003697	single-stranded DNA binding	molecular_function	1	0.636880773	0.700864159	0.994623656	Jchain
GO:0006457	protein folding	biological_process	1	0.636880773	0.700864159	0.994623656	Cryab
GO:0032755	positive regulation of interleukin-6 production	biological_process	1	0.643905615	0.708047564	0.975857172	Lep
GO:0032760	positive regulation of tumor necrosis factor production	biological_process	1	0.647367178	0.711304677	0.966737011	Lep
GO:0008270	zinc ion binding	molecular_function	6	0.652335363	0.716210915	0.907375967	Car4;Cpe;Mep1a;Rorc;S100a8;Tnfsf10
GO:0071805	potassium ion transmembrane transport	biological_process	1	0.654190216	0.717694043	0.948998718	P2ry12
GO:0001501	skeletal system development	biological_process	1	0.657552331	0.719719077	0.940371457	Col1a2
GO:0004222	metalloendopeptidase activity	molecular_function	1	0.657552331	0.719719077	0.940371457	Mep1a
GO:0005930	axoneme	cellular_component	1	0.657552331	0.719719077	0.940371457	Ak8
GO:0008134	transcription factor binding	molecular_function	3	0.658946045	0.720690605	0.889176449	Ankrd1;Fhl2;Sorbs3
GO:0007156	homophilic cell adhesion via plasma membrane adhesion molecules	biological_process	1	0.660881932	0.721699287	0.931899642	Cdhr5
GO:0016042	lipid catabolic process	biological_process	1	0.660881932	0.721699287	0.931899642	Apob
GO:0005604	basement membrane	cellular_component	1	0.664179331	0.724744343	0.923579109	Col4a2
GO:0006887	exocytosis	biological_process	1	0.66744484	0.727193154	0.915405843	Cplx2
GO:0098793	presynapse	cellular_component	1	0.66744484	0.727193154	0.915405843	Cplx2
GO:0008202	steroid metabolic process	biological_process	1	0.670678764	0.73015792	0.907375967	Apob
GO:0042391	regulation of membrane potential	biological_process	1	0.673881407	0.733084128	0.899485741	Slc4a4
GO:0016787	hydrolase activity	molecular_function	14	0.674416734	0.733106435	0.915405843	Cfd;Chil3;Clca2;Cpe;Dnase1;Dnase1l2;Ggt1;Htra1;Kl;Klk1;Ltf;Mep1a;Mest;Tmprss2
GO:0043065	positive regulation of apoptotic process	biological_process	3	0.675770296	0.734017469	0.866822851	Ankrd1;Muc2;Tnfsf10
GO:0019900	kinase binding	molecular_function	1	0.680194051	0.738259397	0.884109916	Ldhb
GO:0055037	recycling endosome	cellular_component	1	0.686385147	0.744411614	0.869250926	Ltf
GO:0016853	isomerase activity	molecular_function	1	0.698411959	0.756878714	0.840982603	Ehhadh
GO:0030335	positive regulation of cell migration	biological_process	2	0.702848376	0.761107291	0.820959208	Cxcr4;Vil1
GO:0009952	anterior/posterior pattern specification	biological_process	1	0.707129996	0.764580953	0.820959208	Cdx1
GO:0042826	histone deacetylase binding	molecular_function	1	0.707129996	0.764580953	0.820959208	Ankrd1
GO:0017124	SH3 domain binding	molecular_function	1	0.715597336	0.772563008	0.801867133	Lrp2
GO:0030336	negative regulation of cell migration	biological_process	1	0.715597336	0.772563008	0.801867133	Muc2
GO:0016874	ligase activity	molecular_function	1	0.72382115	0.780849483	0.78364288	Cps1
GO:1990837	sequence-specific double-stranded DNA binding	molecular_function	4	0.730145493	0.787075838	0.811300864	Batf;Cdx1;Rorc;Spib
GO:0005912	adherens junction	cellular_component	1	0.731808405	0.788271686	0.766228594	Dll1
GO:0008285	negative regulation of cell population proliferation	biological_process	3	0.733809925	0.789293033	0.791639236	Adgrg1;Dll1;Muc2
GO:0005178	integrin binding	molecular_function	1	0.734419431	0.789293033	0.76059456	Col3a1
GO:0006417	regulation of translation	biological_process	1	0.734419431	0.789293033	0.76059456	S100a9
GO:0001650	fibrillar center	cellular_component	1	0.737005171	0.791474633	0.755042775	Ankrd1
GO:0004930	G protein-coupled receptor activity	molecular_function	5	0.738987329	0.793005243	0.814494962	Adgrg1;Cxcr4;Gpr34;Gpr4;P2ry12
GO:0005777	peroxisome	cellular_component	1	0.73956587	0.793012329	0.749571451	Ehhadh
GO:0016477	cell migration	biological_process	2	0.740107715	0.793012329	0.763401182	Adgrg1;Cxcr4
GO:0001764	neuron migration	biological_process	1	0.74210177	0.794551068	0.74417885	Cxcr4
GO:0006816	calcium ion transport	biological_process	1	0.749563045	0.801936721	0.728456762	Pln
GO:0000122	negative regulation of transcription by RNA polymerase II	biological_process	7	0.751080222	0.802956634	0.823761117	Ankrd1;Fhl2;Lep;Myoz2;Rorc;Scgb1a1;Sorbs3
GO:0005794	Golgi apparatus	cellular_component	11	0.752295064	0.803652042	0.851046718	B3galt5;B4galnt4;Car4;Chst1;Cpe;Cryab;H2-Q7;Lrp2;Pmepa1;Sec1;Umod
GO:0061629	RNA polymerase II-specific DNA-binding transcription factor binding	molecular_function	1	0.756809585	0.807868702	0.713385243	Ankrd1
GO:0048471	perinuclear region of cytoplasm	cellular_component	5	0.760756626	0.811473734	0.79204334	Car4;Scel;Spink5;Tnfsf12;Tspan1
GO:0005770	late endosome	cellular_component	1	0.761524357	0.811684644	0.703679321	Cxcr4
GO:0005667	transcription regulator complex	cellular_component	2	0.764958806	0.814735482	0.725900773	Ankrd1;Spib
GO:0008360	regulation of cell shape	biological_process	1	0.768426579	0.817521713	0.689605735	Vil1
GO:0045892	negative regulation of transcription, DNA-templated	biological_process	4	0.768723016	0.817521713	0.767650169	Cryab;Maged1;Mup1;Scml4
GO:0019901	protein kinase binding	molecular_function	4	0.769973332	0.818240317	0.766228594	Acta2;Atp1b1;Myh6;Tnni3
GO:0005737	cytoplasm	cellular_component	62	0.771910524	0.819687239	0.934207332	1700013F07Rik;Acta2;Actc1;Actg2;Ak8;Amh;Ankrd1;Apob;Batf;Bcl2a1a;Camp;Celf5;Chil1;Chil3;Cidea;Cltrn;Cplx2;Cps1;Cryab;Cxcr4;Cyp26b1;Cyp2f2;Dnase1l2;Fabp3;Fga;Fgb;Fgg;Fhl2;Gpd1;Gpx2;Gsdmc4;Hdgfl3;Hspb7;Htra1;Itih4;Keg1;Ldhb;Lep;Lix1;Lrp2;Ltf;Maged1;Myh11;Myh6;Myl2;Myoz2;Pygm;Ranbp3l;S100a8;S100a9;Scel;Scgb1a1;Sftpc;Sorbs3;Spink5;Spint2;Sult1d1;Tagln;Tgm3;Tnni3;Tspan1;Vil1
GO:0000775	chromosome, centromeric region	cellular_component	1	0.7729173	0.820144736	0.680531975	Sycp2l
GO:0008284	positive regulation of cell population proliferation	biological_process	4	0.776146311	0.822957816	0.759198974	Camp;Dll1;Il7r;Lep
GO:0007605	sensory perception of sound	biological_process	1	0.785876327	0.83265468	0.654688989	Lrp2
GO:0030426	growth cone	cellular_component	1	0.790030392	0.835812242	0.646505376	Cxcr4
GO:1990904	ribonucleoprotein complex	cellular_component	1	0.790030392	0.835812242	0.646505376	Celf5
GO:0003690	double-stranded DNA binding	molecular_function	1	0.792077265	0.83673444	0.642489815	Hdgfl3
GO:0042393	histone binding	molecular_function	1	0.792077265	0.83673444	0.642489815	Scml4
GO:0008283	cell population proliferation	biological_process	1	0.796111661	0.839750374	0.634606504	Lrp2
GO:0030027	lamellipodium	cellular_component	1	0.796111661	0.839750374	0.634606504	Vil1
GO:0000209	protein polyubiquitination	biological_process	1	0.798099564	0.841224115	0.630736953	Asb2
GO:0031175	neuron projection development	biological_process	1	0.80201772	0.844728723	0.623137712	Hdgfl3
GO:0071222	cellular response to lipopolysaccharide	biological_process	1	0.80586024	0.848148546	0.615719406	Ankrd1
GO:0005515	protein binding	molecular_function	46	0.808486891	0.850284588	0.905648947	Acta2;Actc1;Ankrd1;Atp1b1;Batf;Bcl2a1a;Car4;Cdx1;Chil1;Cidea;Ckmt1;Cltrn;Cnn3;Col1a2;Cpe;Cps1;Cryab;Cxcr4;Dll1;Fcgbp;Fhl2;H2-Aa;Hdgfl3;Htra1;Il27;Itih4;Kcnj15;Kl;Lcn2;Lep;Lrp2;Ly6a;Maged1;Muc2;Myh6;Pdzk1;Pln;Pmepa1;Rorc;Saa2;Slc22a12;Slc4a4;Sorbs3;Ucp1;Umod;Vil1
GO:0046983	protein dimerization activity	molecular_function	1	0.809628576	0.850856895	0.608475648	Ano7
GO:0005635	nuclear envelope	cellular_component	1	0.813324153	0.85411032	0.60140035	Scgb1a1
GO:0008289	lipid binding	molecular_function	2	0.81415756	0.854355464	0.652623724	Apold1;Fabp3
GO:0005741	mitochondrial outer membrane	cellular_component	1	0.815145094	0.854761866	0.597924047	Bcl2a1a
GO:0036064	ciliary basal body	cellular_component	1	0.822253877	0.861581693	0.58441164	Ppp1r32
GO:0014069	postsynaptic density	cellular_component	2	0.82754082	0.866483917	0.632665812	Cnn3;Cryab
GO:0019904	protein domain specific binding	molecular_function	2	0.832648294	0.871191162	0.625020303	Cpe;Tnni3
GO:0051607	defense response to virus	biological_process	1	0.834046079	0.872012934	0.562178588	Ifi27l2b
GO:0007275	multicellular organism development	biological_process	8	0.836340162	0.873769913	0.756423109	Adgrg1;Cdx1;Dll1;Mgp;Rorc;Spink5;Tmem198;Tnfsf12
GO:0043565	sequence-specific DNA binding	molecular_function	3	0.840249326	0.87721044	0.654688989	Batf;Rorc;Spib
GO:0003700	DNA-binding transcription factor activity	molecular_function	4	0.845941624	0.882506133	0.677190574	Batf;Cdx1;Rorc;Spib
GO:0031965	nuclear membrane	cellular_component	1	0.848070946	0.884079815	0.535963006	Clca2
GO:0030030	cell projection organization	biological_process	1	0.855346399	0.891011903	0.522428587	P2ry12
GO:0000287	magnesium ion binding	molecular_function	1	0.858158589	0.892635377	0.517204301	Mat1a
GO:0015630	microtubule cytoskeleton	cellular_component	1	0.858158589	0.892635377	0.517204301	Cryab
GO:0001228	DNA-binding transcription activator activity, RNA polymerase II-specific	molecular_function	3	0.861711601	0.895676875	0.625650364	Batf;Cdx1;Spib
GO:0007165	signal transduction	biological_process	8	0.870808838	0.904472491	0.722100246	Adgrg1;Cxcr4;Gpr34;Gpr4;Lep;P2ry12;Scgb1a1;Sparcl1
GO:0098978	glutamatergic synapse	cellular_component	3	0.873176394	0.906270543	0.609671082	Actc1;Cplx2;Sparcl1
GO:0005524	ATP binding	molecular_function	10	0.874559253	0.907044703	0.741511543	Acta2;Actc1;Actg2;Ak8;Ckmt1;Cps1;Mat1a;Myh11;Myh6;Pdk4
GO:0045211	postsynaptic membrane	cellular_component	1	0.878783717	0.910762746	0.478892871	Grin3b
GO:0003729	mRNA binding	molecular_function	1	0.879968863	0.911327754	0.476685992	Celf5
GO:0043235	receptor complex	cellular_component	1	0.881142484	0.911880013	0.474499359	Lrp2
GO:0005911	cell-cell junction	cellular_component	1	0.882304691	0.912419666	0.472332695	Cxcr4
GO:0008022	protein C-terminus binding	molecular_function	1	0.898440711	0.928432201	0.442054958	Atp1b1
GO:0005096	GTPase activator activity	molecular_function	1	0.903314385	0.932791649	0.432806947	Ranbp3l
GO:0051726	regulation of cell cycle	biological_process	1	0.905198073	0.93405946	0.429215188	Lep
GO:0006468	protein phosphorylation	biological_process	3	0.909834887	0.937503039	0.555138785	Pdk4;Rorc;Umod
GO:0005768	endosome	cellular_component	4	0.909851966	0.937503039	0.591936253	Cxcr4;Lrp2;Pmepa1;Steap2
GO:0006511	ubiquitin-dependent protein catabolic process	biological_process	1	0.911508082	0.938530375	0.417100243	Asb2
GO:0005549	odorant binding	molecular_function	2	0.914079284	0.940497761	0.496119234	Mup1;Mup17
GO:0035556	intracellular signal transduction	biological_process	2	0.920028332	0.945935267	0.485637841	Asb2;Lep
GO:0000976	transcription cis-regulatory region binding	molecular_function	1	0.922138915	0.947421223	0.396325135	Cdx1
GO:0008380	RNA splicing	biological_process	1	0.922901977	0.947521569	0.394812444	Umod
GO:0019899	enzyme binding	molecular_function	2	0.924386511	0.948361954	0.477786883	Ehhadh;Ugt1a1
GO:0030424	axon	cellular_component	2	0.927362072	0.950729727	0.472332695	Cryab;Lrp2
GO:0016310	phosphorylation	biological_process	3	0.929998425	0.952746588	0.521550556	Ak8;Ckmt1;Pdk4
GO:0010629	negative regulation of gene expression	biological_process	1	0.939141373	0.961421506	0.361681329	Cryab
GO:0016301	kinase activity	molecular_function	3	0.941480215	0.963123438	0.500520291	Ak8;Ckmt1;Pdk4
GO:0000166	nucleotide binding	molecular_function	11	0.944820504	0.965846661	0.67011158	Acta2;Actc1;Actg2;Ak8;Ckmt1;Cps1;Mat1a;Myh11;Myh6;Pdk4;Pygm
GO:0061630	ubiquitin protein ligase activity	molecular_function	1	0.946992035	0.967372064	0.344802867	Asb2
GO:0006357	regulation of transcription by RNA polymerase II	biological_process	9	0.948081154	0.967563649	0.638962074	Ankrd1;Batf;Cdx1;Fhl2;Hdgfl3;Maged1;Rorc;Spib;Ucp1
GO:0031625	ubiquitin protein ligase binding	molecular_function	1	0.948538521	0.967563649	0.341388978	Cxcr4
GO:0016567	protein ubiquitination	biological_process	1	0.956918976	0.974715752	0.32224567	Asb2
GO:0016604	nuclear body	cellular_component	1	0.956918976	0.974715752	0.32224567	Rorc
GO:0001227	DNA-binding transcription repressor activity, RNA polymerase II-specific	molecular_function	1	0.957761926	0.974877043	0.320250341	Rorc
GO:0000785	chromatin	cellular_component	1	0.962485993	0.978811812	0.308778687	Maged1
GO:0042995	cell projection	cellular_component	6	0.963002352	0.978811812	0.554642682	Camp;Cdhr5;Cplx2;Lrp2;Umod;Vil1
GO:0005874	microtubule	cellular_component	1	0.963940813	0.979066846	0.305135281	Keg1
GO:0003682	chromatin binding	molecular_function	2	0.965568617	0.980021176	0.391080757	Hdgfl3;Scml4
GO:0005525	GTP binding	molecular_function	1	0.969523107	0.983333977	0.290564214	Ucp1
GO:0005929	cilium	cellular_component	1	0.970706317	0.983833306	0.287335723	Umod
GO:0010468	regulation of gene expression	biological_process	1	0.976442645	0.988943333	0.270787592	Atp1b1
GO:0000977	RNA polymerase II transcription regulatory region sequence-specific DNA binding	molecular_function	1	0.978876728	0.990703952	0.263208296	Cdx1
GO:0045893	positive regulation of transcription, DNA-templated	biological_process	2	0.984493434	0.99568086	0.332073388	Maged1;Rorc
GO:0005829	cytosol	cellular_component	24	0.985437119	0.995927933	0.693652038	Ankrd1;Apob;Clca2;Cnn3;Cryab;Ehhadh;Fabp3;Gpd1;Gpx2;Gsta2;H2bc15;Hdgfl3;Il27;Il7r;Lcn2;Ldhb;Lep;Maged1;Mat1a;Mup1;S100a8;S100a9;Spink5;Steap2
GO:0006355	regulation of transcription, DNA-templated	biological_process	4	0.991183589	0.999999947	0.400545441	Batf;Cdx1;Rorc;Spib
GO:0006974	cellular response to DNA damage stimulus	biological_process	1	0.991786334	0.999999947	0.211968976	Batf
GO:0000981	DNA-binding transcription factor activity, RNA polymerase II-specific	molecular_function	4	0.992586825	0.999999947	0.39182144	Batf;Cdx1;Rorc;Spib
GO:0004672	protein kinase activity	molecular_function	1	0.993136035	0.999999947	0.204428578	Pdk4
GO:0005694	chromosome	cellular_component	1	0.993470114	0.999999947	0.202428298	Sycp2l
GO:0005813	centrosome	cellular_component	1	0.994031216	0.999999947	0.198924731	Keg1
GO:0003677	DNA binding	molecular_function	8	0.995075054	0.999999947	0.480561488	Ankrd1;Batf;Cdx1;Dnase1;Dnase1l2;Lep;Rorc;Spib
GO:0000978	RNA polymerase II cis-regulatory region sequence-specific DNA binding	molecular_function	4	0.995457215	0.999999947	0.369431644	Batf;Cdx1;Rorc;Spib
GO:0045944	positive regulation of transcription by RNA polymerase II	biological_process	4	0.996539615	0.999999947	0.358236745	Batf;Cdx1;Dll1;Spib
GO:0015031	protein transport	biological_process	1	0.997893221	0.999999947	0.165770609	Lrp2
GO:0005730	nucleolus	cellular_component	1	0.999358222	0.999999947	0.139408167	Cps1
GO:0007186	G protein-coupled receptor signaling pathway	biological_process	5	0.999701047	0.999999947	0.316720331	Adgrg1;Cxcr4;Gpr34;Gpr4;P2ry12
GO:0003723	RNA binding	molecular_function	1	0.999762247	0.999999947	0.123143881	Celf5
GO:0005654	nucleoplasm	cellular_component	13	0.999929799	0.999999947	0.437738015	Ankrd1;Batf;Clca2;H2bc15;Hdgfl3;Hspb7;Il7r;Mpo;Rorc;S100a9;Sycp2l;Tmprss2;Tspan1
GO:0005634	nucleus	cellular_component	27	0.999999947	0.999999947	0.468136645	Ankrd1;Ano7;Batf;Cdx1;Celf5;Chil3;Cidea;Cplx2;Cps1;Cryab;Cxcr4;Dll1;Dnase1;Dnase1l2;Fhl2;H2bc15;Hdgfl3;Hspb7;Maged1;Mup1;Ranbp3l;Rorc;S100a9;Scml4;Sorbs3;Spib;Sycp2l
