# Supplementary material for: The regulatory effect of TiO2 nanotubes loaded with graphene oxide on macrophage polarization in an inflammatory environment
Source: BMC Oral Health. 2024 Jul 20;24:824. doi: 10.1186/s12903-024-04608-9 (PMC11265100; doi:10.1186/s12903-024-04608-9)
Supplement: Supplementary file 5 — Supplementary Material 5. [file 12903_2024_4608_MOESM5_ESM.xls]

id	Term	Category	ListHits	p-value	q-value	Enrichment_score	geneID
GO:0005576	extracellular region	cellular_component	70	8.38E-14	1.77E-10	2.582089867	Adamdec1;Ager;Agr2;Aoc1;Apoa4;Bgn;Ccl2;Ccl7;Ccn2;Ceacam10;Chgb;Clca1;Col1a2;Col23a1;Col3a1;Col4a2;Cpe;Cryab;Cxadr;Dmbt1;Enox1;Fam20a;Fmod;Gdf11;Gpx3;Guca2a;Il1f6;Il33;Il6;Jchain;Lamb1;Lypd8;Megf6;Mep1b;Mgp;Mptx1;Muc13;Muc2;Npnt;Nrtn;Oit1;Otos;Pcsk1n;Pglyrp1;Pigr;Pla2g10;Postn;Prss35;Prss8;Pycard;Pyy;Rarres2;Reg3g;Reg4;Retnlb;Sectm1b;Smpd3;Sparc;Sparcl1;Spink4;Spink5;Spock2;Tff3;Tgfbi;Thbs4;Timp3;…
GO:0005886	plasma membrane	cellular_component	122	1.40E-12	1.48E-09	1.804120621	Adgrf5;Adgrl4;Adh1;Ager;Ano7;Aoc1;Aqp4;Aqp8;Atp12a;Atp1b1;Atp9a;Car4;Cd19;Cd38;Cdh1;Cdh17;Cdh2;Cdhr2;Cdhr5;Ceacam20;Cldn18;Cldn3;Cldn7;Clec2h;Clec4a2;Cnih2;Col23a1;Crb3;Cryab;Cttn;Cxadr;Dab2ip;Dapk1;Des;Dlgap3;Dpep1;Dsg2;Dsp;Duox2;Duoxa2;Dysf;Elapor2;Emp2;Enox1;Epb41l4b;Epcam;Eps8l3;F2rl3;Fabp2;Gnao1;Gpa33;Gpm6b;Grb7;Grip1;Gsdmc2;Gsdmc4;Gucy2c;H2-Aa;H2-Ab1;Igsf5;Il7r;Ildr1;Krt18;Krt19;Lmo7;Lsamp;…
GO:0005615	extracellular space	cellular_component	62	2.14E-11	1.51E-08	2.467049274	AY074887;Ager;Agr2;Aoc1;Apoa4;Bgn;Ccl2;Ccl7;Ccn2;Chgb;Col1a2;Col23a1;Col3a1;Col4a2;Cpe;Cxadr;Dmbt1;Fam20a;Fcgbp;Fmod;Gdf11;Gpx3;Il1f6;Il33;Il6;Jchain;Klk1;Krt18;Lamb1;Lgals4;Lypd8;Mgp;Mmp14;Mptx1;Muc13;Oit1;Pcsk1n;Pglyrp1;Pigr;Pla2g10;Postn;Prss32;Prss8;Ptprg;Pyy;Rarres2;Reg3g;Reg4;Retnlb;S100a14;Sema7a;Serpinh1;Sparc;Sparcl1;Sval1;Tff3;Tgfbi;Thbs4;Timp3;Tmprss4;Wfdc2;Zg16
GO:0062023	collagen-containing extracellular matrix	cellular_component	24	3.18E-10	1.68E-07	4.744808311	Bgn;Col1a2;Col23a1;Col3a1;Col4a2;Dmbt1;Fmod;Lamb1;Lgals4;Megf6;Mgp;Muc2;Npnt;Postn;Rarres2;Reg3g;Serpinh1;Sparc;Sparcl1;Spock2;Tgfbi;Tgm3;Thbs4;Zg16
GO:0016324	apical plasma membrane	cellular_component	25	5.45E-10	2.31E-07	4.438456783	Ager;Atp12a;Atp1b1;Car4;Cdh2;Cdhr2;Cdhr5;Ceacam20;Crb3;Dsg2;Emp2;Epcam;Lmo7;Mal;Muc13;Muc3;Myo1a;Podxl;Rapgef4;Slc22a18;Slc26a3;Slc44a4;Slc5a8;Slc9a3;Tjp1
GO:0050839	cell adhesion molecule binding	molecular_function	12	1.44E-09	5.07E-07	10.4451683	Cdh1;Cdhr2;Cdhr5;Cldn7;Cpe;Cxadr;Dsg2;Dsp;Postn;Ptprd;Tgfbi;Tjp1
GO:0016327	apicolateral plasma membrane	cellular_component	7	9.24E-08	2.79E-05	17.54788274	Cdh2;Cldn3;Cldn7;Cxadr;Krt19;Krt8;Tjp1
GO:0031012	extracellular matrix	cellular_component	19	1.26E-07	3.34E-05	4.267918228	Bgn;Ccn2;Col1a2;Col23a1;Col3a1;Col4a2;Dmbt1;Fcgbp;Lamb1;Mgp;Mmp14;Muc2;Npnt;Postn;Rarres2;Sparc;Tgfbi;Thbs4;Timp3
GO:0030054	cell junction	cellular_component	36	3.16E-07	6.77E-05	2.529323264	Ager;Arhgef9;Camk2b;Camk2n1;Cdh1;Cdh17;Cdh2;Cdhr2;Cldn18;Cldn3;Cldn7;Cnih2;Crb3;Cttn;Cxadr;Dlgap3;Dpep1;Dsg2;Dsp;Epb41l4b;Epcam;Grb7;Grip1;Igsf5;Misp;Ntrk2;Parva;Perp;Pgm5;Ptprk;Rims3;Synm;Syt1;Tjp1;Tns2;Tspan1
GO:0014704	intercalated disc	cellular_component	9	3.20E-07	6.77E-05	9.724811861	Atp1b1;Cdh2;Cxadr;Des;Dsg2;Dsp;Pgm5;Scn1b;Tjp1
GO:0016020	membrane	cellular_component	147	6.21E-07	0.000119589	1.392268163	Adgrf5;Adgrg7;Adgrl4;Ager;Ano7;Aqp4;Aqp8;Atp12a;Atp1b1;Atp9a;B3galt5;B3gnt7;B4galnt4;Btnl1;Camk2b;Car4;Casq1;Cd19;Cd38;Cdh1;Cdh17;Cdh2;Cdhr2;Cdhr5;Ceacam20;Ckmt1;Cldn18;Cldn3;Cldn7;Clec2h;Clec4a2;Cnih2;Col23a1;Cox8b;Cpe;Crb3;Cttn;Cxadr;Dab2ip;Des;Dlgap3;Dmbt1;Dpep1;Dsg2;Dsp;Duoxa2;Dysf;Elapor2;Emp2;Enox1;Epcam;F2rl3;Fmo2;Fut2;Gnao1;Gpa33;Gpm6b;Grb7;Grip1;Gsdmc2;Gsdmc4;Gucy2c;H2-Aa;H2-Ab1;H2-Eb1;I…
GO:0042383	sarcolemma	cellular_component	12	7.11E-07	0.000125507	6.06493643	Aqp4;Atp1b1;Bgn;Car4;Casq1;Cdh2;Des;Dysf;Krt19;Krt8;Pgm5;Synm
GO:0009617	response to bacterium	biological_process	14	8.77E-07	0.000142759	5.013680782	AA467197;B3galt5;Ccl2;Ceacam20;Dmbt1;Fam20a;Ly6a;Pglyrp1;Pycard;Reg3g;Reg4;Retnlb;Tnnt2;Vil1
GO:0045177	apical part of cell	cellular_component	12	1.18E-06	0.000178805	5.785016287	Adgrf5;Aqp8;Cdh1;Cdh2;Crb3;Dpep1;Duox2;Duoxa2;Emp2;Epb41l4b;Tjp1;Ush1c
GO:0005178	integrin binding	molecular_function	12	1.91E-06	0.000259226	5.52979498	Ccn2;Cdh17;Col3a1;Cxadr;Emp2;Lamb1;Mmp14;Npnt;Sema7a;Tgfbi;Thbs4;Tspan8
GO:0007155	cell adhesion	biological_process	26	2.07E-06	0.000259226	2.828899747	Atp1b1;Ccn2;Cdh1;Cdh17;Cdh2;Cdhr2;Cdhr5;Cldn18;Cldn3;Cldn7;Cxadr;Dsg2;Emp2;Lamb1;Lsamp;Myh10;Npnt;Parva;Perp;Pgm5;Podxl;Postn;Ptprk;Tgfbi;Thbs4;Tmem8b
GO:0032532	regulation of microvillus length	biological_process	4	2.14E-06	0.000259226	35.81200558	Cdhr2;Cdhr5;Ush1c;Vil1
GO:0005509	calcium ion binding	molecular_function	27	2.20E-06	0.000259226	2.751410185	Adgrl4;Aoc1;Casq1;Cdh1;Cdh17;Cdh2;Cdhr2;Cdhr5;Clec4a2;Dsg2;Duox2;Dysf;Fkbp9;Megf6;Mgp;Myl9;Ncald;Npnt;Pla2g10;S100a14;Sparc;Sparcl1;Spock2;Syt1;Tgm3;Thbs4;Vil1
GO:0005201	extracellular matrix structural constituent	molecular_function	11	3.54E-06	0.000394413	5.744842562	Col1a2;Col23a1;Col3a1;Col4a2;Dmbt1;Lamb1;Npnt;Postn;Sparc;Tgfbi;Thbs4
GO:0005903	brush border	cellular_component	9	4.14E-06	0.000417717	7.231270358	Cdhr2;Myh10;Myh11;Myo15b;Myo1a;Rapgef4;Slc9a3;Ush1c;Vil1
GO:0031526	brush border membrane	cellular_component	9	4.14E-06	0.000417717	7.231270358	Car4;Cdhr2;Cdhr5;Prkcb;Slc26a3;Slc28a2;Slc5a8;Slc6a14;Slc9a3
GO:0005902	microvillus	cellular_component	9	5.69E-06	0.000547057	6.96344553	Clca1;Fabp2;Foxa1;Muc3;Myo1a;Nedd4;Ptprh;Ush1c;Vil1
GO:0098978	glutamatergic synapse	cellular_component	23	8.02E-06	0.000729378	2.831892387	Camk2b;Cdh1;Cdh2;Cnih2;Cttn;Dlgap3;Grip1;Kalrn;Mal2;Myh10;Nedd4;Nsg1;Ntrk2;Ppp1r1b;Ppp1r9a;Ptprd;Rapgef4;Rims3;Slc1a2;Sparc;Sparcl1;Sptbn1;Syt1
GO:0050840	extracellular matrix binding	molecular_function	6	8.27E-06	0.000729378	12.12987286	Bgn;Dmbt1;Sparc;Sparcl1;Spock2;Tgfbi
GO:0098609	cell-cell adhesion	biological_process	12	9.69E-06	0.000803411	4.72988753	Aqp4;Cdh1;Cdh17;Cdh2;Cdhr2;Cxadr;Dsg2;Dsp;Igsf5;Lmo7;Perp;Tjp1
GO:0016328	lateral plasma membrane	cellular_component	8	9.87E-06	0.000803411	7.596486033	Atp1b1;Cdh1;Cldn3;Cldn7;Dsg2;Epcam;Myo1a;Nsg1
GO:0019911	structural constituent of myelin sheath	molecular_function	4	1.24E-05	0.000970333	25.06840391	Mal;Mal2;Mall;Pllp
GO:0016323	basolateral plasma membrane	cellular_component	14	2.09E-05	0.001582213	3.814757117	Aqp4;Atp12a;Atp1b1;Cd38;Cdh1;Cdh17;Cdh2;Cldn7;Cxadr;Dsp;Epcam;Myo1a;Rapgef4;Tjp1
GO:0030141	secretory granule	cellular_component	11	2.80E-05	0.002040612	4.626718842	Chgb;Clca1;Cpe;Klk1;Klk9;Myo5c;Pcsk1n;Reg3g;Syt1;Tff3;Tmprss4
GO:0002504	antigen processing and presentation of peptide or polysaccharide antigen via MHC class II	biological_process	3	3.93E-05	0.002599147	37.60260586	H2-Aa;H2-Ab1;H2-Eb1
GO:0010574	regulation of vascular endothelial growth factor production	biological_process	3	3.93E-05	0.002599147	37.60260586	Aqp4;Ccl2;Il6
GO:0030485	smooth muscle contractile fiber	cellular_component	3	3.93E-05	0.002599147	37.60260586	Acta2;Myh11;Npnt
GO:0009986	cell surface	cellular_component	26	4.50E-05	0.002884958	2.371828609	Adgrf5;Ager;Apoa4;Bgn;Btnl1;Car4;Cd38;Cdh1;Cdh17;Cdh2;Col23a1;Cryab;Duox2;Emp2;Epcam;H2-Ab1;Igsf5;Lmo7;Ly6c2;Ntrk2;Ptprk;Slc1a2;Sparc;Tjp1;Tmem8b;Tspan8
GO:0045121	membrane raft	cellular_component	15	5.54E-05	0.003452437	3.310088544	Cpe;Cxadr;Emp2;Gpm6b;Grip1;Ldhb;Mal;Mal2;Mall;Myo1a;Nedd4;Pllp;Prss8;Serpinh1;Slc1a2
GO:0005923	bicellular tight junction	cellular_component	10	7.11E-05	0.004297836	4.574526261	Aoc1;Cldn18;Cldn3;Cldn7;Crb3;Cxadr;Epb41l4b;Epcam;Igsf5;Tjp1
GO:0031175	neuron projection development	biological_process	11	7.51E-05	0.004419074	4.152898238	Ager;Gpm6b;Hdgfl3;Il6;Lamb1;Myh10;Nedd4;Nrtn;Ppp1r9a;Ptprk;Sema7a
GO:0002934	desmosome organization	biological_process	3	7.76E-05	0.004442618	31.33550489	Dsg2;Dsp;Perp
GO:0005198	structural molecule activity	molecular_function	9	8.34E-05	0.004644412	4.991496354	Cldn18;Cldn3;Cldn7;Cryab;Dsp;Krt18;Krt19;Krt20;Tgm3
GO:0071356	cellular response to tumor necrosis factor	biological_process	8	8.84E-05	0.004797487	5.633349193	Ccl2;Ccl7;Dab2ip;Gpd1;Il6;Npnt;Pycard;Smpd3
GO:0005882	intermediate filament	cellular_component	9	9.55E-05	0.00505487	4.904687721	Des;Dsp;Krt18;Krt19;Krt20;Krt7;Krt8;Nefl;Synm
GO:0042834	peptidoglycan binding	molecular_function	4	0.000128393	0.00662947	14.74611995	Jchain;Pglyrp1;Reg3g;Zg16
GO:0006805	xenobiotic metabolic process	biological_process	7	0.000162779	0.008204819	6.009548882	Cyp2c65;Cyp2d34;Fmo2;Hnf4a;Rorc;Sult1a1;Sult1b1
GO:0031594	neuromuscular junction	cellular_component	8	0.00018674	0.009193698	5.064324022	Cxadr;Des;Dlgap3;Myh10;Nefl;Postn;Ppp1r9a;Thbs4
GO:0043034	costamere	cellular_component	4	0.000203896	0.009810168	13.19389679	Krt19;Krt8;Pgm5;Synm
GO:0030018	Z disc	cellular_component	9	0.000216219	0.010030037	4.406555375	Casq1;Cryab;Des;Krt19;Krt8;Myl9;Pdlim1;Pgm5;Synm
GO:0005911	cell-cell junction	cellular_component	12	0.000217941	0.010030037	3.434027933	Aqp4;Cdh1;Cdh2;Cldn3;Cxadr;Des;Dsg2;Dsp;Krt8;Perp;Ptprk;Tjp1
GO:2000147	positive regulation of cell motility	biological_process	4	0.000251682	0.011336404	12.53420195	Cldn7;Duox2;Duoxa2;Epcam
GO:0030864	cortical actin cytoskeleton	cellular_component	6	0.000260987	0.011510603	6.714751047	Cdh1;Cdh2;Cttn;Misp;Myo1a;Ppp1r9a
GO:0031528	microvillus membrane	cellular_component	4	0.000307015	0.0128115	11.93733519	Cdhr2;Cdhr5;Ceacam20;Podxl
GO:0042613	MHC class II protein complex	cellular_component	3	0.00031469	0.0128115	20.89033659	H2-Aa;H2-Ab1;H2-Eb1
GO:0044331	cell-cell adhesion mediated by cadherin	biological_process	3	0.00031469	0.0128115	20.89033659	Cdh1;Cdh2;Cdhr2
GO:0097512	cardiac myofibril	cellular_component	3	0.00031469	0.0128115	20.89033659	Cryab;Des;Tnnt2
GO:0005200	structural constituent of cytoskeleton	molecular_function	6	0.000347986	0.013899758	6.373323028	Des;Nefl;Sprr2a1;Sptbn1;Synm;Tnnt2
GO:0032432	actin filament bundle	cellular_component	3	0.000444253	0.016794345	18.80130293	Cryab;Marcks;Vil1
GO:0085029	extracellular matrix assembly	biological_process	3	0.000444253	0.016794345	18.80130293	Col1a2;Gpm6b;Smpd3
GO:0098885	modification of postsynaptic actin cytoskeleton	biological_process	3	0.000444253	0.016794345	18.80130293	Cttn;Kalrn;Myh10
GO:0030198	extracellular matrix organization	biological_process	10	0.000521071	0.019159576	3.581200558	Col1a2;Col23a1;Col3a1;Col4a2;Elf3;Mmp14;Npnt;Postn;Spock2;Tgfbi
GO:0045109	intermediate filament organization	biological_process	4	0.00052492	0.019159576	10.4451683	Des;Dsp;Krt20;Nefl
GO:0030315	T-tubule	cellular_component	6	0.000541758	0.019439015	5.875407166	Aqp4;Atp1b1;Casq1;Cdh2;Dysf;Scn1b
GO:0051015	actin filament binding	molecular_function	11	0.000578714	0.020418957	3.282767179	Cttn;Marcks;Misp;Myh10;Myh11;Myo1a;Myo5c;Ppp1r9a;Tagln;Ush1c;Vil1
GO:0045861	negative regulation of proteolysis	biological_process	4	0.000720218	0.02459196	9.641693811	Camk2n1;Spink5;Timp3;Tm4sf20
GO:0090303	positive regulation of wound healing	biological_process	4	0.000720218	0.02459196	9.641693811	Ccl2;Cldn3;Duox2;Reg3g
GO:0030277	maintenance of gastrointestinal epithelium	biological_process	3	0.000795381	0.026727335	15.66775244	Muc13;Muc2;Tff3
GO:1903076	regulation of protein localization to plasma membrane	biological_process	4	0.000961962	0.031819892	8.953001396	Camk2b;Kalrn;Mmp14;Sptbn1
GO:0005916	fascia adherens	cellular_component	3	0.001021825	0.03328006	14.46254072	Cdh2;Des;Dsp
GO:0008201	heparin binding	molecular_function	9	0.001050473	0.033634869	3.547415647	Ager;Aoc1;Ccl2;Ccl7;Ccn2;Col23a1;Postn;Reg4;Thbs4
GO:0005516	calmodulin binding	molecular_function	10	0.001064495	0.033634869	3.264115092	Camk2b;Cnn1;Dapk1;Marcks;Myh10;Myh11;Myo1a;Sptbn1;Syt1;Tjp1
GO:0045216	cell-cell junction organization	biological_process	4	0.001101985	0.03430739	8.64427721	Crb3;Cxadr;Hnf4a;Tjp1
GO:0042589	zymogen granule membrane	cellular_component	3	0.001285209	0.038868405	13.42950209	Clca1;Dmbt1;Zg16
GO:0098871	postsynaptic actin cytoskeleton	cellular_component	3	0.001285209	0.038868405	13.42950209	Cttn;Myh10;Ppp1r9a
GO:0032963	collagen metabolic process	biological_process	3	0.001587632	0.045972698	12.53420195	Col1a2;Smpd3;Tns2
GO:0045295	gamma-catenin binding	molecular_function	3	0.001587632	0.045972698	12.53420195	Cdh1;Cdh2;Ptprk
GO:0030667	secretory granule membrane	cellular_component	4	0.001606981	0.045972698	7.833876221	Car4;Cd38;Cpe;Sycn
GO:0031032	actomyosin structure organization	biological_process	4	0.001606981	0.045972698	7.833876221	Cnn1;Epb41l4b;Myh10;Tjp1
GO:0016010	dystrophin-associated glycoprotein complex	cellular_component	3	0.001931064	0.053790296	11.75081433	Krt19;Krt8;Pgm5
GO:0019886	antigen processing and presentation of exogenous peptide antigen via MHC class II	biological_process	3	0.001931064	0.053790296	11.75081433	H2-Aa;H2-Ab1;H2-Eb1
GO:0001824	blastocyst development	biological_process	4	0.0020213	0.05557262	7.373059973	Atp1b1;Cdx2;Dmbt1;Elf3
GO:0005604	basement membrane	cellular_component	7	0.002137203	0.058005889	3.916938111	Col4a2;Lamb1;Npnt;Sparc;Tgfbi;Thbs4;Timp3
GO:0071347	cellular response to interleukin-1	biological_process	5	0.002298267	0.061587748	5.402673256	Ccl2;Ccl7;Dab2ip;Il6;Pycard
GO:0006068	ethanol catabolic process	biological_process	2	0.002458365	0.061641068	25.06840391	Adh1;Sult1b1
GO:0031727	CCR2 chemokine receptor binding	molecular_function	2	0.002458365	0.061641068	25.06840391	Ccl2;Ccl7
GO:0048002	antigen processing and presentation of peptide antigen	biological_process	2	0.002458365	0.061641068	25.06840391	H2-Aa;H2-Ab1
GO:0061041	regulation of wound healing	biological_process	2	0.002458365	0.061641068	25.06840391	Acta2;Vil1
GO:0070252	actin-mediated cell contraction	biological_process	2	0.002458365	0.061641068	25.06840391	Emp2;Parva
GO:0050807	regulation of synapse organization	biological_process	4	0.002504077	0.061641068	6.96344553	Nedd4;Rims3;Sparc;Sparcl1
GO:0098742	cell-cell adhesion via plasma-membrane adhesion molecules	biological_process	4	0.002504077	0.061641068	6.96344553	Cdh1;Cdh17;Cdh2;Epcam
GO:0001725	stress fiber	cellular_component	6	0.002537878	0.061670132	4.372396031	Acta2;Myh10;Myh11;Myl9;Pdlim1;Pgm5
GO:0043197	dendritic spine	cellular_component	9	0.00256352	0.061670132	3.116238055	Cnih2;Cryab;Dlgap3;Myh10;Nedd4;Ntrk2;Ppp1r9a;Rapgef4;Slc1a2
GO:0045779	negative regulation of bone resorption	biological_process	3	0.002748219	0.065370551	10.4451683	Cd38;Cldn18;Il6
GO:0005622	intracellular anatomical structure	cellular_component	8	0.002856897	0.067200555	3.342453855	Adh1;Ano7;Bcl11b;Bgn;Dmbt1;Fabp2;H2-Ab1;Ly6a
GO:0030020	extracellular matrix structural constituent conferring tensile strength	molecular_function	4	0.003060626	0.071201598	6.596948397	Col1a2;Col23a1;Col3a1;Col4a2
GO:0070374	positive regulation of ERK1 and ERK2 cascade	biological_process	10	0.003099731	0.071203726	2.823018458	Acta2;Ager;Ccl2;Ccl7;Ccn2;Il6;Npnt;Ntrk2;Pycard;Sema7a
GO:0042802	identical protein binding	molecular_function	44	0.003127986	0.071203726	1.525179441	Abat;Adh1;Ager;Agr2;Apoa4;Aqp4;Camk2b;Casq1;Cd38;Cdh1;Cdh2;Ckmt1;Cldn3;Col1a2;Col23a1;Cryab;Cxadr;Dab2ip;Dapk1;Des;Gpx3;Grb7;Hao2;Ifi27l2b;Ildr1;Ldhb;Maged1;Marcks;Mep1b;Myh10;Nefl;Ppp1r9a;Ptprg;Pycard;Smpd3;Sult1a1;Syt1;Tff3;Tgfbi;Thbs4;Tnnt2;Tns2;Upp1;Vil1
GO:0030674	protein-macromolecule adaptor activity	molecular_function	6	0.003187949	0.071796689	4.178067318	Atp1b1;Col1a2;Jchain;Nefl;Synm;Tnnt2
GO:0018149	peptide cross-linking	biological_process	3	0.003225279	0.071872802	9.895422596	Col3a1;Dsp;Tgm3
GO:0031532	actin cytoskeleton reorganization	biological_process	5	0.0033052	0.072886538	4.973889664	Cdh1;Cldn3;Cttn;Cxadr;Parva
GO:0004062	aryl sulfotransferase activity	molecular_function	2	0.003648724	0.073507566	20.89033659	Sult1a1;Sult1b1
GO:0008091	spectrin	cellular_component	2	0.003648724	0.073507566	20.89033659	Prkcb;Sptbn1
GO:0030072	peptide hormone secretion	biological_process	2	0.003648724	0.073507566	20.89033659	Cpe;Smpd3
GO:0031466	Cul5-RING ubiquitin ligase complex	cellular_component	2	0.003648724	0.073507566	20.89033659	Asb2;Asb4
GO:0060706	cell differentiation involved in embryonic placenta development	biological_process	2	0.003648724	0.073507566	20.89033659	Krt19;Krt8
GO:0086073	bundle of His cell-Purkinje myocyte adhesion involved in cell communication	biological_process	2	0.003648724	0.073507566	20.89033659	Dsg2;Dsp
GO:0099576	regulation of protein catabolic process at postsynapse, modulating synaptic transmission	biological_process	2	0.003648724	0.073507566	20.89033659	Cdh1;Nedd4
GO:1904894	positive regulation of receptor signaling pathway via STAT	biological_process	2	0.003648724	0.073507566	20.89033659	Il6;Il7r
GO:0019216	regulation of lipid metabolic process	biological_process	4	0.003696123	0.073507566	6.267100977	Adgrf5;Bcl11b;Hnf4a;Lsr
GO:0045214	sarcomere organization	biological_process	4	0.003696123	0.073507566	6.267100977	Casq1;Krt19;Krt8;Tnnt2
GO:0022408	negative regulation of cell-cell adhesion	biological_process	3	0.003750032	0.073507566	9.400651466	Cdh1;Podxl;Spint2
GO:0048148	behavioral response to cocaine	biological_process	3	0.003750032	0.073507566	9.400651466	Abat;Kalrn;Ppp1r1b
GO:0016021	integral component of membrane	cellular_component	108	0.003785444	0.073520956	1.252260695	Adgrf5;Adgrg7;Adgrl4;Ager;Ano7;Aqp4;Aqp8;Atp12a;Atp1b1;Atp9a;B3galt5;B3gnt7;B4galnt4;Btnl1;Cd19;Cd38;Cdh1;Cdh17;Cdh2;Cdhr2;Cdhr5;Ceacam20;Clca1;Cldn18;Cldn3;Cldn7;Clec2h;Clec4a2;Cnih2;Col23a1;Cox8b;Crb3;Cxadr;Dmbt1;Dsg2;Duoxa2;Dysf;Elapor2;Emp2;Epcam;F2rl3;Fmo2;Fut2;Gpa33;Gpm6b;Gsdmc2;Gsdmc4;Gucy2c;H2-Aa;H2-Ab1;H2-Eb1;Ifi27l2b;Igsf3;Igsf5;Il7r;Ildr1;Lsr;Lvrn;Mal;Mal2;Mall;Mep1a;Mep1b;Mmp14;Ms4a8a…
GO:0008237	metallopeptidase activity	molecular_function	8	0.003921716	0.075475199	3.173215685	Adamdec1;Clca1;Cpe;Dpep1;Lvrn;Mep1a;Mep1b;Mmp14
GO:0030426	growth cone	cellular_component	8	0.004230465	0.07757312	3.133550489	Cttn;Cxadr;Myh10;Myo1a;Nefl;Ntrk2;Ppp1r9a;Rapgef4
GO:0006954	inflammatory response	biological_process	13	0.004279714	0.07757312	2.327780363	Ager;Ccl2;Ccl7;Dab2ip;Dpep1;Elf3;Il1f6;Il6;Mep1b;Pycard;Rarres2;Reg3g;Sema7a
GO:0001829	trophectodermal cell differentiation	biological_process	3	0.004323868	0.07757312	8.953001396	Cdh1;Cdx2;Hopx
GO:0005229	intracellular calcium activated chloride channel activity	molecular_function	3	0.004323868	0.07757312	8.953001396	Ano7;Clca1;Clca3b
GO:0008307	structural constituent of muscle	molecular_function	3	0.004323868	0.07757312	8.953001396	Krt19;Myh11;Synm
GO:0045104	intermediate filament cytoskeleton organization	biological_process	3	0.004323868	0.07757312	8.953001396	Dsp;Krt18;Synm
GO:0050773	regulation of dendrite development	biological_process	3	0.004323868	0.07757312	8.953001396	Kalrn;Ntrk2;Rapgef4
GO:1900181	negative regulation of protein localization to nucleus	biological_process	3	0.004323868	0.07757312	8.953001396	Cldn18;Dclk2;Maged1
GO:0005518	collagen binding	molecular_function	5	0.004596107	0.081764349	4.608162483	Serpinh1;Sparc;Sparcl1;Tgfbi;Thbs4
GO:0030336	negative regulation of cell migration	biological_process	7	0.004693902	0.082310664	3.400752468	Ager;Cdh1;Cldn3;Dpep1;Hnf4a;Muc2;Ptprk
GO:0030027	lamellipodium	cellular_component	8	0.004728305	0.082310664	3.07587778	Cdh1;Cdh2;Cttn;Dysf;Myh10;Parva;Ppp1r9a;Vil1
GO:0002250	adaptive immune response	biological_process	8	0.004903861	0.082310664	3.057122428	Cd19;Clec4a2;H2-Aa;H2-Ab1;H2-Eb1;Jchain;Nedd4;Prkcb
GO:0005138	interleukin-6 receptor binding	molecular_function	2	0.005054505	0.082310664	17.90600279	Il6;Pycard
GO:0014807	regulation of somitogenesis	biological_process	2	0.005054505	0.082310664	17.90600279	Cdx1;Cdx2
GO:0016460	myosin II complex	cellular_component	2	0.005054505	0.082310664	17.90600279	Myh10;Myl9
GO:0032534	regulation of microvillus assembly	biological_process	2	0.005054505	0.082310664	17.90600279	Hnf4a;Podxl
GO:0061448	connective tissue development	biological_process	2	0.005054505	0.082310664	17.90600279	Ccn2;Foxa1
GO:0071253	connexin binding	molecular_function	2	0.005054505	0.082310664	17.90600279	Cxadr;Tjp1
GO:0099572	postsynaptic specialization	cellular_component	2	0.005054505	0.082310664	17.90600279	Arhgef9;Dlgap3
GO:1901018	positive regulation of potassium ion transmembrane transporter activity	biological_process	2	0.005054505	0.082310664	17.90600279	Ager;Atp1b1
GO:0030855	epithelial cell differentiation	biological_process	4	0.005223856	0.084419112	5.697364525	Cdhr2;Ehf;Elf3;Tagln
GO:0005912	adherens junction	cellular_component	7	0.005999811	0.096224246	3.249607914	Cdh1;Cdh2;Cxadr;Lmo7;Pdlim1;Pgm5;Tjp1
GO:0016459	myosin complex	cellular_component	4	0.006125576	0.097502592	5.449653024	Myh10;Myh11;Myl9;Myo1a
GO:0050830	defense response to Gram-positive bacterium	biological_process	7	0.006241417	0.098037284	3.225713738	Dmbt1;Il7r;Pglyrp1;Pycard;Rarres2;Reg3g;Zg16
GO:0003382	epithelial cell morphogenesis	biological_process	3	0.00635226	0.098037284	7.833876221	Bcl11b;Cdh1;Cldn3
GO:0003779	actin binding	molecular_function	13	0.006454074	0.098037284	2.213921541	Cnn1;Eps8l3;Marcks;Misp;Myh10;Myh11;Myo1a;Ncald;Parva;Pdlim1;Sptbn1;Tnnt2;Vil1
GO:0014069	postsynaptic density	cellular_component	12	0.006524582	0.098037284	2.29985357	Arhgef9;Camk2b;Camk2n1;Cdh2;Cnih2;Cryab;Grip1;Kalrn;Ntrk2;Ppp1r9a;Rapgef4;Sptbn1
GO:0002314	germinal center B cell differentiation	biological_process	2	0.006668573	0.098037284	15.66775244	Cdh17;Il6
GO:0006930	substrate-dependent cell migration, cell extension	biological_process	2	0.006668573	0.098037284	15.66775244	Cttn;Myh10
GO:0019800	peptide cross-linking via chondroitin 4-sulfate glycosaminoglycan	biological_process	2	0.006668573	0.098037284	15.66775244	Bgn;Spock2
GO:0019871	sodium channel inhibitor activity	molecular_function	2	0.006668573	0.098037284	15.66775244	Nedd4;Scn1b
GO:0150105	protein localization to cell-cell junction	biological_process	2	0.006668573	0.098037284	15.66775244	Dsp;Tjp1
GO:1900744	regulation of p38MAPK cascade	biological_process	2	0.006668573	0.098037284	15.66775244	Ager;Dab2ip
GO:1905274	regulation of modification of postsynaptic actin cytoskeleton	biological_process	2	0.006668573	0.098037284	15.66775244	Kalrn;Myh10
GO:0008327	methyl-CpG binding	molecular_function	3	0.007134326	0.103447729	7.520521173	Cdx1;Cdx2;Hoxb13
GO:0008376	acetylgalactosaminyltransferase activity	molecular_function	3	0.007134326	0.103447729	7.520521173	B3galt5;B3gnt7;B4galnt4
GO:0030324	lung development	biological_process	6	0.007398696	0.106551295	3.51426223	Ccn2;Foxa1;Mgp;Mmp14;Smpd3;Sparc
GO:0032722	positive regulation of chemokine production	biological_process	4	0.007663009	0.108876446	5.116000798	Ager;Il33;Il6;Pycard
GO:0098686	hippocampal mossy fiber to CA3 synapse	cellular_component	4	0.007663009	0.108876446	5.116000798	Mal2;Ptprd;Rapgef4;Syt1
GO:0060348	bone development	biological_process	5	0.007760745	0.109529987	4.069546089	Bgn;Mmp14;Papss2;Smpd3;Sparc
GO:0000146	microfilament motor activity	molecular_function	3	0.007970949	0.109574669	7.231270358	Myh10;Myo1a;Myo5c
GO:0003073	regulation of systemic arterial blood pressure	biological_process	3	0.007970949	0.109574669	7.231270358	Klk1;Ncald;Postn
GO:0006885	regulation of pH	biological_process	3	0.007970949	0.109574669	7.231270358	Atp12a;Car4;Slc9a3
GO:0043296	apical junction complex	cellular_component	3	0.007970949	0.109574669	7.231270358	Cdh1;Cldn3;Tjp1
GO:0015670	carbon dioxide transport	biological_process	2	0.008483968	0.112959501	13.92689106	Aqp4;Car4
GO:0044214	spanning component of plasma membrane	cellular_component	2	0.008483968	0.112959501	13.92689106	Cdhr2;Cdhr5
GO:0044326	dendritic spine neck	cellular_component	2	0.008483968	0.112959501	13.92689106	Ppp1r1b;Ppp1r9a
GO:0070633	transepithelial transport	biological_process	2	0.008483968	0.112959501	13.92689106	Cxadr;Prss8
GO:0098887	neurotransmitter receptor transport, endosome to postsynaptic membrane	biological_process	2	0.008483968	0.112959501	13.92689106	Grip1;Nsg1
GO:0007156	homophilic cell adhesion via plasma membrane adhesion molecules	biological_process	6	0.008795916	0.115109607	3.38762215	Cdh1;Cdh17;Cdh2;Cdhr2;Cdhr5;Dsg2
GO:0007162	negative regulation of cell adhesion	biological_process	4	0.008817252	0.115109607	4.915373315	Ager;Cldn7;Lamb1;Podxl
GO:0008016	regulation of heart contraction	biological_process	3	0.00886295	0.115109607	6.96344553	Gnao1;Hopx;Tnnt2
GO:0023019	signal transduction involved in regulation of gene expression	biological_process	3	0.00886295	0.115109607	6.96344553	Epcam;Hnf4a;Mesp2
GO:0009897	external side of plasma membrane	cellular_component	14	0.008997421	0.116143544	2.054787206	Ager;Aqp4;Btnl1;Cd19;Clec2h;Enox1;H2-Aa;H2-Ab1;Il6;Il7r;Krt18;Ly6a;Rorc;Sema7a
GO:0045202	synapse	cellular_component	21	0.009287525	0.11916176	1.754788274	Apoa4;Arhgef9;Camk2b;Camk2n1;Ccl2;Cdh2;Cnih2;Cryab;Cttn;Dlgap3;Eef1a2;Grip1;Mgll;Ntrk2;Ppp1r9a;Rims3;Slc1a2;Sparc;Sparcl1;Syt1;Ush1c
GO:0009611	response to wounding	biological_process	4	0.009434627	0.120319913	4.820846906	Ccl2;Il6;Slc1a2;Tmprss4
GO:0015293	symporter activity	molecular_function	6	0.009561136	0.121203148	3.327664236	Slc13a2;Slc1a2;Slc22a18;Slc28a2;Slc5a8;Slc6a14
GO:0050727	regulation of inflammatory response	biological_process	5	0.010053022	0.125550707	3.821403035	Ager;Duoxa2;Mgll;Pycard;Sema7a
GO:0045111	intermediate filament cytoskeleton	cellular_component	4	0.010079455	0.125550707	4.72988753	Des;Krt8;Mmp14;Synm
GO:0031225	anchored component of membrane	cellular_component	7	0.010082012	0.125550707	2.944275627	Car4;Dpep1;Lsamp;Ly6a;Ly6c2;Lypd8;Sema7a
GO:0005391	P-type sodium:potassium-exchanging transporter activity	molecular_function	2	0.010493897	0.128413757	12.53420195	Atp12a;Atp1b1
GO:0060541	respiratory system development	biological_process	2	0.010493897	0.128413757	12.53420195	Smpd3;Spef2
GO:0090129	positive regulation of synapse maturation	biological_process	2	0.010493897	0.128413757	12.53420195	Camk2b;Dab2ip
GO:0043588	skin development	biological_process	4	0.010752178	0.130818167	4.64229702	Bcl11b;Col3a1;Dsp;Tgm3
GO:0001533	cornified envelope	cellular_component	3	0.010815963	0.130842253	6.483207907	Dsp;Sprr2a1;Tgm3
GO:0042552	myelination	biological_process	4	0.011453224	0.137764067	4.55789162	Mal;Mal2;Mall;Pllp
GO:0051966	regulation of synaptic transmission, glutamatergic	biological_process	3	0.011878215	0.142068815	6.267100977	Cdh2;Kalrn;Syt1
GO:1903078	positive regulation of protein localization to plasma membrane	biological_process	4	0.012183005	0.144194496	4.476500698	Agr2;Arhgef16;Sptbn1;Vil1
GO:0007160	cell-matrix adhesion	biological_process	5	0.012192166	0.144194496	3.643663359	Ccn2;Col3a1;Emp2;Npnt;Tmem8b
GO:0008532	N-acetyllactosaminide beta-1,3-N-acetylglucosaminyltransferase activity	molecular_function	2	0.01269173	0.144453728	11.39472905	B3galt5;B3gnt7
GO:0019227	neuronal action potential propagation	biological_process	2	0.01269173	0.144453728	11.39472905	Ntrk2;Scn1b
GO:0046598	positive regulation of viral entry into host cell	biological_process	2	0.01269173	0.144453728	11.39472905	Tmprss2;Tmprss4
GO:0046632	alpha-beta T cell differentiation	biological_process	2	0.01269173	0.144453728	11.39472905	Bcl11b;Rorc
GO:0048771	tissue remodeling	biological_process	2	0.01269173	0.144453728	11.39472905	Mmp14;Thbs4
GO:0070863	positive regulation of protein exit from endoplasmic reticulum	biological_process	2	0.01269173	0.144453728	11.39472905	Sec16b;Tmem30b
GO:0098911	regulation of ventricular cardiac muscle cell action potential	biological_process	2	0.01269173	0.144453728	11.39472905	Dsg2;Dsp
GO:0071230	cellular response to amino acid stimulus	biological_process	4	0.012941914	0.146284095	4.397965598	Cdh1;Col1a2;Col3a1;Ntrk2
GO:0017156	calcium-ion regulated exocytosis	biological_process	3	0.01299833	0.146284095	6.06493643	Rapgef4;Rims3;Syt1
GO:0001666	response to hypoxia	biological_process	6	0.013099416	0.146284095	3.107653377	Abat;Ager;Atp1b1;Cd38;Cryab;Prkcb
GO:0008022	protein C-terminus binding	molecular_function	9	0.013128946	0.146284095	2.410423453	Atp1b1;Ccn2;Grip1;Lmo7;Nedd4;Nefl;Ppp1r9a;Syt1;Tjp1
GO:0015629	actin cytoskeleton	cellular_component	9	0.014163787	0.152656974	2.379911763	Acta2;Cdh1;Dapk1;Myo1a;Myo5c;Parva;Pdlim1;Ppp1r9a;Vil1
GO:0044877	protein-containing complex binding	molecular_function	18	0.014174709	0.152656974	1.770923353	Ager;Aoc1;Cdh2;Cryab;Dab2ip;Epcam;Gnao1;H2-Aa;H2-Ab1;Hnf4a;Krt19;Krt8;Nefl;Parva;Ppp1r9a;Rapgef4;Sptbn1;Tnnt2
GO:0016342	catenin complex	cellular_component	3	0.014176745	0.152656974	5.875407166	Cdh1;Cdh17;Cdh2
GO:0034394	protein localization to cell surface	biological_process	3	0.014176745	0.152656974	5.875407166	Emp2;Ptprk;Slc28a2
GO:0050806	positive regulation of synaptic transmission	biological_process	3	0.014176745	0.152656974	5.875407166	Ccl2;Rims3;Syt1
GO:0071944	cell periphery	cellular_component	5	0.01462079	0.152656974	3.481722765	Actg2;Cdh1;Krt18;Krt19;Krt8
GO:0014824	artery smooth muscle contraction	biological_process	2	0.015071	0.152656974	10.4451683	Cd38;Smpd3
GO:0015250	water channel activity	molecular_function	2	0.015071	0.152656974	10.4451683	Aqp4;Aqp8
GO:0030021	extracellular matrix structural constituent conferring compression resistance	molecular_function	2	0.015071	0.152656974	10.4451683	Bgn;Spock2
GO:0030311	poly-N-acetyllactosamine biosynthetic process	biological_process	2	0.015071	0.152656974	10.4451683	B3galt5;B3gnt7
GO:0035988	chondrocyte proliferation	biological_process	2	0.015071	0.152656974	10.4451683	Ccn2;Mmp14
GO:0036376	sodium ion export across plasma membrane	biological_process	2	0.015071	0.152656974	10.4451683	Atp12a;Atp1b1
GO:0040011	locomotion	biological_process	2	0.015071	0.152656974	10.4451683	Nefl;Scn1b
GO:0042627	chylomicron	cellular_component	2	0.015071	0.152656974	10.4451683	Apoa4;Lsr
GO:0043281	regulation of cysteine-type endopeptidase activity involved in apoptotic process	biological_process	2	0.015071	0.152656974	10.4451683	Cdh1;Pycard
GO:0045294	alpha-catenin binding	molecular_function	2	0.015071	0.152656974	10.4451683	Cdh1;Cdh2
GO:0048407	platelet-derived growth factor binding	molecular_function	2	0.015071	0.152656974	10.4451683	Col1a2;Col3a1
GO:0048791	calcium ion-regulated exocytosis of neurotransmitter	biological_process	2	0.015071	0.152656974	10.4451683	Rims3;Syt1
GO:1900272	negative regulation of long-term synaptic potentiation	biological_process	2	0.015071	0.152656974	10.4451683	Ager;Ppp1r9a
GO:0002020	protease binding	molecular_function	6	0.01517422	0.152970592	3.008208469	Atp9a;Col1a2;Col3a1;Ntrk2;Pycard;Timp3
GO:0008013	beta-catenin binding	molecular_function	5	0.015948511	0.159259428	3.40603314	Cdh1;Cdh2;Cdhr5;Cxadr;Ptprk
GO:0071346	cellular response to interferon-gamma	biological_process	5	0.015948511	0.159259428	3.40603314	Aqp4;Ccl2;Ccl7;Dapk1;H2-Ab1
GO:0016339	calcium-dependent cell-cell adhesion via plasma membrane cell adhesion molecules	biological_process	3	0.016709879	0.164534019	5.52979498	Cdh1;Cdh17;Cdh2
GO:0051281	positive regulation of release of sequestered calcium ion into cytosol	biological_process	3	0.016709879	0.164534019	5.52979498	Casq1;Cd19;F2rl3
GO:0055074	calcium ion homeostasis	biological_process	3	0.016709879	0.164534019	5.52979498	Ager;Camk2n1;Fam20a
GO:0050885	neuromuscular process controlling balance	biological_process	4	0.017186105	0.16583539	4.043290953	Camk2b;Myh10;Nefl;Ush1c
GO:0004867	serine-type endopeptidase inhibitor activity	molecular_function	6	0.017466741	0.16583539	2.914930687	Pcsk1n;Serpinh1;Spink4;Spink5;Spint2;Wfdc2
GO:0003323	type B pancreatic cell development	biological_process	2	0.017625396	0.16583539	9.641693811	Cdh2;Hnf4a
GO:0015643	toxic substance binding	molecular_function	2	0.017625396	0.16583539	9.641693811	Gucy2c;H2-Ab1
GO:0030033	microvillus assembly	biological_process	2	0.017625396	0.16583539	9.641693811	Myo1a;Vil1
GO:0030948	negative regulation of vascular endothelial growth factor receptor signaling pathway	biological_process	2	0.017625396	0.16583539	9.641693811	Dab2ip;Nedd4
GO:0042403	thyroid hormone metabolic process	biological_process	2	0.017625396	0.16583539	9.641693811	Duox2;Sult1b1
GO:0045056	transcytosis	biological_process	2	0.017625396	0.16583539	9.641693811	Ager;Mal2
GO:0060576	intestinal epithelial cell development	biological_process	2	0.017625396	0.16583539	9.641693811	Cdh1;Gsdmc2
GO:0071901	negative regulation of protein serine/threonine kinase activity	biological_process	2	0.017625396	0.16583539	9.641693811	Dab2ip;Pycard
GO:0050853	B cell receptor signaling pathway	biological_process	3	0.018065137	0.168567734	5.371800838	Cd19;Cd38;Prkcb
GO:0005938	cell cortex	cellular_component	6	0.018075047	0.168567734	2.892508143	Arhgef9;Ccn2;Cttn;Marcks;Myh10;Spink5
GO:0005925	focal adhesion	cellular_component	7	0.018448678	0.171297592	2.611292074	Cttn;Grb7;Misp;Parva;Pgm5;Tm4sf20;Tns2
GO:0030139	endocytic vesicle	cellular_component	4	0.019099702	0.176567991	3.916938111	Ccl2;Dab2ip;Dysf;Pik3c2b
GO:0019882	antigen processing and presentation	biological_process	3	0.019479779	0.178522473	5.222584148	H2-Aa;H2-Ab1;H2-Eb1
GO:0086091	regulation of heart rate by cardiac conduction	biological_process	3	0.019479779	0.178522473	5.222584148	Dsg2;Dsp;Scn1b
GO:0070830	bicellular tight junction assembly	biological_process	4	0.020103928	0.181001366	3.856677524	Cdh1;Cldn18;Cldn3;Cldn7
GO:0003094	glomerular filtration	biological_process	2	0.02034876	0.181001366	8.953001396	Adgrf5;Jchain
GO:0005523	tropomyosin binding	molecular_function	2	0.02034876	0.181001366	8.953001396	Pycard;Tnnt2
GO:0030239	myofibril assembly	biological_process	2	0.02034876	0.181001366	8.953001396	Myh10;Pgm5
GO:0032525	somite rostral/caudal axis specification	biological_process	2	0.02034876	0.181001366	8.953001396	Mesp2;Nrarp
GO:0051764	actin crosslink formation	biological_process	2	0.02034876	0.181001366	8.953001396	Marcks;Tnnt2
GO:0097284	hepatocyte apoptotic process	biological_process	2	0.02034876	0.181001366	8.953001396	Krt18;Krt8
GO:0044853	plasma membrane raft	cellular_component	3	0.020953923	0.184831067	5.081433225	Cdh2;Mal;Myo1a
GO:0070273	phosphatidylinositol-4-phosphate binding	molecular_function	3	0.020953923	0.184831067	5.081433225	Dab2ip;Gsdmc2;Gsdmc4
GO:0004725	protein tyrosine phosphatase activity	molecular_function	5	0.021220986	0.186410072	3.165202514	Ptprd;Ptprg;Ptprh;Ptprk;Tns2
GO:0043025	neuronal cell body	cellular_component	17	0.021563246	0.188633852	1.721174743	Ager;Camk2n1;Ccl2;Cpe;Dab2ip;Dlgap3;Eef1a2;Grip1;Kalrn;Myh10;Myo1a;Ntrk2;Ppp1r1b;Ppp1r9a;Ptprk;Pycard;Rapgef4
GO:0001786	phosphatidylserine binding	molecular_function	4	0.022208478	0.191395643	3.741552822	Gsdmc2;Gsdmc4;Smpd3;Syt1
GO:0045296	cadherin binding	molecular_function	4	0.022208478	0.191395643	3.741552822	Cdh1;Cdh17;Cdh2;Ptprh
GO:0009725	response to hormone	biological_process	3	0.022487635	0.191395643	4.947711298	Cd38;Mmp14;Timp3
GO:0097225	sperm midpiece	cellular_component	3	0.022487635	0.191395643	4.947711298	Akap3;Slc26a3;Spef2
GO:0001503	ossification	biological_process	5	0.022912667	0.191395643	3.102525236	Ccn2;Gpm6b;Mgp;Mmp14;Smpd3
GO:0050829	defense response to Gram-negative bacterium	biological_process	5	0.022912667	0.191395643	3.102525236	Dmbt1;Lypd8;Pycard;Rarres2;Reg3g
GO:0003084	positive regulation of systemic arterial blood pressure	biological_process	2	0.023235087	0.191395643	8.356134636	Camk2n1;Rarres2
GO:0022407	regulation of cell-cell adhesion	biological_process	2	0.023235087	0.191395643	8.356134636	Nrarp;Podxl
GO:0030007	cellular potassium ion homeostasis	biological_process	2	0.023235087	0.191395643	8.356134636	Atp12a;Atp1b1
GO:0030516	regulation of axon extension	biological_process	2	0.023235087	0.191395643	8.356134636	Cttn;Mgll
GO:0030550	acetylcholine receptor inhibitor activity	molecular_function	2	0.023235087	0.191395643	8.356134636	Ly6a;Ly6c2
GO:0045723	positive regulation of fatty acid biosynthetic process	biological_process	2	0.023235087	0.191395643	8.356134636	Apoa4;Hnf4a
GO:0051258	protein polymerization	biological_process	2	0.023235087	0.191395643	8.356134636	Casq1;Nefl
GO:0060445	branching involved in salivary gland morphogenesis	biological_process	2	0.023235087	0.191395643	8.356134636	Esrp1;Il6
GO:0097202	activation of cysteine-type endopeptidase activity	biological_process	2	0.023235087	0.191395643	8.356134636	Perp;Pycard
GO:0005794	Golgi apparatus	cellular_component	31	0.023397223	0.191984189	1.453104939	Atp9a;B3galt5;B3gnt7;B4galnt4;Car4;Casq1;Cdh1;Cpe;Cryab;Cttn;Dysf;Ehf;Elf3;Emp2;Fam20a;Fut2;H2-Ab1;Mal;Mtus1;Nsg1;Pcsk1n;Perp;Pmepa1;Postn;Rab6b;Sec16b;Smpd3;Spef2;Syt1;Tmem30b;Zg16
GO:2001235	positive regulation of apoptotic signaling pathway	biological_process	3	0.024080922	0.196831319	4.820846906	Camk2b;Dab2ip;Maged1
GO:0030424	axon	cellular_component	13	0.024209695	0.197122789	1.860098464	Ager;Cdh1;Cryab;Dab2ip;Mgll;Myh10;Nefl;Nrtn;Ntrk2;Ptprk;Rapgef4;Slc1a2;Syt1
GO:0007528	neuromuscular junction development	biological_process	3	0.025733743	0.200836194	4.700325733	Kalrn;Nedd4;Ntrk2
GO:0014911	positive regulation of smooth muscle cell migration	biological_process	3	0.025733743	0.200836194	4.700325733	Ager;Postn;Rapgef4
GO:0033209	tumor necrosis factor-mediated signaling pathway	biological_process	3	0.025733743	0.200836194	4.700325733	Krt18;Krt8;Pycard
GO:0051017	actin filament bundle assembly	biological_process	3	0.025733743	0.200836194	4.700325733	Marcks;Myh10;Ush1c
GO:0001778	plasma membrane repair	biological_process	2	0.026278519	0.200836194	7.833876221	Dysf;Myh10
GO:0005869	dynactin complex	cellular_component	2	0.026278519	0.200836194	7.833876221	Acta2;Actg2
GO:0006833	water transport	biological_process	2	0.026278519	0.200836194	7.833876221	Aqp4;Aqp8
GO:0007212	dopamine receptor signaling pathway	biological_process	2	0.026278519	0.200836194	7.833876221	Gnao1;Nsg1
GO:0010633	negative regulation of epithelial cell migration	biological_process	2	0.026278519	0.200836194	7.833876221	Dab2ip;Ptprg
GO:0035729	cellular response to hepatocyte growth factor stimulus	biological_process	2	0.026278519	0.200836194	7.833876221	Il6;Vil1
GO:0042445	hormone metabolic process	biological_process	2	0.026278519	0.200836194	7.833876221	Duox2;Foxa1
GO:0043171	peptide catabolic process	biological_process	2	0.026278519	0.200836194	7.833876221	Cpe;Lvrn
GO:0098656	anion transmembrane transport	biological_process	2	0.026278519	0.200836194	7.833876221	Slc13a2;Slc1a2
GO:0098696	regulation of neurotransmitter receptor localization to postsynaptic specialization membrane	biological_process	2	0.026278519	0.200836194	7.833876221	Kalrn;Rapgef4
GO:0098974	postsynaptic actin cytoskeleton organization	biological_process	2	0.026278519	0.200836194	7.833876221	Myh10;Ppp1r9a
GO:0098981	cholinergic synapse	cellular_component	2	0.026278519	0.200836194	7.833876221	Dlgap3;Nefl
GO:0099003	vesicle-mediated transport in synapse	biological_process	2	0.026278519	0.200836194	7.833876221	Grip1;Nsg1
GO:0043204	perikaryon	cellular_component	6	0.026534767	0.20124956	2.648070835	Camk2b;Ccl2;Ckmt1;Cpe;Cryab;Ntrk2
GO:0043005	neuron projection	cellular_component	15	0.026541317	0.20124956	1.747332986	Abat;Bcl11b;Camk2b;Camk2n1;Cdh2;Cxadr;Gnao1;Grip1;Kalrn;Myh10;Myo1a;Nefl;Ppp1r9a;Slc1a2;Syt1
GO:0008092	cytoskeletal protein binding	molecular_function	4	0.026807924	0.20124956	3.530761114	Cdh1;Cryab;Des;Epb41l4b
GO:0016529	sarcoplasmic reticulum	cellular_component	4	0.026807924	0.20124956	3.530761114	Camk2b;Car4;Casq1;Thbs4
GO:0030593	neutrophil chemotaxis	biological_process	4	0.026807924	0.20124956	3.530761114	Ccl2;Ccl7;Cxadr;Dpep1
GO:0005125	cytokine activity	molecular_function	8	0.027131639	0.202959998	2.248287346	Ccl2;Ccl7;Gdf11;Il1f6;Il33;Il6;Pglyrp1;Sectm1b
GO:0046627	negative regulation of insulin receptor signaling pathway	biological_process	3	0.027446009	0.204393647	4.585683642	Grb7;Prkcb;Tns2
GO:0032755	positive regulation of interleukin-6 production	biological_process	5	0.027516386	0.204393647	2.956179706	Ager;Il1f6;Il33;Il6;Pycard
GO:0001938	positive regulation of endothelial cell proliferation	biological_process	4	0.028040163	0.207556033	3.481722765	Ccl2;Dysf;Nrarp;Thbs4
GO:0005543	phospholipid binding	molecular_function	5	0.028502547	0.208679147	2.928551859	Apoa4;Dysf;Pla2g10;Sptbn1;Syt1
GO:0032760	positive regulation of tumor necrosis factor production	biological_process	5	0.028502547	0.208679147	2.928551859	Ager;Ccl2;Il33;Il6;Pycard
GO:0051607	defense response to virus	biological_process	7	0.028548462	0.208679147	2.384223198	Cxadr;Ifi27l2b;Ifit1bl1;Il33;Il6;Pla2g10;Pycard
GO:0005887	integral component of plasma membrane	cellular_component	29	0.028695293	0.208679147	1.449329572	Adgrg7;Adgrl4;Aqp4;Aqp8;Cd19;Cdh17;Cdh2;Cdhr2;Cdhr5;Clca1;Clca3b;Clec2h;F2rl3;Gpa33;Mep1b;Ntrk2;Perp;Scn1b;Sectm1b;Sema7a;Slc1a2;Slc22a18;Slc26a3;Slc28a2;Slc6a14;Slco2a1;Tspan1;Tspan7;Tspan8
GO:0030282	bone mineralization	biological_process	3	0.029217579	0.208679147	4.476500698	Col1a2;Duox2;Smpd3
GO:0045095	keratin filament	cellular_component	3	0.029217579	0.208679147	4.476500698	Krt18;Krt7;Krt8
GO:0002281	macrophage activation involved in immune response	biological_process	2	0.029473342	0.208679147	7.373059973	Dysf;Il33
GO:0017144	drug metabolic process	biological_process	2	0.029473342	0.208679147	7.373059973	Fmo2;Sult1a1
GO:0032966	negative regulation of collagen biosynthetic process	biological_process	2	0.029473342	0.208679147	7.373059973	Ager;Il6
GO:0046470	phosphatidylcholine metabolic process	biological_process	2	0.029473342	0.208679147	7.373059973	Apoa4;Pla2g10
GO:0048245	eosinophil chemotaxis	biological_process	2	0.029473342	0.208679147	7.373059973	Ccl2;Ccl7
GO:0098962	regulation of postsynaptic neurotransmitter receptor activity	biological_process	2	0.029473342	0.208679147	7.373059973	Cnih2;Dlgap3
GO:1900271	regulation of long-term synaptic potentiation	biological_process	2	0.029473342	0.208679147	7.373059973	Ager;Nsg1
GO:0008083	growth factor activity	molecular_function	6	0.029853666	0.210667371	2.57552095	Ccn2;Gdf11;Hdgfl3;Il6;Nrtn;Thbs4
GO:0016477	cell migration	biological_process	9	0.030458843	0.214093027	2.081325048	Ccn2;Cdh2;Emp2;Lamb1;Misp;Mmp14;Pik3c2b;Podxl;Ptprk
GO:0016311	dephosphorylation	biological_process	5	0.030541377	0.214093027	2.874816962	Nanp;Ptprd;Ptprg;Ptprh;Ptprk
GO:0005044	scavenger receptor activity	molecular_function	3	0.031048274	0.216928036	4.372396031	Dmbt1;Tmprss2;Tmprss4
GO:0005581	collagen trimer	cellular_component	4	0.031936855	0.221673184	3.342453855	Col1a2;Col23a1;Col3a1;Col4a2
GO:0097110	scaffold protein binding	molecular_function	4	0.031936855	0.221673184	3.342453855	Dlgap3;Dsp;Krt18;Krt8
GO:0001523	retinoid metabolic process	biological_process	2	0.032813982	0.22349186	6.96344553	Adh1;Rarres2
GO:0051693	actin filament capping	biological_process	2	0.032813982	0.22349186	6.96344553	Sptbn1;Vil1
GO:0070160	tight junction	cellular_component	2	0.032813982	0.22349186	6.96344553	Cldn3;Tjp1
GO:2000310	regulation of NMDA receptor activity	biological_process	2	0.032813982	0.22349186	6.96344553	Cnih2;Dapk1
GO:0010811	positive regulation of cell-substrate adhesion	biological_process	3	0.032937865	0.22349186	4.273023394	Agr2;Npnt;Spock2
GO:0060076	excitatory synapse	cellular_component	3	0.032937865	0.22349186	4.273023394	Ntrk2;Rapgef4;Syt1
GO:0097191	extrinsic apoptotic signaling pathway	biological_process	3	0.032937865	0.22349186	4.273023394	Il33;Krt18;Krt8
GO:0006508	proteolysis	biological_process	14	0.033224477	0.224528534	1.733980508	Adamdec1;Clca1;Cpe;Dpep1;Klk1;Lvrn;Mmp14;Prss32;Prss35;Prss8;Pycard;Sval1;Tmprss2;Tmprss4
GO:0048812	neuron projection morphogenesis	biological_process	4	0.033302768	0.224528534	3.298474199	Cttn;Dab2ip;Nefl;Thbs4
GO:0008360	regulation of cell shape	biological_process	6	0.033433996	0.224697683	2.506840391	Ccl2;Il6;Myh10;Parva;Sprr2a1;Vil1
GO:0043209	myelin sheath	cellular_component	7	0.033957828	0.227495959	2.29684329	Atp1b1;Ckmt1;Cryab;Eef1a2;Gnao1;Ldhb;Nefl
GO:0007566	embryo implantation	biological_process	3	0.034886087	0.232244801	4.178067318	Cdh1;Emp2;Lamb1
GO:1901998	toxin transport	biological_process	3	0.034886087	0.232244801	4.178067318	Cct6b;Mep1b;Ptprg
GO:0004129	cytochrome-c oxidase activity	molecular_function	2	0.036295006	0.235694872	6.596948397	AA467197;Cox8b
GO:0030050	vesicle transport along actin filament	biological_process	2	0.036295006	0.235694872	6.596948397	Myo1a;Myo5c
GO:0031430	M band	cellular_component	2	0.036295006	0.235694872	6.596948397	Cryab;Sptbn1
GO:0032794	GTPase activating protein binding	molecular_function	2	0.036295006	0.235694872	6.596948397	Cdh1;Gnao1
GO:0033268	node of Ranvier	cellular_component	2	0.036295006	0.235694872	6.596948397	Cdh1;Scn1b
GO:0034361	very-low-density lipoprotein particle	cellular_component	2	0.036295006	0.235694872	6.596948397	Apoa4;Lsr
GO:0043292	contractile fiber	cellular_component	2	0.036295006	0.235694872	6.596948397	Cryab;Des
GO:1900016	negative regulation of cytokine production involved in inflammatory response	biological_process	2	0.036295006	0.235694872	6.596948397	Pla2g10;Pycard
GO:0001657	ureteric bud development	biological_process	3	0.036892635	0.238114962	4.087239768	Epcam;Gdf11;Npnt
GO:0051287	NAD binding	molecular_function	3	0.036892635	0.238114962	4.087239768	Adh1;Gpd1;Ldhb
GO:0007219	Notch signaling pathway	biological_process	5	0.037198117	0.239356883	2.724826512	Foxa1;Krt19;Mesp2;Nrarp;Perp
GO:0030165	PDZ domain binding	molecular_function	5	0.038387389	0.246260917	2.701336628	Arhgef16;Cxadr;Dlgap3;Igsf5;Slc9a3
GO:0007229	integrin-mediated signaling pathway	biological_process	4	0.039103473	0.248505381	3.133550489	Ccn2;Cdh17;Col3a1;Sema7a
GO:0040008	regulation of growth	biological_process	4	0.039103473	0.248505381	3.133550489	Dab2ip;Hoxb13;Prkcb;Tmem8b
GO:0016849	phosphorus-oxygen lyase activity	molecular_function	2	0.039911115	0.248505381	6.267100977	Cd38;Gucy2c
GO:0030169	low-density lipoprotein particle binding	molecular_function	2	0.039911115	0.248505381	6.267100977	Lsr;Mptx1
GO:0031045	dense core granule	cellular_component	2	0.039911115	0.248505381	6.267100977	Cpe;Syt1
GO:0033130	acetylcholine receptor binding	molecular_function	2	0.039911115	0.248505381	6.267100977	Ly6a;Ly6c2
GO:0045987	positive regulation of smooth muscle contraction	biological_process	2	0.039911115	0.248505381	6.267100977	Cttn;Npnt
GO:0060292	long-term synaptic depression	biological_process	2	0.039911115	0.248505381	6.267100977	Cd38;Mgll
GO:0070064	proline-rich region binding	molecular_function	2	0.039911115	0.248505381	6.267100977	Cttn;Nedd4
GO:0095500	acetylcholine receptor signaling pathway	biological_process	2	0.039911115	0.248505381	6.267100977	Ly6a;Ly6c2
GO:0007605	sensory perception of sound	biological_process	6	0.041402	0.257032356	2.379911763	Aqp4;Cdh1;Myo1a;Otos;Tjp1;Ush1c
GO:0032991	protein-containing complex	cellular_component	21	0.041632392	0.257706942	1.504104235	Aqp4;Cd19;Cdh2;Cdx2;Cldn3;Crb3;Cryab;Cxadr;Gdf11;Gnao1;Ildr1;Klk1;Krt18;Maged1;Mgp;Parva;Pycard;Rapgef4;Sptbn1;Tgm3;Tjp1
GO:0007179	transforming growth factor beta receptor signaling pathway	biological_process	4	0.042206585	0.260499534	3.057122428	Ccl2;Col1a2;Col3a1;Ptprk
GO:0007157	heterophilic cell-cell adhesion via plasma membrane cell adhesion molecules	biological_process	3	0.043258619	0.264819961	3.837000598	Cdh2;Cxadr;Ptprd
GO:0060048	cardiac muscle contraction	biological_process	3	0.043258619	0.264819961	3.837000598	Atp1b1;Scn1b;Tnnt2
GO:0004602	glutathione peroxidase activity	molecular_function	2	0.04365714	0.264819961	5.968667597	Gpx2;Gpx3
GO:0004683	calmodulin-dependent protein kinase activity	molecular_function	2	0.04365714	0.264819961	5.968667597	Camk2b;Dapk1
GO:0030673	axolemma	cellular_component	2	0.04365714	0.264819961	5.968667597	Slc1a2;Sptbn1
GO:0035094	response to nicotine	biological_process	2	0.04365714	0.264819961	5.968667597	Abat;Ppp1r1b
GO:0030414	peptidase inhibitor activity	molecular_function	5	0.044680343	0.270252246	2.589711148	Spink4;Spink5;Spint2;Timp3;Wfdc2
GO:0030154	cell differentiation	biological_process	23	0.045345044	0.273491331	1.458940511	Camk2b;Ccn2;Cdhr2;Cdhr5;Cdx1;Cdx2;Dmbt1;Ehf;Elf3;Foxa1;Hnf4a;Hopx;Mgp;Npnt;Ntrk2;Rarres2;Rorc;Sema7a;Spef2;Spib;Spink5;Syt1;Ush1c
GO:0006082	organic acid metabolic process	biological_process	3	0.045494688	0.273614361	3.760260586	Cyp2c65;Cyp2d34;Fmo2
GO:0031982	vesicle	cellular_component	6	0.045799098	0.274664848	2.32114851	Myo1a;Myo5c;Slc1a2;Slc9a3;Sparc;Tspan1
GO:0001659	temperature homeostasis	biological_process	2	0.047528047	0.276407482	5.697364525	Cidea;Gpx2
GO:0002028	regulation of sodium ion transport	biological_process	2	0.047528047	0.276407482	5.697364525	Scn1b;Slc9a3
GO:0006937	regulation of muscle contraction	biological_process	2	0.047528047	0.276407482	5.697364525	Casq1;Tnnt2
GO:0015267	channel activity	molecular_function	2	0.047528047	0.276407482	5.697364525	Aqp4;Aqp8
GO:0035634	response to stilbenoid	biological_process	2	0.047528047	0.276407482	5.697364525	Apoa4;Cidea
GO:0042220	response to cocaine	biological_process	2	0.047528047	0.276407482	5.697364525	Abat;Ppp1r1b
GO:0050921	positive regulation of chemotaxis	biological_process	2	0.047528047	0.276407482	5.697364525	Cttn;Rarres2
GO:0051604	protein maturation	biological_process	2	0.047528047	0.276407482	5.697364525	Duoxa2;Serpinh1
GO:0051770	positive regulation of nitric-oxide synthase biosynthetic process	biological_process	2	0.047528047	0.276407482	5.697364525	Ccl2;Il33
GO:0090026	positive regulation of monocyte chemotaxis	biological_process	2	0.047528047	0.276407482	5.697364525	Ccl2;S100a14
GO:0030199	collagen fibril organization	biological_process	3	0.047787028	0.276407482	3.686529987	Col1a2;Col3a1;Serpinh1
GO:0055038	recycling endosome membrane	cellular_component	3	0.047787028	0.276407482	3.686529987	Atp9a;Nsg1;Pigr
GO:0097190	apoptotic signaling pathway	biological_process	3	0.047787028	0.276407482	3.686529987	AY074887;Dapk1;Ifi27l2b
GO:0030335	positive regulation of cell migration	biological_process	8	0.049775553	0.287124918	1.989555866	Ager;Cldn3;Grb7;Lamb1;Mmp14;Sema7a;Tjp1;Vil1
GO:0006814	sodium ion transport	biological_process	5	0.050133631	0.287771929	2.506840391	Atp1b1;Scn1b;Slc13a2;Slc5a8;Slc9a3
GO:0006955	immune response	biological_process	8	0.050724077	0.287771929	1.981692009	Ccl2;Ccl7;H2-Aa;H2-Ab1;H2-Eb1;Il1f6;Il6;Sectm1b
GO:0008285	negative regulation of cell population proliferation	biological_process	11	0.050761419	0.287771929	1.758625274	AY074887;Bcl11b;Camk2n1;Cldn3;Dab2ip;Gdf11;Hnf4a;Il6;Muc2;Ptprk;Tns2
GO:0009948	anterior/posterior axis specification	biological_process	2	0.051518924	0.287771929	5.449653024	Cdx1;Cdx2
GO:0010596	negative regulation of endothelial cell migration	biological_process	2	0.051518924	0.287771929	5.449653024	Ager;Dab2ip
GO:0030506	ankyrin binding	molecular_function	2	0.051518924	0.287771929	5.449653024	Cdh1;Sptbn1
GO:0031674	I band	cellular_component	2	0.051518924	0.287771929	5.449653024	Casq1;Cryab
GO:0034113	heterotypic cell-cell adhesion	biological_process	2	0.051518924	0.287771929	5.449653024	Parva;Perp
GO:0042744	hydrogen peroxide catabolic process	biological_process	2	0.051518924	0.287771929	5.449653024	Apoa4;Gpx3
GO:0048020	CCR chemokine receptor binding	molecular_function	2	0.051518924	0.287771929	5.449653024	Ccl2;Ccl7
GO:0070006	metalloaminopeptidase activity	molecular_function	2	0.051518924	0.287771929	5.449653024	Lvrn;Mmp14
GO:2001222	regulation of neuron migration	biological_process	2	0.051518924	0.287771929	5.449653024	Camk2b;Cdh1
GO:0010976	positive regulation of neuron projection development	biological_process	6	0.052921049	0.29482595	2.238250349	Camk2b;Dab2ip;Il6;Ntrk2;Ppp1r9a;Scn1b
GO:0005546	phosphatidylinositol-4,5-bisphosphate binding	molecular_function	4	0.054130539	0.29998521	2.816674596	Gsdmc2;Gsdmc4;Syt1;Vil1
GO:0046330	positive regulation of JNK cascade	biological_process	4	0.054130539	0.29998521	2.816674596	Ager;Ccn2;Dab2ip;Pycard
GO:0007266	Rho protein signal transduction	biological_process	3	0.054996492	0.300403293	3.481722765	Col1a2;Eps8l3;Kalrn
GO:0006883	cellular sodium ion homeostasis	biological_process	2	0.055624984	0.300403293	5.222584148	Atp12a;Atp1b1
GO:0010759	positive regulation of macrophage chemotaxis	biological_process	2	0.055624984	0.300403293	5.222584148	Ccl2;Rarres2
GO:0010765	positive regulation of sodium ion transport	biological_process	2	0.055624984	0.300403293	5.222584148	Prss8;Scn1b
GO:0021537	telencephalon development	biological_process	2	0.055624984	0.300403293	5.222584148	Cdh2;Slc1a2
GO:0030057	desmosome	cellular_component	2	0.055624984	0.300403293	5.222584148	Dsg2;Dsp
GO:0050870	positive regulation of T cell activation	biological_process	2	0.055624984	0.300403293	5.222584148	Ccl2;Pycard
GO:0060441	epithelial tube branching involved in lung morphogenesis	biological_process	2	0.055624984	0.300403293	5.222584148	Esrp1;Foxa1
GO:0071897	DNA biosynthetic process	biological_process	2	0.055624984	0.300403293	5.222584148	Ccn2;Smpd3
GO:0072657	protein localization to membrane	biological_process	2	0.055624984	0.300403293	5.222584148	Ager;Cpe
GO:0098794	postsynapse	cellular_component	5	0.055961258	0.301450337	2.429108906	Cdh1;Grip1;Ntrk2;Ppp1r1b;Sptbn1
GO:0043280	positive regulation of cysteine-type endopeptidase activity involved in apoptotic process	biological_process	3	0.057508604	0.307966828	3.418418715	Ccn2;Dapk1;Pycard
GO:0065003	protein-containing complex assembly	biological_process	4	0.057839153	0.307966828	2.75476966	Adgrl4;Dlgap3;Jchain;Mgp
GO:0022409	positive regulation of cell-cell adhesion	biological_process	2	0.059841563	0.307966828	5.013680782	Ccl2;Cdh1
GO:0034332	adherens junction organization	biological_process	2	0.059841563	0.307966828	5.013680782	Cdh1;Dsp
GO:0044306	neuron projection terminus	cellular_component	2	0.059841563	0.307966828	5.013680782	Slc1a2;Syt1
GO:0051923	sulfation	biological_process	2	0.059841563	0.307966828	5.013680782	Sult1a1;Sult1b1
GO:0070269	pyroptosis	biological_process	2	0.059841563	0.307966828	5.013680782	Gsdmc2;Gsdmc4
GO:0021987	cerebral cortex development	biological_process	3	0.062692665	0.307966828	3.298474199	Cdh2;Col3a1;Ntrk2
GO:0007009	plasma membrane organization	biological_process	2	0.064164114	0.307966828	4.820846906	Dysf;Sptbn1
GO:0032781	positive regulation of ATPase activity	biological_process	2	0.064164114	0.307966828	4.820846906	Atp1b1;Tnnt2
GO:0042104	positive regulation of activated T cell proliferation	biological_process	2	0.064164114	0.307966828	4.820846906	Ager;Pycard
GO:0043027	cysteine-type endopeptidase inhibitor activity involved in apoptotic process	molecular_function	2	0.064164114	0.307966828	4.820846906	Dpep1;Vil1
GO:0048854	brain morphogenesis	biological_process	2	0.064164114	0.307966828	4.820846906	Cdh2;Spef2
GO:0055013	cardiac muscle cell development	biological_process	2	0.064164114	0.307966828	4.820846906	Cxadr;Myh11
GO:0072332	intrinsic apoptotic signaling pathway by p53 class mediator	biological_process	2	0.064164114	0.307966828	4.820846906	Perp;Pycard
GO:0099524	postsynaptic cytosol	cellular_component	2	0.064164114	0.307966828	4.820846906	Nedd4;Rims3
GO:0008146	sulfotransferase activity	molecular_function	3	0.068085554	0.307966828	3.186661514	Gal3st2b;Sult1a1;Sult1b1
GO:0009898	cytoplasmic side of plasma membrane	cellular_component	3	0.068085554	0.307966828	3.186661514	Cdh1;Myh10;Pgm5
GO:0009925	basal plasma membrane	cellular_component	3	0.068085554	0.307966828	3.186661514	Ager;Aqp4;Myo1a
GO:0032731	positive regulation of interleukin-1 beta production	biological_process	3	0.068085554	0.307966828	3.186661514	Ager;Il6;Pycard
GO:0005539	glycosaminoglycan binding	molecular_function	2	0.068588207	0.307966828	4.64229702	Bgn;Spock2
GO:0017075	syntaxin-1 binding	molecular_function	2	0.068588207	0.307966828	4.64229702	Dapk1;Syt1
GO:0034341	response to interferon-gamma	biological_process	2	0.068588207	0.307966828	4.64229702	H2-Aa;H2-Eb1
GO:0035023	regulation of Rho protein signal transduction	biological_process	2	0.068588207	0.307966828	4.64229702	Cdh2;Eps8l3
GO:0043274	phospholipase binding	molecular_function	2	0.068588207	0.307966828	4.64229702	Camk2b;Nefl
GO:0048247	lymphocyte chemotaxis	biological_process	2	0.068588207	0.307966828	4.64229702	Ccl2;Ccl7
GO:0048565	digestive tract development	biological_process	2	0.068588207	0.307966828	4.64229702	Cldn18;Col3a1
GO:0061003	positive regulation of dendritic spine morphogenesis	biological_process	2	0.068588207	0.307966828	4.64229702	Camk2b;Kalrn
GO:0090023	positive regulation of neutrophil chemotaxis	biological_process	2	0.068588207	0.307966828	4.64229702	Dysf;Thbs4
GO:0099560	synaptic membrane adhesion	biological_process	2	0.068588207	0.307966828	4.64229702	Ptprd;Sparcl1
GO:0016525	negative regulation of angiogenesis	biological_process	4	0.06975642	0.307966828	2.584371537	Ccl2;Col4a2;Dab2ip;Sparc
GO:0046332	SMAD binding	molecular_function	3	0.070858629	0.307966828	3.133550489	Col1a2;Col3a1;Ranbp3l
GO:0022604	regulation of cell morphogenesis	biological_process	2	0.073109525	0.307966828	4.476500698	Cldn3;Sparc
GO:0045332	phospholipid translocation	biological_process	2	0.073109525	0.307966828	4.476500698	Atp9a;Tmem30b
GO:0052689	carboxylic ester hydrolase activity	molecular_function	3	0.073681859	0.307966828	3.082180808	Ces2c;Ces2e;Mgll
GO:0006915	apoptotic process	biological_process	14	0.074858393	0.307966828	1.536592184	Cidea;Dab2ip;Dapk1;Ifi27l2b;Krt20;Muc2;Nsg1;Perp;Pglyrp1;Prkcb;Pycard;S100a14;Slc5a8;Vil1
GO:0010628	positive regulation of gene expression	biological_process	13	0.075610118	0.307966828	1.563767998	Ager;Agr2;Camk2n1;Ccl2;Ccn2;Cldn3;Epb41l4b;Il1f6;Il33;Il6;Il7r;Ntrk2;Sec16b
GO:0004721	phosphoprotein phosphatase activity	molecular_function	5	0.075684127	0.307966828	2.222376233	Ptprd;Ptprg;Ptprh;Ptprk;Tns2
GO:0007015	actin filament organization	biological_process	5	0.075684127	0.307966828	2.222376233	Emp2;Marcks;Myo1a;Myo5c;Ppp1r9a
GO:0019898	extrinsic component of membrane	cellular_component	3	0.076554524	0.307966828	3.032468215	Dmbt1;Mal;Mgll
GO:0048856	anatomical structure development	biological_process	3	0.076554524	0.307966828	3.032468215	Hnf4a;Sparc;Sparcl1
GO:0002175	protein localization to paranode region of axon	biological_process	1	0.077283737	0.307966828	12.53420195	Mal
GO:0002282	microglial cell activation involved in immune response	biological_process	1	0.077283737	0.307966828	12.53420195	Il33
GO:0004111	creatine kinase activity	molecular_function	1	0.077283737	0.307966828	12.53420195	Ckmt1
GO:0005001	transmembrane receptor protein tyrosine phosphatase activity	molecular_function	1	0.077283737	0.307966828	12.53420195	Ptprh
GO:0005275	amine transmembrane transporter activity	molecular_function	1	0.077283737	0.307966828	12.53420195	Slc6a14
GO:0005954	calcium- and calmodulin-dependent protein kinase complex	cellular_component	1	0.077283737	0.307966828	12.53420195	Camk2b
GO:0006249	dCMP catabolic process	biological_process	1	0.077283737	0.307966828	12.53420195	Upp1
GO:0006684	sphingomyelin metabolic process	biological_process	1	0.077283737	0.307966828	12.53420195	Smpd3
GO:0008142	oxysterol binding	molecular_function	1	0.077283737	0.307966828	12.53420195	Rorc
GO:0010694	positive regulation of alkaline phosphatase activity	biological_process	1	0.077283737	0.307966828	12.53420195	Npnt
GO:0010829	negative regulation of glucose transmembrane transport	biological_process	1	0.077283737	0.307966828	12.53420195	Prkcb
GO:0010991	negative regulation of SMAD protein complex assembly	biological_process	1	0.077283737	0.307966828	12.53420195	Pmepa1
GO:0014706	striated muscle tissue development	biological_process	1	0.077283737	0.307966828	12.53420195	Pgm5
GO:0015213	uridine transmembrane transporter activity	molecular_function	1	0.077283737	0.307966828	12.53420195	Slc28a2
GO:0015645	fatty acid ligase activity	molecular_function	1	0.077283737	0.307966828	12.53420195	Acsm3
GO:0015862	uridine transport	biological_process	1	0.077283737	0.307966828	12.53420195	Slc28a2
GO:0016941	natriuretic peptide receptor activity	molecular_function	1	0.077283737	0.307966828	12.53420195	Gucy2c
GO:0019218	regulation of steroid metabolic process	biological_process	1	0.077283737	0.307966828	12.53420195	Rorc
GO:0021678	third ventricle development	biological_process	1	0.077283737	0.307966828	12.53420195	Myh10
GO:0030135	coated vesicle	cellular_component	1	0.077283737	0.307966828	12.53420195	Slc28a2
GO:0030300	regulation of intestinal cholesterol absorption	biological_process	1	0.077283737	0.307966828	12.53420195	Apoa4
GO:0030942	endoplasmic reticulum signal peptide binding	molecular_function	1	0.077283737	0.307966828	12.53420195	Srp54b
GO:0030950	establishment or maintenance of actin cytoskeleton polarity	biological_process	1	0.077283737	0.307966828	12.53420195	Pdlim1
GO:0031013	troponin I binding	molecular_function	1	0.077283737	0.307966828	12.53420195	Tnnt2
GO:0031077	post-embryonic camera-type eye development	biological_process	1	0.077283737	0.307966828	12.53420195	Bcl11b
GO:0031547	brain-derived neurotrophic factor receptor signaling pathway	biological_process	1	0.077283737	0.307966828	12.53420195	Ntrk2
GO:0032328	alanine transport	biological_process	1	0.077283737	0.307966828	12.53420195	Slc6a14
GO:0032374	regulation of cholesterol transport	biological_process	1	0.077283737	0.307966828	12.53420195	Apoa4
GO:0033153	T cell receptor V(D)J recombination	biological_process	1	0.077283737	0.307966828	12.53420195	Bcl11b
GO:0034103	regulation of tissue remodeling	biological_process	1	0.077283737	0.307966828	12.53420195	Thbs4
GO:0035315	hair cell differentiation	biological_process	1	0.077283737	0.307966828	12.53420195	Tgm3
GO:0035662	Toll-like receptor 4 binding	molecular_function	1	0.077283737	0.307966828	12.53420195	Dab2ip
GO:0036324	vascular endothelial growth factor receptor-2 signaling pathway	biological_process	1	0.077283737	0.307966828	12.53420195	Dab2ip
GO:0043152	induction of bacterial agglutination	biological_process	1	0.077283737	0.307966828	12.53420195	Dmbt1
GO:0043218	compact myelin	cellular_component	1	0.077283737	0.307966828	12.53420195	Pllp
GO:0043987	histone H3-S10 phosphorylation	biological_process	1	0.077283737	0.307966828	12.53420195	Ppp1r1b
GO:0044316	cone cell pedicle	cellular_component	1	0.077283737	0.307966828	12.53420195	Rapgef4
GO:0044691	tooth eruption	biological_process	1	0.077283737	0.307966828	12.53420195	Fam20a
GO:0045601	regulation of endothelial cell differentiation	biological_process	1	0.077283737	0.307966828	12.53420195	Apold1
GO:0045837	negative regulation of membrane potential	biological_process	1	0.077283737	0.307966828	12.53420195	Il6
GO:0046691	intracellular canaliculus	cellular_component	1	0.077283737	0.307966828	12.53420195	Aqp8
GO:0048403	brain-derived neurotrophic factor binding	molecular_function	1	0.077283737	0.307966828	12.53420195	Ntrk2
GO:0048858	cell projection morphogenesis	biological_process	1	0.077283737	0.307966828	12.53420195	Camk2b
GO:0050427	3'-phosphoadenosine 5'-phosphosulfate metabolic process	biological_process	1	0.077283737	0.307966828	12.53420195	Sult1b1
GO:0060137	maternal process involved in parturition	biological_process	1	0.077283737	0.307966828	12.53420195	Kalrn
GO:0060228	phosphatidylcholine-sterol O-acyltransferase activator activity	molecular_function	1	0.077283737	0.307966828	12.53420195	Apoa4
GO:0060354	negative regulation of cell adhesion molecule production	biological_process	1	0.077283737	0.307966828	12.53420195	Aqp4
GO:0060491	regulation of cell projection assembly	biological_process	1	0.077283737	0.307966828	12.53420195	Cttn
GO:0061035	regulation of cartilage development	biological_process	1	0.077283737	0.307966828	12.53420195	Smpd3
GO:0061588	calcium activated phospholipid scrambling	biological_process	1	0.077283737	0.307966828	12.53420195	Ano7
GO:0061590	calcium activated phosphatidylcholine scrambling	biological_process	1	0.077283737	0.307966828	12.53420195	Ano7
GO:0061591	calcium activated galactosylceramide scrambling	biological_process	1	0.077283737	0.307966828	12.53420195	Ano7
GO:0070093	negative regulation of glucagon secretion	biological_process	1	0.077283737	0.307966828	12.53420195	Oit1
GO:0070295	renal water absorption	biological_process	1	0.077283737	0.307966828	12.53420195	Aqp4
GO:0070314	G1 to G0 transition	biological_process	1	0.077283737	0.307966828	12.53420195	Smpd3
GO:0070317	negative regulation of G0 to G1 transition	biological_process	1	0.077283737	0.307966828	12.53420195	Dab2ip
GO:0070445	regulation of oligodendrocyte progenitor proliferation	biological_process	1	0.077283737	0.307966828	12.53420195	Cdh2
GO:0070836	caveola assembly	biological_process	1	0.077283737	0.307966828	12.53420195	Emp2
GO:0071322	cellular response to carbohydrate stimulus	biological_process	1	0.077283737	0.307966828	12.53420195	Prkcb
GO:0071681	cellular response to indole-3-methanol	biological_process	1	0.077283737	0.307966828	12.53420195	Cdh1
GO:0071704	organic substance metabolic process	biological_process	1	0.077283737	0.307966828	12.53420195	Pgm5
GO:0071896	protein localization to adherens junction	biological_process	1	0.077283737	0.307966828	12.53420195	Tjp1
GO:0072531	pyrimidine-containing compound transmembrane transport	biological_process	1	0.077283737	0.307966828	12.53420195	Slc28a2
GO:0086006	voltage-gated sodium channel activity involved in cardiac muscle cell action potential	molecular_function	1	0.077283737	0.307966828	12.53420195	Scn1b
GO:0097169	AIM2 inflammasome complex	cellular_component	1	0.077283737	0.307966828	12.53420195	Pycard
GO:0097450	astrocyte end-foot	cellular_component	1	0.077283737	0.307966828	12.53420195	Aqp4
GO:0098868	bone growth	biological_process	1	0.077283737	0.307966828	12.53420195	Smpd3
GO:0098973	structural constituent of postsynaptic actin cytoskeleton	molecular_function	1	0.077283737	0.307966828	12.53420195	Camk2b
GO:0099150	regulation of postsynaptic specialization assembly	biological_process	1	0.077283737	0.307966828	12.53420195	Arhgef9
GO:0099502	calcium-dependent activation of synaptic vesicle fusion	biological_process	1	0.077283737	0.307966828	12.53420195	Syt1
GO:0099563	modification of synaptic structure	biological_process	1	0.077283737	0.307966828	12.53420195	Dlgap3
GO:1900004	negative regulation of serine-type endopeptidase activity	biological_process	1	0.077283737	0.307966828	12.53420195	Spink5
GO:1901653	cellular response to peptide	biological_process	1	0.077283737	0.307966828	12.53420195	Smpd3
GO:1901877	negative regulation of calcium ion binding	biological_process	1	0.077283737	0.307966828	12.53420195	Smim6
GO:1902512	positive regulation of apoptotic DNA fragmentation	biological_process	1	0.077283737	0.307966828	12.53420195	Il6
GO:1904399	heparan sulfate binding	molecular_function	1	0.077283737	0.307966828	12.53420195	Dmbt1
GO:1905037	autophagosome organization	biological_process	1	0.077283737	0.307966828	12.53420195	Pik3c2b
GO:1905605	positive regulation of blood-brain barrier permeability	biological_process	1	0.077283737	0.307966828	12.53420195	Tjp1
GO:1990416	cellular response to brain-derived neurotrophic factor stimulus	biological_process	1	0.077283737	0.307966828	12.53420195	Ntrk2
GO:2000324	positive regulation of glucocorticoid receptor signaling pathway	biological_process	1	0.077283737	0.307966828	12.53420195	Ntrk2
GO:2001242	regulation of intrinsic apoptotic signaling pathway	biological_process	1	0.077283737	0.307966828	12.53420195	Pycard
GO:0006953	acute-phase response	biological_process	2	0.077723863	0.307966828	4.322138605	Il6;Reg3g
GO:0009409	response to cold	biological_process	2	0.077723863	0.307966828	4.322138605	Pcsk1n;Plac8
GO:0010906	regulation of glucose metabolic process	biological_process	2	0.077723863	0.307966828	4.322138605	Rorc;Tff3
GO:0014059	regulation of dopamine secretion	biological_process	2	0.077723863	0.307966828	4.322138605	Prkcb;Syt1
GO:0019915	lipid storage	biological_process	2	0.077723863	0.307966828	4.322138605	Cidea;Dysf
GO:0030041	actin filament polymerization	biological_process	2	0.077723863	0.307966828	4.322138605	Cttn;Vil1
GO:0031210	phosphatidylcholine binding	molecular_function	2	0.077723863	0.307966828	4.322138605	Apoa4;Jchain
GO:0048041	focal adhesion assembly	biological_process	2	0.077723863	0.307966828	4.322138605	Cttn;Ptprk
GO:0051384	response to glucocorticoid	biological_process	2	0.077723863	0.307966828	4.322138605	Il6;Sult1a1
GO:0070328	triglyceride homeostasis	biological_process	2	0.077723863	0.307966828	4.322138605	Apoa4;Hnf4a
GO:0005080	protein kinase C binding	molecular_function	3	0.079475891	0.307966828	2.984333799	Dsp;Marcks;Prkcb
GO:0008217	regulation of blood pressure	biological_process	3	0.079475891	0.307966828	2.984333799	Acta2;Col1a2;Lvrn
GO:0061844	antimicrobial humoral immune response mediated by antimicrobial peptide	biological_process	4	0.080574552	0.307966828	2.457686658	Ccl2;Dmbt1;Pglyrp1;Reg3g
GO:0035556	intracellular signal transduction	biological_process	11	0.080781964	0.307966828	1.618265511	Asb2;Asb4;Ccn2;Dapk1;Dclk2;Gucy2c;Kalrn;Ppp1r1b;Prkcb;Rapgef4;Tns2
GO:0008625	extrinsic apoptotic signaling pathway via death domain receptors	biological_process	2	0.082427124	0.307966828	4.178067318	Dab2ip;Dapk1
GO:0031638	zymogen activation	biological_process	2	0.082427124	0.307966828	4.178067318	Klk1;Mmp14
GO:0001540	amyloid-beta binding	molecular_function	3	0.082445212	0.307966828	2.937703583	Ager;Cryab;Dlgap3
GO:0030175	filopodium	cellular_component	3	0.082445212	0.307966828	2.937703583	Cxadr;Ppp1r9a;Vil1
GO:0004252	serine-type endopeptidase activity	molecular_function	6	0.084508386	0.307966828	1.979084519	Klk1;Prss32;Prss35;Prss8;Tmprss2;Tmprss4
GO:0005515	protein binding	molecular_function	95	0.085418511	0.307966828	1.133183466	Acta2;Ager;Akap3;Aqp4;Atp12a;Atp1b1;Bcl11b;Camk2b;Car4;Ccl2;Cdh1;Cdh17;Cdh2;Cdx1;Cdx2;Ceacam20;Chgb;Cidea;Ckmt1;Cldn18;Cldn3;Cldn7;Col1a2;Cpe;Cryab;Cttn;Cxadr;Dab2ip;Dapk1;Des;Dmbt1;Dsp;Dysf;Epb41l4b;Fcgbp;Gdf11;Gnao1;Grb7;Grip1;H2-Aa;H2-Ab1;H2-Eb1;Hdgfl3;Hnf4a;Hopx;Hoxb13;Igsf5;Il33;Il6;Kalrn;Krt18;Krt19;Krt20;Krt7;Krt8;Lamb1;Lgals4;Lsr;Ly6a;Maged1;Muc2;Myh10;Nedd4;Nefl;Nsg1;Ntrk2;Parva;Pdlim1;P…
GO:0006898	receptor-mediated endocytosis	biological_process	3	0.085461726	0.307966828	2.892508143	Cttn;Dmbt1;Slc9a3
GO:0045785	positive regulation of cell adhesion	biological_process	3	0.085461726	0.307966828	2.892508143	Ccl2;Dysf;Epb41l4b
GO:0002639	positive regulation of immunoglobulin production	biological_process	2	0.087215317	0.307966828	4.043290953	Il33;Il6
GO:0004620	phospholipase activity	molecular_function	2	0.087215317	0.307966828	4.043290953	Pla2g10;Smpd3
GO:0006637	acyl-CoA metabolic process	biological_process	2	0.087215317	0.307966828	4.043290953	Acsm3;Hnf4a
GO:0010719	negative regulation of epithelial to mesenchymal transition	biological_process	2	0.087215317	0.307966828	4.043290953	Dab2ip;Foxa1
GO:0030863	cortical cytoskeleton	cellular_component	2	0.087215317	0.307966828	4.043290953	Cttn;Sptbn1
GO:0032967	positive regulation of collagen biosynthetic process	biological_process	2	0.087215317	0.307966828	4.043290953	Ccl2;Ccn2
GO:0048535	lymph node development	biological_process	2	0.087215317	0.307966828	4.043290953	Il7r;Rorc
GO:0002376	immune system process	biological_process	12	0.087554972	0.307966828	1.557043721	Cd19;Ceacam20;Clec4a2;Dab2ip;H2-Aa;H2-Ab1;H2-Eb1;Ifi27l2b;Il1f6;Pglyrp1;Prkcb;Pycard
GO:0030971	receptor tyrosine kinase binding	molecular_function	3	0.091633231	0.307966828	2.806164617	Arhgef16;Nrtn;Ntrk2
GO:0031901	early endosome membrane	cellular_component	3	0.091633231	0.307966828	2.806164617	Atp9a;Nsg1;Pmepa1
GO:0043154	negative regulation of cysteine-type endopeptidase activity involved in apoptotic process	biological_process	3	0.091633231	0.307966828	2.806164617	Cryab;Dpep1;Il6
GO:0001773	myeloid dendritic cell activation	biological_process	1	0.092010739	0.307966828	10.4451683	Pycard
GO:0001915	negative regulation of T cell mediated cytotoxicity	biological_process	1	0.092010739	0.307966828	10.4451683	Il7r
GO:0002043	blood vessel endothelial cell proliferation involved in sprouting angiogenesis	biological_process	1	0.092010739	0.307966828	10.4451683	Nrarp
GO:0002142	stereocilia ankle link complex	cellular_component	1	0.092010739	0.307966828	10.4451683	Ush1c
GO:0002322	B cell proliferation involved in immune response	biological_process	1	0.092010739	0.307966828	10.4451683	Cd19
GO:0002327	immature B cell differentiation	biological_process	1	0.092010739	0.307966828	10.4451683	Spib
GO:0002532	production of molecular mediator involved in inflammatory response	biological_process	1	0.092010739	0.307966828	10.4451683	Pla2g10
GO:0002685	regulation of leukocyte migration	biological_process	1	0.092010739	0.307966828	10.4451683	Smpd3
GO:0002686	negative regulation of leukocyte migration	biological_process	1	0.092010739	0.307966828	10.4451683	Il33
GO:0004022	alcohol dehydrogenase (NAD+) activity	molecular_function	1	0.092010739	0.307966828	10.4451683	Adh1
GO:0004024	alcohol dehydrogenase activity, zinc-dependent	molecular_function	1	0.092010739	0.307966828	10.4451683	Adh1
GO:0004321	fatty-acyl-CoA synthase activity	molecular_function	1	0.092010739	0.307966828	10.4451683	Acsm3
GO:0005859	muscle myosin complex	cellular_component	1	0.092010739	0.307966828	10.4451683	Myh11
GO:0006069	ethanol oxidation	biological_process	1	0.092010739	0.307966828	10.4451683	Adh1
GO:0006089	lactate metabolic process	biological_process	1	0.092010739	0.307966828	10.4451683	Ldhb
GO:0006116	NADH oxidation	biological_process	1	0.092010739	0.307966828	10.4451683	Gpd1
GO:0006751	glutathione catabolic process	biological_process	1	0.092010739	0.307966828	10.4451683	Dpep1
GO:0007182	common-partner SMAD protein phosphorylation	biological_process	1	0.092010739	0.307966828	10.4451683	Sptbn1
GO:0008385	IkappaB kinase complex	cellular_component	1	0.092010739	0.307966828	10.4451683	Pycard
GO:0008390	testosterone 16-alpha-hydroxylase activity	molecular_function	1	0.092010739	0.307966828	10.4451683	Cyp2c65
GO:0008405	arachidonic acid 11,12-epoxygenase activity	molecular_function	1	0.092010739	0.307966828	10.4451683	Cyp2c65
GO:0008556	P-type potassium transmembrane transporter activity	molecular_function	1	0.092010739	0.307966828	10.4451683	Atp12a
GO:0009253	peptidoglycan catabolic process	biological_process	1	0.092010739	0.307966828	10.4451683	Pglyrp1
GO:0014053	negative regulation of gamma-aminobutyric acid secretion	biological_process	1	0.092010739	0.307966828	10.4451683	Abat
GO:0015129	lactate transmembrane transporter activity	molecular_function	1	0.092010739	0.307966828	10.4451683	Slc5a8
GO:0015220	choline transmembrane transporter activity	molecular_function	1	0.092010739	0.307966828	10.4451683	Slc44a4
GO:0015722	canalicular bile acid transport	biological_process	1	0.092010739	0.307966828	10.4451683	Aqp8
GO:0019674	NAD metabolic process	biological_process	1	0.092010739	0.307966828	10.4451683	Ldhb
GO:0019828	aspartic-type endopeptidase inhibitor activity	molecular_function	1	0.092010739	0.307966828	10.4451683	Wfdc2
GO:0030104	water homeostasis	biological_process	1	0.092010739	0.307966828	10.4451683	Aqp4
GO:0030427	site of polarized growth	cellular_component	1	0.092010739	0.307966828	10.4451683	Cttn
GO:0030658	transport vesicle membrane	cellular_component	1	0.092010739	0.307966828	10.4451683	Car4
GO:0031133	regulation of axon diameter	biological_process	1	0.092010739	0.307966828	10.4451683	Nefl
GO:0031749	D2 dopamine receptor binding	molecular_function	1	0.092010739	0.307966828	10.4451683	Ppp1r1b
GO:0031956	medium-chain fatty acid-CoA ligase activity	molecular_function	1	0.092010739	0.307966828	10.4451683	Acsm3
GO:0032051	clathrin light chain binding	molecular_function	1	0.092010739	0.307966828	10.4451683	Nsg1
GO:0032640	tumor necrosis factor production	biological_process	1	0.092010739	0.307966828	10.4451683	Zg16
GO:0033561	regulation of water loss via skin	biological_process	1	0.092010739	0.307966828	10.4451683	Cdh1
GO:0033602	negative regulation of dopamine secretion	biological_process	1	0.092010739	0.307966828	10.4451683	Abat
GO:0033631	cell-cell adhesion mediated by integrin	biological_process	1	0.092010739	0.307966828	10.4451683	Npnt
GO:0034334	adherens junction maintenance	biological_process	1	0.092010739	0.307966828	10.4451683	Tjp1
GO:0034875	caffeine oxidase activity	molecular_function	1	0.092010739	0.307966828	10.4451683	Cyp2c65
GO:0036041	long-chain fatty acid binding	molecular_function	1	0.092010739	0.307966828	10.4451683	Fabp2
GO:0043202	lysosomal lumen	cellular_component	1	0.092010739	0.307966828	10.4451683	Nsg1
GO:0043208	glycosphingolipid binding	molecular_function	1	0.092010739	0.307966828	10.4451683	Lamb1
GO:0043237	laminin-1 binding	molecular_function	1	0.092010739	0.307966828	10.4451683	Thbs4
GO:0043549	regulation of kinase activity	biological_process	1	0.092010739	0.307966828	10.4451683	Emp2
GO:0044278	cell wall disruption in other organism	biological_process	1	0.092010739	0.307966828	10.4451683	Reg3g
GO:0045098	type III intermediate filament	cellular_component	1	0.092010739	0.307966828	10.4451683	Des
GO:0045345	positive regulation of MHC class I biosynthetic process	biological_process	1	0.092010739	0.307966828	10.4451683	Il33
GO:0045581	negative regulation of T cell differentiation	biological_process	1	0.092010739	0.307966828	10.4451683	Nrarp
GO:0046464	acylglycerol catabolic process	biological_process	1	0.092010739	0.307966828	10.4451683	Mgll
GO:0046473	phosphatidic acid metabolic process	biological_process	1	0.092010739	0.307966828	10.4451683	Pla2g10
GO:0046959	habituation	biological_process	1	0.092010739	0.307966828	10.4451683	Kalrn
GO:0048659	smooth muscle cell proliferation	biological_process	1	0.092010739	0.307966828	10.4451683	Kalrn
GO:0051702	biological process involved in interaction with symbiont	biological_process	1	0.092010739	0.307966828	10.4451683	Gpx2
GO:0051823	regulation of synapse structural plasticity	biological_process	1	0.092010739	0.307966828	10.4451683	Ppp1r9a
GO:0051838	cytolysis by host of symbiont cells	biological_process	1	0.092010739	0.307966828	10.4451683	Reg3g
GO:0052651	monoacylglycerol catabolic process	biological_process	1	0.092010739	0.307966828	10.4451683	Mgll
GO:0060019	radial glial cell differentiation	biological_process	1	0.092010739	0.307966828	10.4451683	Cdh2
GO:0060056	mammary gland involution	biological_process	1	0.092010739	0.307966828	10.4451683	Elf3
GO:0060390	regulation of SMAD protein signal transduction	biological_process	1	0.092010739	0.307966828	10.4451683	Sptbn1
GO:0060662	salivary gland cavitation	biological_process	1	0.092010739	0.307966828	10.4451683	Cdh1
GO:0061470	T follicular helper cell differentiation	biological_process	1	0.092010739	0.307966828	10.4451683	Il6
GO:0070779	D-aspartate import across plasma membrane	biological_process	1	0.092010739	0.307966828	10.4451683	Slc1a2
GO:0071286	cellular response to magnesium ion	biological_process	1	0.092010739	0.307966828	10.4451683	Smpd3
GO:0071422	succinate transmembrane transport	biological_process	1	0.092010739	0.307966828	10.4451683	Slc13a2
GO:0071847	TNFSF11-mediated signaling pathway	biological_process	1	0.092010739	0.307966828	10.4451683	Cldn18
GO:0086012	membrane depolarization during cardiac muscle cell action potential	biological_process	1	0.092010739	0.307966828	10.4451683	Scn1b
GO:0097237	cellular response to toxic substance	biological_process	1	0.092010739	0.307966828	10.4451683	Ppp1r9a
GO:0097524	sperm plasma membrane	cellular_component	1	0.092010739	0.307966828	10.4451683	Tmem95
GO:0099171	presynaptic modulation of chemical synaptic transmission	biological_process	1	0.092010739	0.307966828	10.4451683	Prkcb
GO:1901895	negative regulation of ATPase-coupled calcium transmembrane transporter activity	biological_process	1	0.092010739	0.307966828	10.4451683	Smim6
GO:1903363	negative regulation of cellular protein catabolic process	biological_process	1	0.092010739	0.307966828	10.4451683	Dab2ip
GO:2000394	positive regulation of lamellipodium morphogenesis	biological_process	1	0.092010739	0.307966828	10.4451683	Vil1
GO:2000676	positive regulation of type B pancreatic cell apoptotic process	biological_process	1	0.092010739	0.307966828	10.4451683	Ager
GO:2001135	regulation of endocytic recycling	biological_process	1	0.092010739	0.307966828	10.4451683	Atp9a
GO:0001816	cytokine production	biological_process	2	0.092084555	0.307966828	3.916938111	Dysf;Zg16
GO:0001958	endochondral ossification	biological_process	2	0.092084555	0.307966828	3.916938111	Mmp14;Smpd3
GO:0001968	fibronectin binding	molecular_function	2	0.092084555	0.307966828	3.916938111	Ccn2;Thbs4
GO:0002548	monocyte chemotaxis	biological_process	2	0.092084555	0.307966828	3.916938111	Ccl2;Ccl7
GO:0005921	gap junction	cellular_component	2	0.092084555	0.307966828	3.916938111	Des;Tjp1
GO:0007631	feeding behavior	biological_process	2	0.092084555	0.307966828	3.916938111	Ntrk2;Pyy
GO:0017080	sodium channel regulator activity	molecular_function	2	0.092084555	0.307966828	3.916938111	Prss8;Scn1b
GO:0032355	response to estradiol	biological_process	2	0.092084555	0.307966828	3.916938111	Foxa1;Sprr2a1
GO:0030246	carbohydrate binding	molecular_function	6	0.096349748	0.310284394	1.908761719	Clec2h;Clec4a2;Lgals4;Reg3g;Reg4;Zg16
GO:0001937	negative regulation of endothelial cell proliferation	biological_process	2	0.097031053	0.310284394	3.798243016	Ager;Sparc
GO:0004860	protein kinase inhibitor activity	molecular_function	2	0.097031053	0.310284394	3.798243016	Camk2n1;Parva
GO:0012501	programmed cell death	biological_process	2	0.097031053	0.310284394	3.798243016	Gsdmc2;Gsdmc4
GO:0051497	negative regulation of stress fiber assembly	biological_process	2	0.097031053	0.310284394	3.798243016	Ppp1r9a;Tjp1
GO:0051968	positive regulation of synaptic transmission, glutamatergic	biological_process	2	0.097031053	0.310284394	3.798243016	Ccl2;Ntrk2
GO:0003774	motor activity	molecular_function	3	0.097984101	0.310284394	2.724826512	Myh10;Myh11;Myo1a
GO:0005791	rough endoplasmic reticulum	cellular_component	3	0.097984101	0.310284394	2.724826512	Car4;Ccl2;Ntrk2
GO:0009790	embryo development	biological_process	3	0.097984101	0.310284394	2.724826512	Cdx1;Cdx2;Elf3
GO:0031252	cell leading edge	cellular_component	3	0.097984101	0.310284394	2.724826512	Duox2;Duoxa2;Myo1a
GO:0001501	skeletal system development	biological_process	4	0.099489685	0.310284394	2.27894581	Col1a2;Gdf11;Mmp14;Smpd3
GO:0004222	metalloendopeptidase activity	molecular_function	4	0.099489685	0.310284394	2.27894581	Adamdec1;Mep1a;Mep1b;Mmp14
GO:0035725	sodium ion transmembrane transport	biological_process	3	0.101224786	0.310284394	2.685900419	Atp1b1;Scn1b;Slc6a14
GO:0002040	sprouting angiogenesis	biological_process	2	0.102051127	0.310284394	3.686529987	Nrarp;Parva
GO:0005504	fatty acid binding	molecular_function	2	0.102051127	0.310284394	3.686529987	Fabp2;Hnf4a
GO:0031640	killing of cells of other organism	biological_process	2	0.102051127	0.310284394	3.686529987	Ccl2;Pglyrp1
GO:0042605	peptide antigen binding	molecular_function	2	0.102051127	0.310284394	3.686529987	H2-Aa;H2-Ab1
GO:0045746	negative regulation of Notch signaling pathway	biological_process	2	0.102051127	0.310284394	3.686529987	Mmp14;Nrarp
GO:0008233	peptidase activity	molecular_function	12	0.103507063	0.310284394	1.510144814	Adamdec1;Clca1;Cpe;Dpep1;Klk1;Lvrn;Mep1a;Mep1b;Mmp14;Prss8;Tmprss2;Tmprss4
GO:0001727	lipid kinase activity	molecular_function	1	0.106503445	0.310284394	8.953001396	Pik3c2b
GO:0001765	membrane raft assembly	biological_process	1	0.106503445	0.310284394	8.953001396	Emp2
GO:0002830	positive regulation of type 2 immune response	biological_process	1	0.106503445	0.310284394	8.953001396	Il33
GO:0003847	1-alkyl-2-acetylglycerophosphocholine esterase activity	molecular_function	1	0.106503445	0.310284394	8.953001396	Pla2g10
GO:0005587	collagen type IV trimer	cellular_component	1	0.106503445	0.310284394	8.953001396	Col4a2
GO:0006857	oligopeptide transport	biological_process	1	0.106503445	0.310284394	8.953001396	Cdh17
GO:0008404	arachidonic acid 14,15-epoxygenase activity	molecular_function	1	0.106503445	0.310284394	8.953001396	Cyp2c65
GO:0010038	response to metal ion	biological_process	1	0.106503445	0.310284394	8.953001396	Atp12a
GO:0010039	response to iron ion	biological_process	1	0.106503445	0.310284394	8.953001396	Abat
GO:0010573	vascular endothelial growth factor production	biological_process	1	0.106503445	0.310284394	8.953001396	Il6
GO:0010594	regulation of endothelial cell migration	biological_process	1	0.106503445	0.310284394	8.953001396	Emp2
GO:0010837	regulation of keratinocyte proliferation	biological_process	1	0.106503445	0.310284394	8.953001396	Bcl11b
GO:0010882	regulation of cardiac muscle contraction by calcium ion signaling	biological_process	1	0.106503445	0.310284394	8.953001396	Atp1b1
GO:0015141	succinate transmembrane transporter activity	molecular_function	1	0.106503445	0.310284394	8.953001396	Slc13a2
GO:0016338	calcium-independent cell-cell adhesion via plasma membrane cell-adhesion molecules	biological_process	1	0.106503445	0.310284394	8.953001396	Cldn3
GO:0016936	galactoside binding	molecular_function	1	0.106503445	0.310284394	8.953001396	Lgals4
GO:0019724	B cell mediated immunity	biological_process	1	0.106503445	0.310284394	8.953001396	Cd19
GO:0021902	commitment of neuronal cell to specific neuron type in forebrain	biological_process	1	0.106503445	0.310284394	8.953001396	Bcl11b
GO:0023052	signaling	biological_process	1	0.106503445	0.310284394	8.953001396	Dlgap3
GO:0030011	maintenance of cell polarity	biological_process	1	0.106503445	0.310284394	8.953001396	Pdlim1
GO:0030049	muscle filament sliding	biological_process	1	0.106503445	0.310284394	8.953001396	Tnnt2
GO:0030858	positive regulation of epithelial cell differentiation	biological_process	1	0.106503445	0.310284394	8.953001396	Dmbt1
GO:0032682	negative regulation of chemokine production	biological_process	1	0.106503445	0.310284394	8.953001396	Il6
GO:0032808	lacrimal gland development	biological_process	1	0.106503445	0.310284394	8.953001396	Igsf3
GO:0033194	response to hydroperoxide	biological_process	1	0.106503445	0.310284394	8.953001396	Cd38
GO:0033634	positive regulation of cell-cell adhesion mediated by integrin	biological_process	1	0.106503445	0.310284394	8.953001396	Podxl
GO:0034372	very-low-density lipoprotein particle remodeling	biological_process	1	0.106503445	0.310284394	8.953001396	Apoa4
GO:0034987	immunoglobulin receptor binding	molecular_function	1	0.106503445	0.310284394	8.953001396	Jchain
GO:0035005	1-phosphatidylinositol-4-phosphate 3-kinase activity	molecular_function	1	0.106503445	0.310284394	8.953001396	Pik3c2b
GO:0036042	long-chain fatty acyl-CoA binding	molecular_function	1	0.106503445	0.310284394	8.953001396	Hnf4a
GO:0042490	mechanoreceptor differentiation	biological_process	1	0.106503445	0.310284394	8.953001396	Ntrk2
GO:0042590	antigen processing and presentation of exogenous peptide antigen via MHC class I	biological_process	1	0.106503445	0.310284394	8.953001396	Clec4a2
GO:0042634	regulation of hair cycle	biological_process	1	0.106503445	0.310284394	8.953001396	Eps8l3
GO:0043031	negative regulation of macrophage activation	biological_process	1	0.106503445	0.310284394	8.953001396	Adgrf5
GO:0043219	lateral loop	cellular_component	1	0.106503445	0.310284394	8.953001396	Cdh1
GO:0044351	macropinocytosis	biological_process	1	0.106503445	0.310284394	8.953001396	Pycard
GO:0044793	negative regulation by host of viral process	biological_process	1	0.106503445	0.310284394	8.953001396	Mptx1
GO:0045110	intermediate filament bundle assembly	biological_process	1	0.106503445	0.310284394	8.953001396	Nefl
GO:0045630	positive regulation of T-helper 2 cell differentiation	biological_process	1	0.106503445	0.310284394	8.953001396	Il6
GO:0048208	COPII vesicle coating	biological_process	1	0.106503445	0.310284394	8.953001396	Sec16b
GO:0048788	cytoskeleton of presynaptic active zone	cellular_component	1	0.106503445	0.310284394	8.953001396	Rims3
GO:0050861	positive regulation of B cell receptor signaling pathway	biological_process	1	0.106503445	0.310284394	8.953001396	Prkcb
GO:0050957	equilibrioception	biological_process	1	0.106503445	0.310284394	8.953001396	Ush1c
GO:0051045	negative regulation of membrane protein ectodomain proteolysis	biological_process	1	0.106503445	0.310284394	8.953001396	Timp3
GO:0051101	regulation of DNA binding	biological_process	1	0.106503445	0.310284394	8.953001396	Ager
GO:0051155	positive regulation of striated muscle cell differentiation	biological_process	1	0.106503445	0.310284394	8.953001396	Hopx
GO:0051707	response to other organism	biological_process	1	0.106503445	0.310284394	8.953001396	Krt8
GO:0051971	positive regulation of transmission of nerve impulse	biological_process	1	0.106503445	0.310284394	8.953001396	Il6
GO:0060527	prostate epithelial cord arborization involved in prostate glandular acinus morphogenesis	biological_process	1	0.106503445	0.310284394	8.953001396	Hoxb13
GO:0060561	apoptotic process involved in morphogenesis	biological_process	1	0.106503445	0.310284394	8.953001396	Cryab
GO:0060575	intestinal epithelial cell differentiation	biological_process	1	0.106503445	0.310284394	8.953001396	Cdx2
GO:0060664	epithelial cell proliferation involved in salivary gland morphogenesis	biological_process	1	0.106503445	0.310284394	8.953001396	Il6
GO:0070573	metallodipeptidase activity	molecular_function	1	0.106503445	0.310284394	8.953001396	Dpep1
GO:0070891	lipoteichoic acid binding	molecular_function	1	0.106503445	0.310284394	8.953001396	Dmbt1
GO:0070973	protein localization to endoplasmic reticulum exit site	biological_process	1	0.106503445	0.310284394	8.953001396	Sec16b
GO:0071314	cellular response to cocaine	biological_process	1	0.106503445	0.310284394	8.953001396	Slc1a2
GO:0071447	cellular response to hydroperoxide	biological_process	1	0.106503445	0.310284394	8.953001396	Dapk1
GO:0090238	positive regulation of arachidonic acid secretion	biological_process	1	0.106503445	0.310284394	8.953001396	Pla2g10
GO:0090277	positive regulation of peptide hormone secretion	biological_process	1	0.106503445	0.310284394	8.953001396	Ildr1
GO:0090370	negative regulation of cholesterol efflux	biological_process	1	0.106503445	0.310284394	8.953001396	Pla2g10
GO:0090494	dopamine uptake	biological_process	1	0.106503445	0.310284394	8.953001396	Smpd3
GO:0090559	regulation of membrane permeability	biological_process	1	0.106503445	0.310284394	8.953001396	Cldn3
GO:0150012	positive regulation of neuron projection arborization	biological_process	1	0.106503445	0.310284394	8.953001396	Grip1
GO:1900118	negative regulation of execution phase of apoptosis	biological_process	1	0.106503445	0.310284394	8.953001396	Cidea
GO:1901888	regulation of cell junction assembly	biological_process	1	0.106503445	0.310284394	8.953001396	Tjp1
GO:1902396	protein localization to bicellular tight junction	biological_process	1	0.106503445	0.310284394	8.953001396	Tjp1
GO:1903169	regulation of calcium ion transmembrane transport	biological_process	1	0.106503445	0.310284394	8.953001396	Atp1b1
GO:1903288	positive regulation of potassium ion import across plasma membrane	biological_process	1	0.106503445	0.310284394	8.953001396	Atp1b1
GO:1903348	positive regulation of bicellular tight junction assembly	biological_process	1	0.106503445	0.310284394	8.953001396	Cldn3
GO:1904428	negative regulation of tubulin deacetylation	biological_process	1	0.106503445	0.310284394	8.953001396	Dysf
GO:1905150	regulation of voltage-gated sodium channel activity	biological_process	1	0.106503445	0.310284394	8.953001396	Scn1b
GO:2000304	positive regulation of ceramide biosynthetic process	biological_process	1	0.106503445	0.310284394	8.953001396	Smpd3
GO:2000491	positive regulation of hepatic stellate cell activation	biological_process	1	0.106503445	0.310284394	8.953001396	Acta2
GO:0006887	exocytosis	biological_process	4	0.107069375	0.310284394	2.218442824	Myh10;Rapgef4;Rims3;Sycn
GO:0001818	negative regulation of cytokine production	biological_process	2	0.107141187	0.310284394	3.581200558	Cidea;Clec4a2
GO:0004601	peroxidase activity	molecular_function	2	0.107141187	0.310284394	3.581200558	Gpx2;Gpx3
GO:0007026	negative regulation of microtubule depolymerization	biological_process	2	0.107141187	0.310284394	3.581200558	Dysf;Hdgfl3
GO:0035025	positive regulation of Rho protein signal transduction	biological_process	2	0.107141187	0.310284394	3.581200558	Col3a1;F2rl3
GO:0043113	receptor clustering	biological_process	2	0.107141187	0.310284394	3.581200558	Arhgef9;Pigr
GO:0072659	protein localization to plasma membrane	biological_process	5	0.109210932	0.313309695	1.983259803	Atp1b1;Cdh1;Cdh2;Emp2;Sptbn1
GO:0050680	negative regulation of epithelial cell proliferation	biological_process	3	0.111198006	0.313309695	2.57552095	Cdh1;Dab2ip;Maged1
GO:2000300	regulation of synaptic vesicle exocytosis	biological_process	3	0.111198006	0.313309695	2.57552095	Prkcb;Rims3;Syt1
GO:0005102	signaling receptor binding	molecular_function	10	0.111392621	0.313309695	1.558980343	Btnl1;Cxadr;Gnao1;Grip1;Hnf4a;Il6;Nsg1;Ptprd;Rarres2;Tns2
GO:0005154	epidermal growth factor receptor binding	molecular_function	2	0.11229774	0.313309695	3.481722765	Agr2;Pigr
GO:0032689	negative regulation of interferon-gamma production	biological_process	2	0.11229774	0.313309695	3.481722765	Il33;Pglyrp1
GO:0048514	blood vessel morphogenesis	biological_process	2	0.11229774	0.313309695	3.481722765	Cdh2;Nedd4
GO:0048872	homeostasis of number of cells	biological_process	2	0.11229774	0.313309695	3.481722765	Cdh2;Il7r
GO:0060999	positive regulation of dendritic spine development	biological_process	2	0.11229774	0.313309695	3.481722765	Kalrn;Ppp1r9a
GO:0071320	cellular response to cAMP	biological_process	2	0.11229774	0.313309695	3.481722765	Gpd1;Slc26a3
GO:0001664	G protein-coupled receptor binding	molecular_function	3	0.114603364	0.313309695	2.540716612	Ccl2;Gnao1;Pyy
GO:0001750	photoreceptor outer segment	cellular_component	3	0.114603364	0.313309695	2.540716612	Ptprk;Rapgef4;Ush1c
GO:0042734	presynaptic membrane	cellular_component	3	0.114603364	0.313309695	2.540716612	Rims3;Slc1a2;Syt1
GO:0031410	cytoplasmic vesicle	cellular_component	18	0.114881795	0.313309695	1.362413256	Adgrf5;Adgrl4;Akap3;Cpe;Dmbt1;Dysf;Emp2;Grip1;Il33;Mall;Mmp14;Nsg1;Pla2g10;Rab6b;Sycn;Syt1;Tmem95;Zg16
GO:0008236	serine-type peptidase activity	molecular_function	5	0.115773221	0.313309695	1.946304651	Klk1;Prss32;Prss8;Tmprss2;Tmprss4
GO:0008219	cell death	biological_process	2	0.117517387	0.313309695	3.38762215	Cidea;Emp2
GO:0031333	negative regulation of protein-containing complex assembly	biological_process	2	0.117517387	0.313309695	3.38762215	Cldn7;Cryab
GO:0034614	cellular response to reactive oxygen species	biological_process	2	0.117517387	0.313309695	3.38762215	Ptprk;Smpd3
GO:0048754	branching morphogenesis of an epithelial tube	biological_process	2	0.117517387	0.313309695	3.38762215	Mgp;Mmp14
GO:0019900	kinase binding	molecular_function	4	0.117567532	0.313309695	2.142598625	Dab2ip;Emp2;Ldhb;Tns2
GO:0007596	blood coagulation	biological_process	3	0.118047802	0.313309695	2.506840391	F2rl3;Hnf4a;Papss2
GO:0010466	negative regulation of peptidase activity	biological_process	4	0.120259899	0.313309695	2.124441009	Spink4;Spint2;Timp3;Wfdc2
GO:0001653	peptide receptor activity	molecular_function	1	0.12076557	0.313309695	7.833876221	Gucy2c
GO:0002693	positive regulation of cellular extravasation	biological_process	1	0.12076557	0.313309695	7.833876221	Ccl2
GO:0003223	ventricular compact myocardium morphogenesis	biological_process	1	0.12076557	0.313309695	7.833876221	Dsp
GO:0004767	sphingomyelin phosphodiesterase activity	molecular_function	1	0.12076557	0.313309695	7.833876221	Smpd3
GO:0005337	nucleoside transmembrane transporter activity	molecular_function	1	0.12076557	0.313309695	7.833876221	Slc28a2
GO:0005513	detection of calcium ion	biological_process	1	0.12076557	0.313309695	7.833876221	Syt1
GO:0005786	signal recognition particle, endoplasmic reticulum targeting	cellular_component	1	0.12076557	0.313309695	7.833876221	Srp54b
GO:0005861	troponin complex	cellular_component	1	0.12076557	0.313309695	7.833876221	Tnnt2
GO:0006584	catecholamine metabolic process	biological_process	1	0.12076557	0.313309695	7.833876221	Sult1a1
GO:0006658	phosphatidylserine metabolic process	biological_process	1	0.12076557	0.313309695	7.833876221	Pla2g10
GO:0006685	sphingomyelin catabolic process	biological_process	1	0.12076557	0.313309695	7.833876221	Smpd3
GO:0007021	tubulin complex assembly	biological_process	1	0.12076557	0.313309695	7.833876221	Cryab
GO:0010669	epithelial structure maintenance	biological_process	1	0.12076557	0.313309695	7.833876221	Cxadr
GO:0010766	negative regulation of sodium ion transport	biological_process	1	0.12076557	0.313309695	7.833876221	Nedd4
GO:0010803	regulation of tumor necrosis factor-mediated signaling pathway	biological_process	1	0.12076557	0.313309695	7.833876221	Pycard
GO:0010827	regulation of glucose transmembrane transport	biological_process	1	0.12076557	0.313309695	7.833876221	Prkcb
GO:0012507	ER to Golgi transport vesicle membrane	cellular_component	1	0.12076557	0.313309695	7.833876221	Sec16b
GO:0014047	glutamate secretion	biological_process	1	0.12076557	0.313309695	7.833876221	Ntrk2
GO:0014909	smooth muscle cell migration	biological_process	1	0.12076557	0.313309695	7.833876221	Kalrn
GO:0015871	choline transport	biological_process	1	0.12076557	0.313309695	7.833876221	Slc44a4
GO:0016763	pentosyltransferase activity	molecular_function	1	0.12076557	0.313309695	7.833876221	Upp1
GO:0016868	intramolecular transferase activity, phosphotransferases	molecular_function	1	0.12076557	0.313309695	7.833876221	Pgm5
GO:0019725	cellular homeostasis	biological_process	1	0.12076557	0.313309695	7.833876221	Tns2
GO:0030055	cell-substrate junction	cellular_component	1	0.12076557	0.313309695	7.833876221	Pgm5
GO:0031256	leading edge membrane	cellular_component	1	0.12076557	0.313309695	7.833876221	Ptprk
GO:0032036	myosin heavy chain binding	molecular_function	1	0.12076557	0.313309695	7.833876221	Myl9
GO:0032633	interleukin-4 production	biological_process	1	0.12076557	0.313309695	7.833876221	Zg16
GO:0033292	T-tubule organization	biological_process	1	0.12076557	0.313309695	7.833876221	Dysf
GO:0034380	high-density lipoprotein particle assembly	biological_process	1	0.12076557	0.313309695	7.833876221	Apoa4
GO:0035239	tube morphogenesis	biological_process	1	0.12076557	0.313309695	7.833876221	Foxa1
GO:0035727	lysophosphatidic acid binding	molecular_function	1	0.12076557	0.313309695	7.833876221	Vil1
GO:0036092	phosphatidylinositol-3-phosphate biosynthetic process	biological_process	1	0.12076557	0.313309695	7.833876221	Pik3c2b
GO:0038026	reelin-mediated signaling pathway	biological_process	1	0.12076557	0.313309695	7.833876221	Dab2ip
GO:0042743	hydrogen peroxide metabolic process	biological_process	1	0.12076557	0.313309695	7.833876221	Duoxa2
GO:0043256	laminin complex	cellular_component	1	0.12076557	0.313309695	7.833876221	Lamb1
GO:0044354	macropinosome	cellular_component	1	0.12076557	0.313309695	7.833876221	Mmp14
GO:0045277	respiratory chain complex IV	cellular_component	1	0.12076557	0.313309695	7.833876221	Cox8b
GO:0046471	phosphatidylglycerol metabolic process	biological_process	1	0.12076557	0.313309695	7.833876221	Pla2g10
GO:0046486	glycerolipid metabolic process	biological_process	1	0.12076557	0.313309695	7.833876221	Gpd1
GO:0047760	butyrate-CoA ligase activity	molecular_function	1	0.12076557	0.313309695	7.833876221	Acsm3
GO:0048639	positive regulation of developmental growth	biological_process	1	0.12076557	0.313309695	7.833876221	Agr2
GO:0048935	peripheral nervous system neuron development	biological_process	1	0.12076557	0.313309695	7.833876221	Ntrk2
GO:0050656	3'-phosphoadenosine 5'-phosphosulfate binding	molecular_function	1	0.12076557	0.313309695	7.833876221	Sult1a1
GO:0051291	protein heterooligomerization	biological_process	1	0.12076557	0.313309695	7.833876221	Syt1
GO:0055009	atrial cardiac muscle tissue morphogenesis	biological_process	1	0.12076557	0.313309695	7.833876221	Tnnt2
GO:0060054	positive regulation of epithelial cell proliferation involved in wound healing	biological_process	1	0.12076557	0.313309695	7.833876221	Cxadr
GO:0061518	microglial cell proliferation	biological_process	1	0.12076557	0.313309695	7.833876221	Il33
GO:0061760	antifungal innate immune response	biological_process	1	0.12076557	0.313309695	7.833876221	Rarres2
GO:0070493	thrombin-activated receptor signaling pathway	biological_process	1	0.12076557	0.313309695	7.833876221	F2rl3
GO:0070831	basement membrane assembly	biological_process	1	0.12076557	0.313309695	7.833876221	Lamb1
GO:0071420	cellular response to histamine	biological_process	1	0.12076557	0.313309695	7.833876221	Aoc1
GO:0072341	modified amino acid binding	molecular_function	1	0.12076557	0.313309695	7.833876221	Dpep1
GO:0072559	NLRP3 inflammasome complex	cellular_component	1	0.12076557	0.313309695	7.833876221	Pycard
GO:0072574	hepatocyte proliferation	biological_process	1	0.12076557	0.313309695	7.833876221	Il6
GO:0097151	positive regulation of inhibitory postsynaptic potential	biological_process	1	0.12076557	0.313309695	7.833876221	Abat
GO:1901642	nucleoside transmembrane transport	biological_process	1	0.12076557	0.313309695	7.833876221	Slc28a2
GO:1902961	positive regulation of aspartic-type endopeptidase activity involved in amyloid precursor protein catabolic process	biological_process	1	0.12076557	0.313309695	7.833876221	Ager
GO:1903146	regulation of autophagy of mitochondrion	biological_process	1	0.12076557	0.313309695	7.833876221	Cttn
GO:1904783	positive regulation of NMDA glutamate receptor activity	biological_process	1	0.12076557	0.313309695	7.833876221	Ccl2
GO:1990961	xenobiotic detoxification by transmembrane export across the plasma membrane	biological_process	1	0.12076557	0.313309695	7.833876221	Slc22a18
GO:2000049	positive regulation of cell-cell adhesion mediated by cadherin	biological_process	1	0.12076557	0.313309695	7.833876221	Tjp1
GO:2000650	negative regulation of sodium ion transmembrane transporter activity	biological_process	1	0.12076557	0.313309695	7.833876221	Nedd4
GO:2000809	positive regulation of synaptic vesicle clustering	biological_process	1	0.12076557	0.313309695	7.833876221	Cdh2
GO:0001568	blood vessel development	biological_process	3	0.121530475	0.31490822	2.473855649	Cdx2;Col1a2;Col3a1
GO:0001525	angiogenesis	biological_process	7	0.12186446	0.315387606	1.693811075	Apold1;Ccl2;Ccn2;Col4a2;Dab2ip;Dysf;Parva
GO:0032588	trans-Golgi network membrane	cellular_component	2	0.122796817	0.317025442	3.298474199	Atp9a;Nsg1
GO:0050873	brown fat cell differentiation	biological_process	2	0.122796817	0.317025442	3.298474199	Plac8;Rarres2
GO:0005802	trans-Golgi network	cellular_component	6	0.124514948	0.321069605	1.773707824	Atp9a;Car4;Cdh1;Pcsk1n;Postn;Tgfbi
GO:0060041	retina development in camera-type eye	biological_process	3	0.125050535	0.32136625	2.441727653	Myh10;Ntrk2;Pde6a
GO:0035264	multicellular organism growth	biological_process	4	0.125723671	0.32136625	2.089033659	Duox2;Slc1a2;Smpd3;Tns2
GO:0008375	acetylglucosaminyltransferase activity	molecular_function	2	0.128132812	0.32136625	3.213897937	B3galt5;B3gnt7
GO:0044297	cell body	cellular_component	4	0.128494383	0.32136625	2.071768918	Cxadr;Gnao1;Podxl;Slc1a2
GO:0001819	positive regulation of cytokine production	biological_process	3	0.128607132	0.32136625	2.410423453	Ceacam20;Il1f6;Il33
GO:0006486	protein glycosylation	biological_process	3	0.128607132	0.32136625	2.410423453	B3galt5;B3gnt7;Fut2
GO:0071222	cellular response to lipopolysaccharide	biological_process	5	0.131791672	0.32136625	1.865208624	Ccl2;Dab2ip;Il1f6;Il6;Pycard
GO:0007029	endoplasmic reticulum organization	biological_process	2	0.133522236	0.32136625	3.133550489	Casq1;Sec16b
GO:0009888	tissue development	biological_process	2	0.133522236	0.32136625	3.133550489	Lamb1;Postn
GO:0030833	regulation of actin filament polymerization	biological_process	2	0.133522236	0.32136625	3.133550489	Cttn;Ppp1r9a
GO:0031941	filamentous actin	cellular_component	2	0.133522236	0.32136625	3.133550489	Myo1a;Pdlim1
GO:0042110	T cell activation	biological_process	2	0.133522236	0.32136625	3.133550489	Il6;Nedd4
GO:0043507	positive regulation of JUN kinase activity	biological_process	2	0.133522236	0.32136625	3.133550489	Ager;Dab2ip
GO:0050772	positive regulation of axonogenesis	biological_process	2	0.133522236	0.32136625	3.133550489	Nefl;Ntrk2
GO:0000185	activation of MAPKKK activity	biological_process	1	0.13480077	0.32136625	6.96344553	Dab2ip
GO:0001849	complement component C1q complex binding	molecular_function	1	0.13480077	0.32136625	6.96344553	Mptx1
GO:0002638	negative regulation of immunoglobulin production	biological_process	1	0.13480077	0.32136625	6.96344553	Il33
GO:0002821	positive regulation of adaptive immune response	biological_process	1	0.13480077	0.32136625	6.96344553	Pycard
GO:0003810	protein-glutamine gamma-glutamyltransferase activity	molecular_function	1	0.13480077	0.32136625	6.96344553	Tgm3
GO:0004499	N,N-dimethylaniline monooxygenase activity	molecular_function	1	0.13480077	0.32136625	6.96344553	Fmo2
GO:0006072	glycerol-3-phosphate metabolic process	biological_process	1	0.13480077	0.32136625	6.96344553	Gpd1
GO:0008131	primary amine oxidase activity	molecular_function	1	0.13480077	0.32136625	6.96344553	Aoc1
GO:0008354	germ cell migration	biological_process	1	0.13480077	0.32136625	6.96344553	Cxadr
GO:0008417	fucosyltransferase activity	molecular_function	1	0.13480077	0.32136625	6.96344553	Fut2
GO:0008430	selenium binding	molecular_function	1	0.13480077	0.32136625	6.96344553	Gpx3
GO:0009308	amine metabolic process	biological_process	1	0.13480077	0.32136625	6.96344553	Aoc1
GO:0009992	cellular water homeostasis	biological_process	1	0.13480077	0.32136625	6.96344553	Aqp4
GO:0010873	positive regulation of cholesterol esterification	biological_process	1	0.13480077	0.32136625	6.96344553	Apoa4
GO:0010890	positive regulation of sequestering of triglyceride	biological_process	1	0.13480077	0.32136625	6.96344553	Cidea
GO:0014850	response to muscle activity	biological_process	1	0.13480077	0.32136625	6.96344553	Tns2
GO:0016247	channel regulator activity	molecular_function	1	0.13480077	0.32136625	6.96344553	Cnih2
GO:0016559	peroxisome fission	biological_process	1	0.13480077	0.32136625	6.96344553	Sec16b
GO:0019896	axonal transport of mitochondrion	biological_process	1	0.13480077	0.32136625	6.96344553	Nefl
GO:0030836	positive regulation of actin filament depolymerization	biological_process	1	0.13480077	0.32136625	6.96344553	Vil1
GO:0031340	positive regulation of vesicle fusion	biological_process	1	0.13480077	0.32136625	6.96344553	Syt1
GO:0032635	interleukin-6 production	biological_process	1	0.13480077	0.32136625	6.96344553	Zg16
GO:0032964	collagen biosynthetic process	biological_process	1	0.13480077	0.32136625	6.96344553	Serpinh1
GO:0033574	response to testosterone	biological_process	1	0.13480077	0.32136625	6.96344553	Adh1
GO:0034144	negative regulation of toll-like receptor 4 signaling pathway	biological_process	1	0.13480077	0.32136625	6.96344553	Dab2ip
GO:0034706	sodium channel complex	cellular_component	1	0.13480077	0.32136625	6.96344553	Scn1b
GO:0035148	tube formation	biological_process	1	0.13480077	0.32136625	6.96344553	Dab2ip
GO:0036057	slit diaphragm	cellular_component	1	0.13480077	0.32136625	6.96344553	Podxl
GO:0043184	vascular endothelial growth factor receptor 2 binding	molecular_function	1	0.13480077	0.32136625	6.96344553	Dab2ip
GO:0044300	cerebellar mossy fiber	cellular_component	1	0.13480077	0.32136625	6.96344553	Dab2ip
GO:0045617	negative regulation of keratinocyte differentiation	biological_process	1	0.13480077	0.32136625	6.96344553	Reg3g
GO:0050544	arachidonic acid binding	molecular_function	1	0.13480077	0.32136625	6.96344553	Hnf4a
GO:0050667	homocysteine metabolic process	biological_process	1	0.13480077	0.32136625	6.96344553	Dpep1
GO:0051660	establishment of centrosome localization	biological_process	1	0.13480077	0.32136625	6.96344553	Misp
GO:0055015	ventricular cardiac muscle cell development	biological_process	1	0.13480077	0.32136625	6.96344553	Myh10
GO:0055119	relaxation of cardiac muscle	biological_process	1	0.13480077	0.32136625	6.96344553	Atp1b1
GO:0060371	regulation of atrial cardiac muscle cell membrane depolarization	biological_process	1	0.13480077	0.32136625	6.96344553	Scn1b
GO:0060452	positive regulation of cardiac muscle contraction	biological_process	1	0.13480077	0.32136625	6.96344553	Ccn2
GO:0061669	spontaneous neurotransmitter secretion	biological_process	1	0.13480077	0.32136625	6.96344553	Syt1
GO:0070474	positive regulation of uterine smooth muscle contraction	biological_process	1	0.13480077	0.32136625	6.96344553	Abat
GO:0070995	NADPH oxidation	biological_process	1	0.13480077	0.32136625	6.96344553	Fmo2
GO:0071864	positive regulation of cell proliferation in bone marrow	biological_process	1	0.13480077	0.32136625	6.96344553	Il6
GO:0072540	T-helper 17 cell lineage commitment	biological_process	1	0.13480077	0.32136625	6.96344553	Il6
GO:0086009	membrane repolarization	biological_process	1	0.13480077	0.32136625	6.96344553	Atp1b1
GO:0090279	regulation of calcium ion import	biological_process	1	0.13480077	0.32136625	6.96344553	Dysf
GO:0097094	craniofacial suture morphogenesis	biological_process	1	0.13480077	0.32136625	6.96344553	Mmp14
GO:0097186	amelogenesis	biological_process	1	0.13480077	0.32136625	6.96344553	Perp
GO:0098712	L-glutamate import across plasma membrane	biological_process	1	0.13480077	0.32136625	6.96344553	Slc1a2
GO:0098810	neurotransmitter reuptake	biological_process	1	0.13480077	0.32136625	6.96344553	Slc1a2
GO:0150104	transport across blood-brain barrier	biological_process	1	0.13480077	0.32136625	6.96344553	Ager
GO:2000048	negative regulation of cell-cell adhesion mediated by cadherin	biological_process	1	0.13480077	0.32136625	6.96344553	Epcam
GO:2000553	positive regulation of T-helper 2 cell cytokine production	biological_process	1	0.13480077	0.32136625	6.96344553	Il6
GO:2001046	positive regulation of integrin-mediated signaling pathway	biological_process	1	0.13480077	0.32136625	6.96344553	Emp2
GO:0006821	chloride transport	biological_process	3	0.135826529	0.323084002	2.350162866	Ano7;Clca1;Slc26a3
GO:0048661	positive regulation of smooth muscle cell proliferation	biological_process	3	0.135826529	0.323084002	2.350162866	Ager;Il6;Smpd3
GO:0008009	chemokine activity	molecular_function	2	0.138962043	0.329063361	3.057122428	Ccl2;Ccl7
GO:0032733	positive regulation of interleukin-10 production	biological_process	2	0.138962043	0.329063361	3.057122428	Il6;Pycard
GO:0043491	protein kinase B signaling	biological_process	2	0.138962043	0.329063361	3.057122428	Pik3c2b;Smpd3
GO:0071364	cellular response to epidermal growth factor stimulus	biological_process	2	0.138962043	0.329063361	3.057122428	Dab2ip;Vil1
GO:0070373	negative regulation of ERK1 and ERK2 cascade	biological_process	3	0.139487622	0.329938877	2.32114851	Camk2n1;Dab2ip;Timp3
GO:0030425	dendrite	cellular_component	12	0.142933232	0.330739399	1.418966259	Camk2b;Camk2n1;Ccl2;Cnih2;Cpe;Gnao1;Grip1;Nsg1;Ntrk2;Ppp1r9a;Ptprk;Rapgef4
GO:0030307	positive regulation of cell growth	biological_process	3	0.143181838	0.330739399	2.292841821	Cd38;Mmp14;Slc44a4
GO:0043087	regulation of GTPase activity	biological_process	3	0.143181838	0.330739399	2.292841821	Dab2ip;Ntrk2;Pycard
GO:0070062	extracellular exosome	cellular_component	3	0.143181838	0.330739399	2.292841821	Aoc1;Car4;Slc9a3
GO:0009408	response to heat	biological_process	2	0.144449266	0.330739399	2.984333799	Casq1;Ccl2
GO:0050796	regulation of insulin secretion	biological_process	2	0.144449266	0.330739399	2.984333799	Hnf4a;Il6
GO:0043066	negative regulation of apoptotic process	biological_process	12	0.145635147	0.330739399	1.413631799	Bcl11b;Cd38;Ckmt1;Cldn7;Cryab;Dapk1;Dpep1;Epcam;Il6;Krt18;Plac8;Tjp1
GO:0010951	negative regulation of endopeptidase activity	biological_process	3	0.146908325	0.330739399	2.265217221	Pcsk1n;Serpinh1;Timp3
GO:0000904	cell morphogenesis involved in differentiation	biological_process	1	0.148612645	0.330739399	6.267100977	Krt8
GO:0002315	marginal zone B cell differentiation	biological_process	1	0.148612645	0.330739399	6.267100977	Cdh17
GO:0002357	defense response to tumor cell	biological_process	1	0.148612645	0.330739399	6.267100977	Dapk1
GO:0002675	positive regulation of acute inflammatory response	biological_process	1	0.148612645	0.330739399	6.267100977	Il6
GO:0002862	negative regulation of inflammatory response to antigenic stimulus	biological_process	1	0.148612645	0.330739399	6.267100977	Gpx2
GO:0003954	NADH dehydrogenase activity	molecular_function	1	0.148612645	0.330739399	6.267100977	Enox1
GO:0005832	chaperonin-containing T-complex	cellular_component	1	0.148612645	0.330739399	6.267100977	Cct6b
GO:0005890	sodium:potassium-exchanging ATPase complex	cellular_component	1	0.148612645	0.330739399	6.267100977	Atp1b1
GO:0006739	NADP metabolic process	biological_process	1	0.148612645	0.330739399	6.267100977	Fmo2
GO:0009404	toxin metabolic process	biological_process	1	0.148612645	0.330739399	6.267100977	Fmo2
GO:0010941	regulation of cell death	biological_process	1	0.148612645	0.330739399	6.267100977	Cryab
GO:0015386	potassium:proton antiporter activity	molecular_function	1	0.148612645	0.330739399	6.267100977	Slc9a3
GO:0016174	NAD(P)H oxidase H2O2-forming activity	molecular_function	1	0.148612645	0.330739399	6.267100977	Duox2
GO:0016175	superoxide-generating NAD(P)H oxidase activity	molecular_function	1	0.148612645	0.330739399	6.267100977	Duox2
GO:0016303	1-phosphatidylinositol-3-kinase activity	molecular_function	1	0.148612645	0.330739399	6.267100977	Pik3c2b
GO:0016600	flotillin complex	cellular_component	1	0.148612645	0.330739399	6.267100977	Cdh1
GO:0019215	intermediate filament binding	molecular_function	1	0.148612645	0.330739399	6.267100977	Synm
GO:0019531	oxalate transmembrane transporter activity	molecular_function	1	0.148612645	0.330739399	6.267100977	Slc26a3
GO:0019732	antifungal humoral response	biological_process	1	0.148612645	0.330739399	6.267100977	Rarres2
GO:0021860	pyramidal neuron development	biological_process	1	0.148612645	0.330739399	6.267100977	Dclk2
GO:0033603	positive regulation of dopamine secretion	biological_process	1	0.148612645	0.330739399	6.267100977	Syt1
GO:0042135	neurotransmitter catabolic process	biological_process	1	0.148612645	0.330739399	6.267100977	Abat
GO:0042982	amyloid precursor protein metabolic process	biological_process	1	0.148612645	0.330739399	6.267100977	Nsg1
GO:0043534	blood vessel endothelial cell migration	biological_process	1	0.148612645	0.330739399	6.267100977	Emp2
GO:0046581	intercellular canaliculus	cellular_component	1	0.148612645	0.330739399	6.267100977	Tjp1
GO:0050665	hydrogen peroxide biosynthetic process	biological_process	1	0.148612645	0.330739399	6.267100977	Duox2
GO:0050897	cobalt ion binding	molecular_function	1	0.148612645	0.330739399	6.267100977	Cpe
GO:0051006	positive regulation of lipoprotein lipase activity	biological_process	1	0.148612645	0.330739399	6.267100977	Apoa4
GO:0051451	myoblast migration	biological_process	1	0.148612645	0.330739399	6.267100977	Thbs4
GO:0051926	negative regulation of calcium ion transport	biological_process	1	0.148612645	0.330739399	6.267100977	Gnao1
GO:0052742	phosphatidylinositol kinase activity	molecular_function	1	0.148612645	0.330739399	6.267100977	Pik3c2b
GO:0060052	neurofilament cytoskeleton organization	biological_process	1	0.148612645	0.330739399	6.267100977	Nefl
GO:0061061	muscle structure development	biological_process	1	0.148612645	0.330739399	6.267100977	Pdlim1
GO:0061626	pharyngeal arch artery morphogenesis	biological_process	1	0.148612645	0.330739399	6.267100977	Adgrf5
GO:0061702	inflammasome complex	cellular_component	1	0.148612645	0.330739399	6.267100977	Pycard
GO:0070244	negative regulation of thymocyte apoptotic process	biological_process	1	0.148612645	0.330739399	6.267100977	Rorc
GO:0070365	hepatocyte differentiation	biological_process	1	0.148612645	0.330739399	6.267100977	Hnf4a
GO:0071470	cellular response to osmotic stress	biological_process	1	0.148612645	0.330739399	6.267100977	Dysf
GO:0090091	positive regulation of extracellular matrix disassembly	biological_process	1	0.148612645	0.330739399	6.267100977	Il6
GO:0090647	modulation of age-related behavioral decline	biological_process	1	0.148612645	0.330739399	6.267100977	Ager
GO:0097105	presynaptic membrane assembly	biological_process	1	0.148612645	0.330739399	6.267100977	Ptprd
GO:1900454	positive regulation of long-term synaptic depression	biological_process	1	0.148612645	0.330739399	6.267100977	Ppp1r9a
GO:1900747	negative regulation of vascular endothelial growth factor signaling pathway	biological_process	1	0.148612645	0.330739399	6.267100977	Dab2ip
GO:1904645	response to amyloid-beta	biological_process	1	0.148612645	0.330739399	6.267100977	Ager
GO:1990264	peptidyl-tyrosine dephosphorylation involved in inactivation of protein kinase activity	biological_process	1	0.148612645	0.330739399	6.267100977	Ptprh
GO:2000008	regulation of protein localization to cell surface	biological_process	1	0.148612645	0.330739399	6.267100977	Cdh1
GO:2001056	positive regulation of cysteine-type endopeptidase activity	biological_process	1	0.148612645	0.330739399	6.267100977	Pycard
GO:0006890	retrograde vesicle-mediated transport, Golgi to endoplasmic reticulum	biological_process	2	0.149981022	0.330739399	2.914930687	Atp9a;Rab6b
GO:0007173	epidermal growth factor receptor signaling pathway	biological_process	2	0.149981022	0.330739399	2.914930687	Pigr;Vil1
GO:0030016	myofibril	cellular_component	2	0.149981022	0.330739399	2.914930687	Casq1;Tnnt2
GO:0033077	T cell differentiation in thymus	biological_process	2	0.149981022	0.330739399	2.914930687	Bcl11b;Rorc
GO:0043014	alpha-tubulin binding	molecular_function	2	0.149981022	0.330739399	2.914930687	Dysf;Ncald
GO:0045596	negative regulation of cell differentiation	biological_process	2	0.149981022	0.330739399	2.914930687	Gdf11;Hopx
GO:0046658	anchored component of plasma membrane	cellular_component	2	0.149981022	0.330739399	2.914930687	Car4;Prss8
GO:0051020	GTPase binding	molecular_function	2	0.149981022	0.330739399	2.914930687	Ppp1r9a;Sptbn1
GO:0070098	chemokine-mediated signaling pathway	biological_process	2	0.149981022	0.330739399	2.914930687	Ccl2;Ccl7
GO:1990573	potassium ion import across plasma membrane	biological_process	2	0.149981022	0.330739399	2.914930687	Atp12a;Atp1b1
GO:0042060	wound healing	biological_process	3	0.154454696	0.33764742	2.211917992	Col3a1;Dsp;Epb41l4b
GO:0006935	chemotaxis	biological_process	4	0.15453082	0.33764742	1.928338762	Ccl2;Ccl7;Parva;Rarres2
GO:0016616	oxidoreductase activity, acting on the CH-OH group of donors, NAD or NADP as acceptor	molecular_function	2	0.155554505	0.33764742	2.848682262	Gpd1;Ldhb
GO:0019901	protein kinase binding	molecular_function	12	0.156712544	0.33764742	1.392689106	Acta2;Atp1b1;Camk2b;Camk2n1;Cdh2;Dab2ip;Eef1a2;Emp2;Grb7;Ppp1r9a;Ptprk;Tns2
GO:0019221	cytokine-mediated signaling pathway	biological_process	4	0.157539175	0.33764742	1.913618619	Ccl2;Duox2;Il1f6;Il6
GO:0051082	unfolded protein binding	molecular_function	3	0.158272879	0.33764742	2.186198015	Cct6b;Cryab;Serpinh1
GO:0042493	response to drug	biological_process	4	0.160569218	0.33764742	1.899121508	Abat;Cd38;Prkcb;Slc1a2
GO:0019904	protein domain specific binding	molecular_function	8	0.161028259	0.33764742	1.514707185	Cdh1;Cldn7;Cpe;Dlgap3;Foxa1;Nefl;Ppp1r9a;Tjp1
GO:0006959	humoral immune response	biological_process	2	0.16116699	0.33764742	2.785378212	H2-Ab1;Jchain
GO:0010718	positive regulation of epithelial to mesenchymal transition	biological_process	2	0.16116699	0.33764742	2.785378212	Ager;Il6
GO:0019369	arachidonic acid metabolic process	biological_process	2	0.16116699	0.33764742	2.785378212	Cyp2d34;Mgll
GO:0030276	clathrin binding	molecular_function	2	0.16116699	0.33764742	2.785378212	Ncald;Syt1
GO:0042130	negative regulation of T cell proliferation	biological_process	2	0.16116699	0.33764742	2.785378212	H2-Aa;H2-Ab1
GO:0045786	negative regulation of cell cycle	biological_process	2	0.16116699	0.33764742	2.785378212	Camk2n1;Ptprk
GO:0048306	calcium-dependent protein binding	molecular_function	3	0.162119928	0.33764742	2.161069302	Mgp;S100a14;Syt1
GO:0001881	receptor recycling	biological_process	1	0.162204736	0.33764742	5.697364525	Nsg1
GO:0002262	myeloid cell homeostasis	biological_process	1	0.162204736	0.33764742	5.697364525	Il6
GO:0002682	regulation of immune system process	biological_process	1	0.162204736	0.33764742	5.697364525	Sval1
GO:0002827	positive regulation of T-helper 1 type immune response	biological_process	1	0.162204736	0.33764742	5.697364525	H2-Ab1
GO:0004383	guanylate cyclase activity	molecular_function	1	0.162204736	0.33764742	5.697364525	Gucy2c
GO:0004865	protein serine/threonine phosphatase inhibitor activity	molecular_function	1	0.162204736	0.33764742	5.697364525	Ppp1r1b
GO:0005751	mitochondrial respiratory chain complex IV	cellular_component	1	0.162204736	0.33764742	5.697364525	AA467197
GO:0005883	neurofilament	cellular_component	1	0.162204736	0.33764742	5.697364525	Nefl
GO:0006112	energy reserve metabolic process	biological_process	1	0.162204736	0.33764742	5.697364525	Adgrf5
GO:0006750	glutathione biosynthetic process	biological_process	1	0.162204736	0.33764742	5.697364525	Slc1a2
GO:0009913	epidermal cell differentiation	biological_process	1	0.162204736	0.33764742	5.697364525	Spink5
GO:0010470	regulation of gastrulation	biological_process	1	0.162204736	0.33764742	5.697364525	Hnf4a
GO:0010898	positive regulation of triglyceride catabolic process	biological_process	1	0.162204736	0.33764742	5.697364525	Apoa4
GO:0015385	sodium:proton antiporter activity	molecular_function	1	0.162204736	0.33764742	5.697364525	Slc9a3
GO:0016772	transferase activity, transferring phosphorus-containing groups	molecular_function	1	0.162204736	0.33764742	5.697364525	Ckmt1
GO:0019430	removal of superoxide radicals	biological_process	1	0.162204736	0.33764742	5.697364525	Apoa4
GO:0032060	bleb assembly	biological_process	1	0.162204736	0.33764742	5.697364525	Emp2
GO:0032611	interleukin-1 beta production	biological_process	1	0.162204736	0.33764742	5.697364525	Pycard
GO:0032780	negative regulation of ATPase activity	biological_process	1	0.162204736	0.33764742	5.697364525	Tnnt2
GO:0033700	phospholipid efflux	biological_process	1	0.162204736	0.33764742	5.697364525	Apoa4
GO:0034109	homotypic cell-cell adhesion	biological_process	1	0.162204736	0.33764742	5.697364525	Cxadr
GO:0036065	fucosylation	biological_process	1	0.162204736	0.33764742	5.697364525	Fut2
GO:0042379	chemokine receptor binding	molecular_function	1	0.162204736	0.33764742	5.697364525	S100a14
GO:0045010	actin nucleation	biological_process	1	0.162204736	0.33764742	5.697364525	Vil1
GO:0045179	apical cortex	cellular_component	1	0.162204736	0.33764742	5.697364525	Fabp2
GO:0048149	behavioral response to ethanol	biological_process	1	0.162204736	0.33764742	5.697364525	Adh1
GO:0048251	elastic fiber assembly	biological_process	1	0.162204736	0.33764742	5.697364525	Myh11
GO:0048541	Peyer's patch development	biological_process	1	0.162204736	0.33764742	5.697364525	Rorc
GO:0050777	negative regulation of immune response	biological_process	1	0.162204736	0.33764742	5.697364525	Col3a1
GO:0050871	positive regulation of B cell activation	biological_process	1	0.162204736	0.33764742	5.697364525	Il6
GO:0060394	negative regulation of pathway-restricted SMAD protein phosphorylation	biological_process	1	0.162204736	0.33764742	5.697364525	Pmepa1
GO:0060563	neuroepithelial cell differentiation	biological_process	1	0.162204736	0.33764742	5.697364525	Cdh2
GO:0070417	cellular response to cold	biological_process	1	0.162204736	0.33764742	5.697364525	Cidea
GO:0071361	cellular response to ethanol	biological_process	1	0.162204736	0.33764742	5.697364525	Ccl7
GO:0097062	dendritic spine maintenance	biological_process	1	0.162204736	0.33764742	5.697364525	Cttn
GO:0097153	cysteine-type endopeptidase activity involved in apoptotic process	molecular_function	1	0.162204736	0.33764742	5.697364525	Pycard
GO:0097435	supramolecular fiber organization	biological_process	1	0.162204736	0.33764742	5.697364525	Col3a1
GO:0098693	regulation of synaptic vesicle cycle	biological_process	1	0.162204736	0.33764742	5.697364525	Rapgef4
GO:0140052	cellular response to oxidised low-density lipoprotein particle stimulus	biological_process	1	0.162204736	0.33764742	5.697364525	Smpd3
GO:1990405	protein antigen binding	molecular_function	1	0.162204736	0.33764742	5.697364525	H2-Ab1
GO:2000344	positive regulation of acrosome reaction	biological_process	1	0.162204736	0.33764742	5.697364525	Pla2g10
GO:2001214	positive regulation of vasculogenesis	biological_process	1	0.162204736	0.33764742	5.697364525	Asb4
GO:0008284	positive regulation of cell population proliferation	biological_process	12	0.163851306	0.340673563	1.379912142	Ccn2;Cd38;Cdx2;Cldn7;Emp2;Epcam;Il6;Il7r;Ntrk2;Plac8;Reg3g;Tjp1
GO:0007411	axon guidance	biological_process	5	0.163980331	0.340673563	1.731243364	Kalrn;Myh10;Pla2g10;Scn1b;Sema7a
GO:0006836	neurotransmitter transport	biological_process	2	0.166815824	0.344872168	2.724826512	Rims3;Slc28a2
GO:0030133	transport vesicle	cellular_component	2	0.166815824	0.344872168	2.724826512	Bgn;Pigr
GO:0030285	integral component of synaptic vesicle membrane	cellular_component	2	0.166815824	0.344872168	2.724826512	Mal2;Syt1
GO:0045429	positive regulation of nitric oxide biosynthetic process	biological_process	2	0.166815824	0.344872168	2.724826512	Il6;Smpd3
GO:0045494	photoreceptor cell maintenance	biological_process	2	0.166815824	0.344872168	2.724826512	Pde6a;Ush1c
GO:0042632	cholesterol homeostasis	biological_process	3	0.169897247	0.346093094	2.112505947	Apoa4;Hnf4a;Pla2g10
GO:0043124	negative regulation of I-kappaB kinase/NF-kappaB signaling	biological_process	2	0.172498431	0.346093094	2.66685148	Dab2ip;Pycard
GO:0051930	regulation of sensory perception of pain	biological_process	2	0.172498431	0.346093094	2.66685148	Il33;Mgll
GO:0016791	phosphatase activity	molecular_function	4	0.172898489	0.346093094	1.843264993	Ptprd;Ptprg;Ptprh;Ptprk
GO:0000137	Golgi cis cisterna	cellular_component	1	0.17558053	0.346093094	5.222584148	Smpd3
GO:0001913	T cell mediated cytotoxicity	biological_process	1	0.17558053	0.346093094	5.222584148	Emp2
GO:0002162	dystroglycan binding	molecular_function	1	0.17558053	0.346093094	5.222584148	Agr2
GO:0002456	T cell mediated immunity	biological_process	1	0.17558053	0.346093094	5.222584148	Cdh17
GO:0005522	profilin binding	molecular_function	1	0.17558053	0.346093094	5.222584148	Cttn
GO:0006182	cGMP biosynthetic process	biological_process	1	0.17558053	0.346093094	5.222584148	Gucy2c
GO:0007168	receptor guanylyl cyclase signaling pathway	biological_process	1	0.17558053	0.346093094	5.222584148	Gucy2c
GO:0008090	retrograde axonal transport	biological_process	1	0.17558053	0.346093094	5.222584148	Nefl
GO:0008271	secondary active sulfate transmembrane transporter activity	molecular_function	1	0.17558053	0.346093094	5.222584148	Slc26a3
GO:0010243	response to organonitrogen compound	biological_process	1	0.17558053	0.346093094	5.222584148	Gnao1
GO:0010884	positive regulation of lipid storage	biological_process	1	0.17558053	0.346093094	5.222584148	Pla2g10
GO:0016486	peptide hormone processing	biological_process	1	0.17558053	0.346093094	5.222584148	Pcsk1n
GO:0016805	dipeptidase activity	molecular_function	1	0.17558053	0.346093094	5.222584148	Dpep1
GO:0017146	NMDA selective glutamate receptor complex	cellular_component	1	0.17558053	0.346093094	5.222584148	Dlgap3
GO:0019829	ATPase-coupled cation transmembrane transporter activity	molecular_function	1	0.17558053	0.346093094	5.222584148	Atp12a
GO:0021953	central nervous system neuron differentiation	biological_process	1	0.17558053	0.346093094	5.222584148	Bcl11b
GO:0030042	actin filament depolymerization	biological_process	1	0.17558053	0.346093094	5.222584148	Vil1
GO:0030949	positive regulation of vascular endothelial growth factor receptor signaling pathway	biological_process	1	0.17558053	0.346093094	5.222584148	Prkcb
GO:0032308	positive regulation of prostaglandin secretion	biological_process	1	0.17558053	0.346093094	5.222584148	Pla2g10
GO:0032330	regulation of chondrocyte differentiation	biological_process	1	0.17558053	0.346093094	5.222584148	Ccn2
GO:0032754	positive regulation of interleukin-5 production	biological_process	1	0.17558053	0.346093094	5.222584148	Il33
GO:0032982	myosin filament	cellular_component	1	0.17558053	0.346093094	5.222584148	Myh11
GO:0033089	positive regulation of T cell differentiation in thymus	biological_process	1	0.17558053	0.346093094	5.222584148	Il7r
GO:0034638	phosphatidylcholine catabolic process	biological_process	1	0.17558053	0.346093094	5.222584148	Pla2g10
GO:0038063	collagen-activated tyrosine kinase receptor signaling pathway	biological_process	1	0.17558053	0.346093094	5.222584148	Col4a2
GO:0042641	actomyosin	cellular_component	1	0.17558053	0.346093094	5.222584148	Myh10
GO:0042753	positive regulation of circadian rhythm	biological_process	1	0.17558053	0.346093094	5.222584148	Rorc
GO:0043020	NADPH oxidase complex	cellular_component	1	0.17558053	0.346093094	5.222584148	Duox2
GO:0043030	regulation of macrophage activation	biological_process	1	0.17558053	0.346093094	5.222584148	Pla2g10
GO:0045348	positive regulation of MHC class II biosynthetic process	biological_process	1	0.17558053	0.346093094	5.222584148	Il33
GO:0046686	response to cadmium ion	biological_process	1	0.17558053	0.346093094	5.222584148	Camk2b
GO:0048038	quinone binding	molecular_function	1	0.17558053	0.346093094	5.222584148	Aoc1
GO:0051403	stress-activated MAPK cascade	biological_process	1	0.17558053	0.346093094	5.222584148	Cryab
GO:0055003	cardiac myofibril assembly	biological_process	1	0.17558053	0.346093094	5.222584148	Myh10
GO:0060740	prostate gland epithelium morphogenesis	biological_process	1	0.17558053	0.346093094	5.222584148	Foxa1
GO:0060907	positive regulation of macrophage cytokine production	biological_process	1	0.17558053	0.346093094	5.222584148	Sema7a
GO:0070166	enamel mineralization	biological_process	1	0.17558053	0.346093094	5.222584148	Fam20a
GO:0070233	negative regulation of T cell apoptotic process	biological_process	1	0.17558053	0.346093094	5.222584148	Il7r
GO:0090557	establishment of endothelial intestinal barrier	biological_process	1	0.17558053	0.346093094	5.222584148	Tjp1
GO:1902043	positive regulation of extrinsic apoptotic signaling pathway via death domain receptors	biological_process	1	0.17558053	0.346093094	5.222584148	Mal
GO:1903800	positive regulation of production of miRNAs involved in gene silencing by miRNA	biological_process	1	0.17558053	0.346093094	5.222584148	Il6
GO:1904996	positive regulation of leukocyte adhesion to vascular endothelial cell	biological_process	1	0.17558053	0.346093094	5.222584148	Il6
GO:1905907	negative regulation of amyloid fibril formation	biological_process	1	0.17558053	0.346093094	5.222584148	Cryab
GO:2000009	negative regulation of protein localization to cell surface	biological_process	1	0.17558053	0.346093094	5.222584148	Gpm6b
GO:2000343	positive regulation of chemokine (C-X-C motif) ligand 2 production	biological_process	1	0.17558053	0.346093094	5.222584148	Postn
GO:2000810	regulation of bicellular tight junction assembly	biological_process	1	0.17558053	0.346093094	5.222584148	Tjp1
GO:0007163	establishment or maintenance of cell polarity	biological_process	2	0.178212307	0.350627745	2.611292074	Parva;Spint2
GO:0051592	response to calcium ion	biological_process	2	0.178212307	0.350627745	2.611292074	Syt1;Tnnt2
GO:0043410	positive regulation of MAPK cascade	biological_process	4	0.179183078	0.352210377	1.816551008	Cdh2;Dab2ip;Il6;Ntrk2
GO:0032880	regulation of protein localization	biological_process	3	0.18175869	0.356122906	2.043619884	Cdh1;Cdh2;Myo1a
GO:0007568	aging	biological_process	2	0.183955017	0.356122906	2.558000399	Abat;Gnao1
GO:0009966	regulation of signal transduction	biological_process	2	0.183955017	0.356122906	2.558000399	Cdh2;Mgll
GO:0055088	lipid homeostasis	biological_process	2	0.183955017	0.356122906	2.558000399	Apoa4;Hnf4a
GO:0045087	innate immune response	biological_process	10	0.184357031	0.356122906	1.392689106	Clec4a2;Dab2ip;Ifi27l2b;Il1f6;Jchain;Mptx1;Pglyrp1;Pycard;Rarres2;Wfdc2
GO:0001934	positive regulation of protein phosphorylation	biological_process	6	0.188696622	0.356122906	1.560274102	Ager;Ccn2;Cldn3;Fam20a;Rarres2;Sema7a
GO:0001952	regulation of cell-matrix adhesion	biological_process	1	0.188743458	0.356122906	4.820846906	Emp2
GO:0003214	cardiac left ventricle morphogenesis	biological_process	1	0.188743458	0.356122906	4.820846906	Cpe
GO:0003334	keratinocyte development	biological_process	1	0.188743458	0.356122906	4.820846906	Bcl11b
GO:0006691	leukotriene metabolic process	biological_process	1	0.188743458	0.356122906	4.820846906	Dpep1
GO:0006928	movement of cell or subcellular component	biological_process	1	0.188743458	0.356122906	4.820846906	Akap3
GO:0006968	cellular defense response	biological_process	1	0.188743458	0.356122906	4.820846906	Clec2h
GO:0007252	I-kappaB phosphorylation	biological_process	1	0.188743458	0.356122906	4.820846906	Dab2ip
GO:0008347	glial cell migration	biological_process	1	0.188743458	0.356122906	4.820846906	Ccl2
GO:0010838	positive regulation of keratinocyte proliferation	biological_process	1	0.188743458	0.356122906	4.820846906	Reg3g
GO:0015299	solute:proton antiporter activity	molecular_function	1	0.188743458	0.356122906	4.820846906	Slc9a3
GO:0015909	long-chain fatty acid transport	biological_process	1	0.188743458	0.356122906	4.820846906	Fabp2
GO:0016045	detection of bacterium	biological_process	1	0.188743458	0.356122906	4.820846906	Pglyrp1
GO:0017166	vinculin binding	molecular_function	1	0.188743458	0.356122906	4.820846906	Synm
GO:0019538	protein metabolic process	biological_process	1	0.188743458	0.356122906	4.820846906	Cdh1
GO:0021670	lateral ventricle development	biological_process	1	0.188743458	0.356122906	4.820846906	Myh10
GO:0031748	D1 dopamine receptor binding	molecular_function	1	0.188743458	0.356122906	4.820846906	Ppp1r1b
GO:0032437	cuticular plate	cellular_component	1	0.188743458	0.356122906	4.820846906	Sptbn1
GO:0032801	receptor catabolic process	biological_process	1	0.188743458	0.356122906	4.820846906	Nedd4
GO:0033148	positive regulation of intracellular estrogen receptor signaling pathway	biological_process	1	0.188743458	0.356122906	4.820846906	Foxa1
GO:0034362	low-density lipoprotein particle	cellular_component	1	0.188743458	0.356122906	4.820846906	Lsr
GO:0034374	low-density lipoprotein particle remodeling	biological_process	1	0.188743458	0.356122906	4.820846906	Pla2g10
GO:0036312	phosphatidylinositol 3-kinase regulatory subunit binding	molecular_function	1	0.188743458	0.356122906	4.820846906	Dab2ip
GO:0042116	macrophage activation	biological_process	1	0.188743458	0.356122906	4.820846906	Pla2g10
GO:0043200	response to amino acid	biological_process	1	0.188743458	0.356122906	4.820846906	Slc1a2
GO:0043691	reverse cholesterol transport	biological_process	1	0.188743458	0.356122906	4.820846906	Apoa4
GO:0046549	retinal cone cell development	biological_process	1	0.188743458	0.356122906	4.820846906	Ush1c
GO:0047372	acylglycerol lipase activity	molecular_function	1	0.188743458	0.356122906	4.820846906	Mgll
GO:0047555	3',5'-cyclic-GMP phosphodiesterase activity	molecular_function	1	0.188743458	0.356122906	4.820846906	Pde6a
GO:0050953	sensory perception of light stimulus	biological_process	1	0.188743458	0.356122906	4.820846906	Ush1c
GO:0051549	positive regulation of keratinocyte migration	biological_process	1	0.188743458	0.356122906	4.820846906	Epb41l4b
GO:0060081	membrane hyperpolarization	biological_process	1	0.188743458	0.356122906	4.820846906	Slc26a3
GO:0060487	lung epithelial cell differentiation	biological_process	1	0.188743458	0.356122906	4.820846906	Foxa1
GO:0060711	labyrinthine layer development	biological_process	1	0.188743458	0.356122906	4.820846906	Cdx2
GO:0071639	positive regulation of monocyte chemotactic protein-1 production	biological_process	1	0.188743458	0.356122906	4.820846906	Ager
GO:0090136	epithelial cell-cell adhesion	biological_process	1	0.188743458	0.356122906	4.820846906	Dsp
GO:0090660	cerebrospinal fluid circulation	biological_process	1	0.188743458	0.356122906	4.820846906	Aqp4
GO:0097421	liver regeneration	biological_process	1	0.188743458	0.356122906	4.820846906	Il6
GO:2000146	negative regulation of cell motility	biological_process	1	0.188743458	0.356122906	4.820846906	Spint2
GO:2001223	negative regulation of neuron migration	biological_process	1	0.188743458	0.356122906	4.820846906	Col3a1
GO:0000281	mitotic cytokinesis	biological_process	2	0.189724197	0.356819654	2.506840391	Myh10;Sptbn1
GO:0009636	response to toxic substance	biological_process	2	0.189724197	0.356819654	2.506840391	Gucy2c;Slc6a14
GO:0045597	positive regulation of cell differentiation	biological_process	2	0.189724197	0.356819654	2.506840391	Ccn2;Cdx2
GO:0050804	modulation of chemical synaptic transmission	biological_process	3	0.18978693	0.356819654	2.00013861	Cdh2;Ppp1r9a;Ptprd
GO:0042593	glucose homeostasis	biological_process	4	0.195218927	0.362251944	1.753035238	Adgrf5;Foxa1;Hnf4a;Il6
GO:0044325	ion channel binding	molecular_function	4	0.195218927	0.362251944	1.753035238	Ppp1r9a;Pycard;Rims3;Scn1b
GO:0001755	neural crest cell migration	biological_process	2	0.195517551	0.362251944	2.457686658	Nrtn;Sema7a
GO:0006936	muscle contraction	biological_process	2	0.195517551	0.362251944	2.457686658	Acta2;Tnnt2
GO:0030838	positive regulation of actin filament polymerization	biological_process	2	0.195517551	0.362251944	2.457686658	Cttn;Pycard
GO:0042738	exogenous drug catabolic process	biological_process	2	0.195517551	0.362251944	2.457686658	Cyp2c65;Cyp2d34
GO:0043679	axon terminus	cellular_component	3	0.197903996	0.362251944	1.958469055	Ccl2;Cdh1;Ntrk2
GO:0006470	protein dephosphorylation	biological_process	4	0.198478503	0.362251944	1.740861383	Ptprd;Ptprg;Ptprh;Ptprk
GO:0007416	synapse assembly	biological_process	2	0.201332848	0.362251944	2.410423453	Cdh1;Cdh2
GO:0032024	positive regulation of insulin secretion	biological_process	2	0.201332848	0.362251944	2.410423453	Abat;Cd38
GO:0002064	epithelial cell development	biological_process	1	0.201696896	0.362251944	4.476500698	Muc2
GO:0005313	L-glutamate transmembrane transporter activity	molecular_function	1	0.201696896	0.362251944	4.476500698	Slc1a2
GO:0005865	striated muscle thin filament	cellular_component	1	0.201696896	0.362251944	4.476500698	Tnnt2
GO:0006071	glycerol metabolic process	biological_process	1	0.201696896	0.362251944	4.476500698	Dysf
GO:0008191	metalloendopeptidase inhibitor activity	molecular_function	1	0.201696896	0.362251944	4.476500698	Timp3
GO:0010259	multicellular organism aging	biological_process	1	0.201696896	0.362251944	4.476500698	Slc1a2
GO:0010831	positive regulation of myotube differentiation	biological_process	1	0.201696896	0.362251944	4.476500698	Mmp14
GO:0010880	regulation of release of sequestered calcium ion into cytosol by sarcoplasmic reticulum	biological_process	1	0.201696896	0.362251944	4.476500698	Casq1
GO:0010955	negative regulation of protein processing	biological_process	1	0.201696896	0.362251944	4.476500698	Cdh1
GO:0015813	L-glutamate transmembrane transport	biological_process	1	0.201696896	0.362251944	4.476500698	Slc1a2
GO:0021819	layer formation in cerebral cortex	biological_process	1	0.201696896	0.362251944	4.476500698	Dab2ip
GO:0030195	negative regulation of blood coagulation	biological_process	1	0.201696896	0.362251944	4.476500698	Tspan8
GO:0031090	organelle membrane	cellular_component	1	0.201696896	0.362251944	4.476500698	Atp1b1
GO:0032233	positive regulation of actin filament bundle assembly	biological_process	1	0.201696896	0.362251944	4.476500698	Vil1
GO:0034116	positive regulation of heterotypic cell-cell adhesion	biological_process	1	0.201696896	0.362251944	4.476500698	Ager
GO:0042532	negative regulation of tyrosine phosphorylation of STAT protein	biological_process	1	0.201696896	0.362251944	4.476500698	Hnf4a
GO:0043589	skin morphogenesis	biological_process	1	0.201696896	0.362251944	4.476500698	Col1a2
GO:0044548	S100 protein binding	molecular_function	1	0.201696896	0.362251944	4.476500698	Ager
GO:0046548	retinal rod cell development	biological_process	1	0.201696896	0.362251944	4.476500698	Ntrk2
GO:0046703	natural killer cell lectin-like receptor binding	molecular_function	1	0.201696896	0.362251944	4.476500698	Clec2h
GO:0046785	microtubule polymerization	biological_process	1	0.201696896	0.362251944	4.476500698	Hdgfl3
GO:0046888	negative regulation of hormone secretion	biological_process	1	0.201696896	0.362251944	4.476500698	Il6
GO:0047498	calcium-dependent phospholipase A2 activity	molecular_function	1	0.201696896	0.362251944	4.476500698	Pla2g10
GO:0048545	response to steroid hormone	biological_process	1	0.201696896	0.362251944	4.476500698	Adh1
GO:0050673	epithelial cell proliferation	biological_process	1	0.201696896	0.362251944	4.476500698	Ehf
GO:0050805	negative regulation of synaptic transmission	biological_process	1	0.201696896	0.362251944	4.476500698	Rapgef4
GO:0051014	actin filament severing	biological_process	1	0.201696896	0.362251944	4.476500698	Vil1
GO:0051371	muscle alpha-actinin binding	molecular_function	1	0.201696896	0.362251944	4.476500698	Pdlim1
GO:0061337	cardiac conduction	biological_process	1	0.201696896	0.362251944	4.476500698	Scn1b
GO:0070102	interleukin-6-mediated signaling pathway	biological_process	1	0.201696896	0.362251944	4.476500698	Il6
GO:0070207	protein homotrimerization	biological_process	1	0.201696896	0.362251944	4.476500698	Slc1a2
GO:0070700	BMP receptor binding	molecular_function	1	0.201696896	0.362251944	4.476500698	Pycard
GO:0071285	cellular response to lithium ion	biological_process	1	0.201696896	0.362251944	4.476500698	Cdh1
GO:0086002	cardiac muscle cell action potential involved in contraction	biological_process	1	0.201696896	0.362251944	4.476500698	Scn1b
GO:0089718	amino acid import across plasma membrane	biological_process	1	0.201696896	0.362251944	4.476500698	Slc6a14
GO:0090331	negative regulation of platelet aggregation	biological_process	1	0.201696896	0.362251944	4.476500698	Abat
GO:0097449	astrocyte projection	cellular_component	1	0.201696896	0.362251944	4.476500698	Slc1a2
GO:0098690	glycinergic synapse	cellular_component	1	0.201696896	0.362251944	4.476500698	Arhgef9
GO:0099151	regulation of postsynaptic density assembly	biological_process	1	0.201696896	0.362251944	4.476500698	Ptprd
GO:1900025	negative regulation of substrate adhesion-dependent cell spreading	biological_process	1	0.201696896	0.362251944	4.476500698	Postn
GO:1901800	positive regulation of proteasomal protein catabolic process	biological_process	1	0.201696896	0.362251944	4.476500698	Dab2ip
GO:0004888	transmembrane signaling receptor activity	molecular_function	5	0.201745414	0.362251944	1.606948969	Adgrf5;Adgrg7;Adgrl4;Clec2h;Pigr
GO:0022857	transmembrane transporter activity	molecular_function	5	0.201745414	0.362251944	1.606948969	Slc13a2;Slc22a18;Slc44a4;Slc5a8;Slco2a1
GO:0008104	protein localization	biological_process	3	0.206103414	0.367976939	1.918500299	Akap3;Duoxa2;Grip1
GO:0004879	nuclear receptor activity	molecular_function	2	0.207167921	0.367976939	2.364943765	Hnf4a;Rorc
GO:0006986	response to unfolded protein	biological_process	2	0.207167921	0.367976939	2.364943765	Dab2ip;Thbs4
GO:0030216	keratinocyte differentiation	biological_process	2	0.207167921	0.367976939	2.364943765	Dsp;Sprr2a1
GO:0042307	positive regulation of protein import into nucleus	biological_process	2	0.207167921	0.367976939	2.364943765	Cdh1;Il6
GO:0048286	lung alveolus development	biological_process	2	0.207167921	0.367976939	2.364943765	Hopx;Smpd3
GO:0050714	positive regulation of protein secretion	biological_process	2	0.207167921	0.367976939	2.364943765	Myh10;Rapgef4
GO:0042803	protein homodimerization activity	molecular_function	14	0.20872843	0.367976939	1.279000199	Aoc1;Apoa4;Camk2b;Cidea;Cryab;Dab2ip;Gpd1;Hnf4a;Jchain;Mgll;Muc13;Ntrk2;Pycard;Vil1
GO:0005975	carbohydrate metabolic process	biological_process	5	0.210198326	0.367976939	1.582601257	Fut2;Gpd1;Ldhb;Nanp;Pgm5
GO:0001933	negative regulation of protein phosphorylation	biological_process	3	0.210232007	0.367976939	1.899121508	Ager;Dab2ip;Klhl31
GO:0007409	axonogenesis	biological_process	3	0.214378803	0.367976939	1.880130293	Bcl11b;Kalrn;Myh10
GO:0001895	retina homeostasis	biological_process	1	0.214444169	0.367976939	4.178067318	Slc28a2
GO:0002755	MyD88-dependent toll-like receptor signaling pathway	biological_process	1	0.214444169	0.367976939	4.178067318	Reg3g
GO:0003197	endocardial cushion development	biological_process	1	0.214444169	0.367976939	4.178067318	Nedd4
GO:0004698	calcium-dependent protein kinase C activity	molecular_function	1	0.214444169	0.367976939	4.178067318	Prkcb
GO:0004708	MAP kinase kinase activity	molecular_function	1	0.214444169	0.367976939	4.178067318	Sbk2
GO:0005326	neurotransmitter transmembrane transporter activity	molecular_function	1	0.214444169	0.367976939	4.178067318	Slc28a2
GO:0006518	peptide metabolic process	biological_process	1	0.214444169	0.367976939	4.178067318	Cpe
GO:0006734	NADH metabolic process	biological_process	1	0.214444169	0.367976939	4.178067318	Gpd1
GO:0006939	smooth muscle contraction	biological_process	1	0.214444169	0.367976939	4.178067318	Myh11
GO:0008509	anion transmembrane transporter activity	molecular_function	1	0.214444169	0.367976939	4.178067318	Slc1a2
GO:0009116	nucleoside metabolic process	biological_process	1	0.214444169	0.367976939	4.178067318	Upp1
GO:0009314	response to radiation	biological_process	1	0.214444169	0.367976939	4.178067318	Col3a1
GO:0010181	FMN binding	molecular_function	1	0.214444169	0.367976939	4.178067318	Hao2
GO:0010839	negative regulation of keratinocyte proliferation	biological_process	1	0.214444169	0.367976939	4.178067318	Ptprk
GO:0015116	sulfate transmembrane transporter activity	molecular_function	1	0.214444169	0.367976939	4.178067318	Slc26a3
GO:0021680	cerebellar Purkinje cell layer development	biological_process	1	0.214444169	0.367976939	4.178067318	Myh10
GO:0032580	Golgi cisterna membrane	cellular_component	1	0.214444169	0.367976939	4.178067318	B4galnt4
GO:0034142	toll-like receptor 4 signaling pathway	biological_process	1	0.214444169	0.367976939	4.178067318	S100a14
GO:0035613	RNA stem-loop binding	molecular_function	1	0.214444169	0.367976939	4.178067318	Myh10
GO:0035686	sperm fibrous sheath	cellular_component	1	0.214444169	0.367976939	4.178067318	Akap3
GO:0042043	neurexin family protein binding	molecular_function	1	0.214444169	0.367976939	4.178067318	Cpe
GO:0042491	inner ear auditory receptor cell differentiation	biological_process	1	0.214444169	0.367976939	4.178067318	Ush1c
GO:0042622	photoreceptor outer segment membrane	cellular_component	1	0.214444169	0.367976939	4.178067318	Pde6a
GO:0042805	actinin binding	molecular_function	1	0.214444169	0.367976939	4.178067318	Lmo7
GO:0042953	lipoprotein transport	biological_process	1	0.214444169	0.367976939	4.178067318	Lsr
GO:0043220	Schmidt-Lanterman incisure	cellular_component	1	0.214444169	0.367976939	4.178067318	Cdh1
GO:0044257	cellular protein catabolic process	biological_process	1	0.214444169	0.367976939	4.178067318	Dab2ip
GO:0048143	astrocyte activation	biological_process	1	0.214444169	0.367976939	4.178067318	Ager
GO:0048566	embryonic digestive tract development	biological_process	1	0.214444169	0.367976939	4.178067318	Rarres2
GO:0050930	induction of positive chemotaxis	biological_process	1	0.214444169	0.367976939	4.178067318	Ager
GO:0051489	regulation of filopodium assembly	biological_process	1	0.214444169	0.367976939	4.178067318	Ppp1r9a
GO:0051963	regulation of synapse assembly	biological_process	1	0.214444169	0.367976939	4.178067318	Ppp1r9a
GO:0060074	synapse maturation	biological_process	1	0.214444169	0.367976939	4.178067318	Nefl
GO:0060100	positive regulation of phagocytosis, engulfment	biological_process	1	0.214444169	0.367976939	4.178067318	Ager
GO:0070492	oligosaccharide binding	molecular_function	1	0.214444169	0.367976939	4.178067318	Reg3g
GO:0071280	cellular response to copper ion	biological_process	1	0.214444169	0.367976939	4.178067318	Aoc1
GO:0071711	basement membrane organization	biological_process	1	0.214444169	0.367976939	4.178067318	Spint2
GO:0099645	neurotransmitter receptor localization to postsynaptic specialization membrane	biological_process	1	0.214444169	0.367976939	4.178067318	Kalrn
GO:1900029	positive regulation of ruffle assembly	biological_process	1	0.214444169	0.367976939	4.178067318	Eps8l3
GO:1903543	positive regulation of exosomal secretion	biological_process	1	0.214444169	0.367976939	4.178067318	Smpd3
GO:1990023	mitotic spindle midzone	cellular_component	1	0.214444169	0.367976939	4.178067318	Cttn
GO:2000178	negative regulation of neural precursor cell proliferation	biological_process	1	0.214444169	0.367976939	4.178067318	Spint2
GO:2000811	negative regulation of anoikis	biological_process	1	0.214444169	0.367976939	4.178067318	Ntrk2
GO:0043065	positive regulation of apoptotic process	biological_process	8	0.21449388	0.367976939	1.400469492	Ager;Dab2ip;Dapk1;Eef1a2;Foxa1;Il6;Muc2;Pycard
GO:0008017	microtubule binding	molecular_function	6	0.215874345	0.370045334	1.492166899	Cryab;Dclk2;Dysf;Hdgfl3;Kif19a;Mtus1
GO:0097060	synaptic membrane	cellular_component	2	0.218889048	0.374909478	2.27894581	Cpe;Cryab
GO:0007417	central nervous system development	biological_process	3	0.222723883	0.376005282	1.843264993	Kalrn;Marcks;Spink5
GO:0005544	calcium-dependent phospholipid binding	molecular_function	2	0.22477108	0.376005282	2.238250349	Dysf;Syt1
GO:0008544	epidermis development	biological_process	2	0.22477108	0.376005282	2.238250349	Sprr2a1;Tgm3
GO:0015297	antiporter activity	molecular_function	2	0.22477108	0.376005282	2.238250349	Slc26a3;Slc9a3
GO:0034446	substrate adhesion-dependent cell spreading	biological_process	2	0.22477108	0.376005282	2.238250349	Lamb1;Parva
GO:0070301	cellular response to hydrogen peroxide	biological_process	2	0.22477108	0.376005282	2.238250349	Il6;Smpd3
GO:0048511	rhythmic process	biological_process	4	0.2251165	0.376005282	1.649237099	Enox1;Hnf4a;Maged1;Rorc
GO:0002021	response to dietary excess	biological_process	1	0.226988545	0.376005282	3.916938111	Pcsk1n
GO:0002177	manchette	cellular_component	1	0.226988545	0.376005282	3.916938111	Spef2
GO:0002377	immunoglobulin production	biological_process	1	0.226988545	0.376005282	3.916938111	Il7r
GO:0004089	carbonate dehydratase activity	molecular_function	1	0.226988545	0.376005282	3.916938111	Car4
GO:0004697	protein kinase C activity	molecular_function	1	0.226988545	0.376005282	3.916938111	Prkcb
GO:0005123	death receptor binding	molecular_function	1	0.226988545	0.376005282	3.916938111	Dab2ip
GO:0005149	interleukin-1 receptor binding	molecular_function	1	0.226988545	0.376005282	3.916938111	Il1f6
GO:0007512	adult heart development	biological_process	1	0.226988545	0.376005282	3.916938111	Myh10
GO:0010954	positive regulation of protein processing	biological_process	1	0.226988545	0.376005282	3.916938111	Mmp14
GO:0015106	bicarbonate transmembrane transporter activity	molecular_function	1	0.226988545	0.376005282	3.916938111	Slc26a3
GO:0019395	fatty acid oxidation	biological_process	1	0.226988545	0.376005282	3.916938111	Hao2
GO:0019752	carboxylic acid metabolic process	biological_process	1	0.226988545	0.376005282	3.916938111	Ldhb
GO:0021675	nerve development	biological_process	1	0.226988545	0.376005282	3.916938111	Nrtn
GO:0031253	cell projection membrane	cellular_component	1	0.226988545	0.376005282	3.916938111	Aqp4
GO:0031462	Cul2-RING ubiquitin ligase complex	cellular_component	1	0.226988545	0.376005282	3.916938111	Asb4
GO:0032270	positive regulation of cellular protein metabolic process	biological_process	1	0.226988545	0.376005282	3.916938111	Pla2g10
GO:0032515	negative regulation of phosphoprotein phosphatase activity	biological_process	1	0.226988545	0.376005282	3.916938111	Ppp1r1b
GO:0032609	interferon-gamma production	biological_process	1	0.226988545	0.376005282	3.916938111	Zg16
GO:0032688	negative regulation of interferon-beta production	biological_process	1	0.226988545	0.376005282	3.916938111	Pycard
GO:0032736	positive regulation of interleukin-13 production	biological_process	1	0.226988545	0.376005282	3.916938111	Il33
GO:0038187	pattern recognition receptor activity	molecular_function	1	0.226988545	0.376005282	3.916938111	Dmbt1
GO:0040015	negative regulation of multicellular organism growth	biological_process	1	0.226988545	0.376005282	3.916938111	Plac8
GO:0042308	negative regulation of protein import into nucleus	biological_process	1	0.226988545	0.376005282	3.916938111	Hnf4a
GO:0042554	superoxide anion generation	biological_process	1	0.226988545	0.376005282	3.916938111	Duox2
GO:0043196	varicosity	cellular_component	1	0.226988545	0.376005282	3.916938111	Mgll
GO:0043278	response to morphine	biological_process	1	0.226988545	0.376005282	3.916938111	Ppp1r1b
GO:0044327	dendritic spine head	cellular_component	1	0.226988545	0.376005282	3.916938111	Ppp1r1b
GO:0045956	positive regulation of calcium ion-dependent exocytosis	biological_process	1	0.226988545	0.376005282	3.916938111	Syt1
GO:0046426	negative regulation of receptor signaling pathway via JAK-STAT	biological_process	1	0.226988545	0.376005282	3.916938111	Ptprd
GO:0046626	regulation of insulin receptor signaling pathway	biological_process	1	0.226988545	0.376005282	3.916938111	Rarres2
GO:0048246	macrophage chemotaxis	biological_process	1	0.226988545	0.376005282	3.916938111	Ccl2
GO:0051279	regulation of release of sequestered calcium ion into cytosol	biological_process	1	0.226988545	0.376005282	3.916938111	Casq1
GO:0055091	phospholipid homeostasis	biological_process	1	0.226988545	0.376005282	3.916938111	Hnf4a
GO:0061045	negative regulation of wound healing	biological_process	1	0.226988545	0.376005282	3.916938111	Cldn3
GO:2001256	regulation of store-operated calcium entry	biological_process	1	0.226988545	0.376005282	3.916938111	Casq1
GO:0043565	sequence-specific DNA binding	molecular_function	10	0.227411078	0.376410674	1.322173202	Bcl11b;Cdx2;Ehf;Elf3;Foxa1;Hnf4a;Hopx;Hoxb13;Rorc;Spib
GO:0005507	copper ion binding	molecular_function	2	0.23066484	0.380309553	2.198982799	Aoc1;Apoa4
GO:0008081	phosphoric diester hydrolase activity	molecular_function	2	0.23066484	0.380309553	2.198982799	Pde6a;Smpd3
GO:0008286	insulin receptor signaling pathway	biological_process	2	0.23066484	0.380309553	2.198982799	Grb7;Rarres2
GO:0016712	oxidoreductase activity, acting on paired donors, with incorporation or reduction of molecular oxygen, reduced flavin or flavoprotein as one donor, and incorporation of one atom of oxygen	molecular_function	2	0.23066484	0.380309553	2.198982799	Cyp2c65;Cyp2d34
GO:0032757	positive regulation of interleukin-8 production	biological_process	2	0.23066484	0.380309553	2.198982799	Il6;Pycard
GO:0006457	protein folding	biological_process	3	0.23113248	0.380784016	1.80781759	Cct6b;Cryab;Fkbp9
GO:0007507	heart development	biological_process	6	0.233830143	0.384928782	1.451838064	Col3a1;Cxadr;Hopx;Myh10;Pdlim1;Tnnt2
GO:0006874	cellular calcium ion homeostasis	biological_process	3	0.235358699	0.385006444	1.790600279	Atp1b1;Ccl2;Prkcb
GO:0005737	cytoplasm	cellular_component	116	0.236261978	0.385006444	1.058971178	AY074887;Acta2;Actg2;Adh1;Ager;Akap3;Aqp4;Arhgef16;Arhgef9;Camk2b;Casq1;Ccl2;Cct6b;Cdh1;Cdh2;Cidea;Cldn3;Cryab;Cttn;Cxadr;Cyp2c65;Cyp2d34;Dab2ip;Dapk1;Dclk2;Des;Dmbt1;Dsp;Dysf;Eef1a2;Elf3;Emp2;Epb41l4b;Eps8l3;Fabp2;Fam20a;Gpd1;Gpx2;Grb7;Grip1;Gsdmc2;Gsdmc4;Hdgfl3;Hnf4a;Hopx;Ifit1bl1;Il1f6;Il33;Il6;Kalrn;Kif19a;Klhl31;Krt18;Krt20;Krt7;Krt8;Ldhb;Lix1;Lmo7;Lvrn;Maged1;Marcks;Mgll;Misp;Mmp14;Mtus1;Mu…
GO:0060291	long-term synaptic potentiation	biological_process	2	0.236568465	0.385006444	2.161069302	Camk2b;Ntrk2
GO:0001518	voltage-gated sodium channel complex	cellular_component	1	0.239333245	0.385006444	3.686529987	Scn1b
GO:0001921	positive regulation of receptor recycling	biological_process	1	0.239333245	0.385006444	3.686529987	Nsg1
GO:0002523	leukocyte migration involved in inflammatory response	biological_process	1	0.239333245	0.385006444	3.686529987	Ccl2
GO:0003746	translation elongation factor activity	molecular_function	1	0.239333245	0.385006444	3.686529987	Eef1a2
GO:0003823	antigen binding	molecular_function	1	0.239333245	0.385006444	3.686529987	Jchain
GO:0008272	sulfate transport	biological_process	1	0.239333245	0.385006444	3.686529987	Slc26a3
GO:0008574	ATP-dependent microtubule motor activity, plus-end-directed	molecular_function	1	0.239333245	0.385006444	3.686529987	Kif19a
GO:0010761	fibroblast migration	biological_process	1	0.239333245	0.385006444	3.686529987	Pdlim1
GO:0014002	astrocyte development	biological_process	1	0.239333245	0.385006444	3.686529987	Ager
GO:0014067	negative regulation of phosphatidylinositol 3-kinase signaling	biological_process	1	0.239333245	0.385006444	3.686529987	Dab2ip
GO:0014823	response to activity	biological_process	1	0.239333245	0.385006444	3.686529987	Il6
GO:0015347	sodium-independent organic anion transmembrane transporter activity	molecular_function	1	0.239333245	0.385006444	3.686529987	Slco2a1
GO:0015701	bicarbonate transport	biological_process	1	0.239333245	0.385006444	3.686529987	Car4
GO:0016290	palmitoyl-CoA hydrolase activity	molecular_function	1	0.239333245	0.385006444	3.686529987	Hnf4a
GO:0017128	phospholipid scramblase activity	molecular_function	1	0.239333245	0.385006444	3.686529987	Ano7
GO:0031091	platelet alpha granule	cellular_component	1	0.239333245	0.385006444	3.686529987	Sparc
GO:0042059	negative regulation of epidermal growth factor receptor signaling pathway	biological_process	1	0.239333245	0.385006444	3.686529987	Dab2ip
GO:0042711	maternal behavior	biological_process	1	0.239333245	0.385006444	3.686529987	Kalrn
GO:0043249	erythrocyte maturation	biological_process	1	0.239333245	0.385006444	3.686529987	Pla2g10
GO:0045198	establishment of epithelial cell apical/basal polarity	biological_process	1	0.239333245	0.385006444	3.686529987	Crb3
GO:0045445	myoblast differentiation	biological_process	1	0.239333245	0.385006444	3.686529987	Asb2
GO:0045579	positive regulation of B cell differentiation	biological_process	1	0.239333245	0.385006444	3.686529987	Mmp14
GO:0048268	clathrin coat assembly	biological_process	1	0.239333245	0.385006444	3.686529987	Nsg1
GO:0050708	regulation of protein secretion	biological_process	1	0.239333245	0.385006444	3.686529987	Krt20
GO:0051895	negative regulation of focal adhesion assembly	biological_process	1	0.239333245	0.385006444	3.686529987	Mmp14
GO:0071933	Arp2/3 complex binding	molecular_function	1	0.239333245	0.385006444	3.686529987	Cttn
GO:2000649	regulation of sodium ion transmembrane transporter activity	biological_process	1	0.239333245	0.385006444	3.686529987	Scn1b
GO:0009887	animal organ morphogenesis	biological_process	4	0.242211281	0.388886719	1.596713625	Cdx1;Cdx2;Gdf11;Lamb1
GO:0006865	amino acid transport	biological_process	2	0.242480146	0.388886719	2.124441009	Slc1a2;Slc6a14
GO:0007389	pattern specification process	biological_process	2	0.242480146	0.388886719	2.124441009	Cdx1;Cdx2
GO:0009566	fertilization	biological_process	2	0.242480146	0.388886719	2.124441009	Duox2;Pla2g10
GO:0043547	positive regulation of GTPase activity	biological_process	4	0.245665836	0.393195128	1.586607842	Ccl2;Ccl7;Gnao1;Kalrn
GO:0042995	cell projection	cellular_component	21	0.251264377	0.393195128	1.176131551	Aqp4;Cdhr2;Cdhr5;Ceacam20;Cnih2;Cttn;Dab2ip;Dpep1;Grb7;Grip1;Kif19a;Myh10;Nefl;Nsg1;Ntrk2;Podxl;Ptprh;Scn1b;Spef2;Ush1c;Vil1
GO:0001833	inner cell mass cell proliferation	biological_process	1	0.251481437	0.393195128	3.481722765	Dmbt1
GO:0005740	mitochondrial envelope	cellular_component	1	0.251481437	0.393195128	3.481722765	Cidea
GO:0006414	translational elongation	biological_process	1	0.251481437	0.393195128	3.481722765	Eef1a2
GO:0007097	nuclear migration	biological_process	1	0.251481437	0.393195128	3.481722765	Myh10
GO:0007548	sex differentiation	biological_process	1	0.251481437	0.393195128	3.481722765	Hnf4a
GO:0008210	estrogen metabolic process	biological_process	1	0.251481437	0.393195128	3.481722765	Sult1a1
GO:0010763	positive regulation of fibroblast migration	biological_process	1	0.251481437	0.393195128	3.481722765	Ager
GO:0014902	myotube differentiation	biological_process	1	0.251481437	0.393195128	3.481722765	Dysf
GO:0015718	monocarboxylic acid transport	biological_process	1	0.251481437	0.393195128	3.481722765	Slc5a8
GO:0016064	immunoglobulin mediated immune response	biological_process	1	0.251481437	0.393195128	3.481722765	Cd19
GO:0016298	lipase activity	molecular_function	1	0.251481437	0.393195128	3.481722765	Mgll
GO:0019001	guanyl nucleotide binding	molecular_function	1	0.251481437	0.393195128	3.481722765	Gnao1
GO:0030048	actin filament-based movement	biological_process	1	0.251481437	0.393195128	3.481722765	Myh10
GO:0030225	macrophage differentiation	biological_process	1	0.251481437	0.393195128	3.481722765	Spib
GO:0032433	filopodium tip	cellular_component	1	0.251481437	0.393195128	3.481722765	Vil1
GO:0035640	exploration behavior	biological_process	1	0.251481437	0.393195128	3.481722765	Abat
GO:0035641	locomotory exploration behavior	biological_process	1	0.251481437	0.393195128	3.481722765	Lsamp
GO:0042157	lipoprotein metabolic process	biological_process	1	0.251481437	0.393195128	3.481722765	Apoa4
GO:0042573	retinoic acid metabolic process	biological_process	1	0.251481437	0.393195128	3.481722765	Adh1
GO:0043129	surfactant homeostasis	biological_process	1	0.251481437	0.393195128	3.481722765	Adgrf5
GO:0043252	sodium-independent organic anion transport	biological_process	1	0.251481437	0.393195128	3.481722765	Slco2a1
GO:0048665	neuron fate specification	biological_process	1	0.251481437	0.393195128	3.481722765	Foxa1
GO:0050135	NAD(P)+ nucleosidase activity	molecular_function	1	0.251481437	0.393195128	3.481722765	Cd38
GO:0050892	intestinal absorption	biological_process	1	0.251481437	0.393195128	3.481722765	Fabp2
GO:0050995	negative regulation of lipid catabolic process	biological_process	1	0.251481437	0.393195128	3.481722765	Cidea
GO:0051131	chaperone-mediated protein complex assembly	biological_process	1	0.251481437	0.393195128	3.481722765	Hopx
GO:0051146	striated muscle cell differentiation	biological_process	1	0.251481437	0.393195128	3.481722765	Cdh2
GO:0060044	negative regulation of cardiac muscle cell proliferation	biological_process	1	0.251481437	0.393195128	3.481722765	Cxadr
GO:0060307	regulation of ventricular cardiac muscle cell membrane repolarization	biological_process	1	0.251481437	0.393195128	3.481722765	Scn1b
GO:0061564	axon development	biological_process	1	0.251481437	0.393195128	3.481722765	Nefl
GO:0061809	NAD+ nucleotidase, cyclic ADP-ribose generating	molecular_function	1	0.251481437	0.393195128	3.481722765	Cd38
GO:2000648	positive regulation of stem cell proliferation	biological_process	1	0.251481437	0.393195128	3.481722765	Epcam
GO:0042742	defense response to bacterium	biological_process	4	0.252607393	0.394664096	1.566775244	Gsdmc2;Gsdmc4;Pglyrp1;Plac8
GO:0001917	photoreceptor inner segment	cellular_component	2	0.254320715	0.396755309	2.054787206	Rapgef4;Ush1c
GO:0034097	response to cytokine	biological_process	2	0.254320715	0.396755309	2.054787206	Col3a1;Timp3
GO:0008395	steroid hydroxylase activity	molecular_function	2	0.260246255	0.403541619	2.021645477	Cyp2c65;Cyp2d34
GO:0032720	negative regulation of tumor necrosis factor production	biological_process	2	0.260246255	0.403541619	2.021645477	Cidea;Clec4a2
GO:0007010	cytoskeleton organization	biological_process	3	0.260976377	0.403541619	1.693811075	Ccl2;Tagln;Vil1
GO:0007626	locomotory behavior	biological_process	3	0.260976377	0.403541619	1.693811075	Abat;Gnao1;Ppp1r1b
GO:0016042	lipid catabolic process	biological_process	3	0.260976377	0.403541619	1.693811075	Apoa4;Mgll;Pla2g10
GO:0001516	prostaglandin biosynthetic process	biological_process	1	0.263436239	0.403541619	3.298474199	Pla2g10
GO:0001953	negative regulation of cell-matrix adhesion	biological_process	1	0.263436239	0.403541619	3.298474199	Postn
GO:0003279	cardiac septum development	biological_process	1	0.263436239	0.403541619	3.298474199	Myh10
GO:0005324	long-chain fatty acid transporter activity	molecular_function	1	0.263436239	0.403541619	3.298474199	Fabp2
GO:0008154	actin polymerization or depolymerization	biological_process	1	0.263436239	0.403541619	3.298474199	Vil1
GO:0009190	cyclic nucleotide biosynthetic process	biological_process	1	0.263436239	0.403541619	3.298474199	Gucy2c
GO:0015108	chloride transmembrane transporter activity	molecular_function	1	0.263436239	0.403541619	3.298474199	Slc26a3
GO:0015301	anion:anion antiporter activity	molecular_function	1	0.263436239	0.403541619	3.298474199	Slc26a3
GO:0016836	hydro-lyase activity	molecular_function	1	0.263436239	0.403541619	3.298474199	Car4
GO:0031434	mitogen-activated protein kinase kinase binding	molecular_function	1	0.263436239	0.403541619	3.298474199	Dab2ip
GO:0042908	xenobiotic transport	biological_process	1	0.263436239	0.403541619	3.298474199	Slc22a18
GO:0043149	stress fiber assembly	biological_process	1	0.263436239	0.403541619	3.298474199	Pdlim1
GO:0045197	establishment or maintenance of epithelial cell apical/basal polarity	biological_process	1	0.263436239	0.403541619	3.298474199	Cdx2
GO:0046889	positive regulation of lipid biosynthetic process	biological_process	1	0.263436239	0.403541619	3.298474199	Apoa4
GO:0046907	intracellular transport	biological_process	1	0.263436239	0.403541619	3.298474199	Ranbp3l
GO:0048278	vesicle docking	biological_process	1	0.263436239	0.403541619	3.298474199	Syt1
GO:0048546	digestive tract morphogenesis	biological_process	1	0.263436239	0.403541619	3.298474199	Agr2
GO:0060322	head development	biological_process	1	0.263436239	0.403541619	3.298474199	Mmp14
GO:0098719	sodium ion import across plasma membrane	biological_process	1	0.263436239	0.403541619	3.298474199	Slc9a3
GO:2000406	positive regulation of T cell migration	biological_process	1	0.263436239	0.403541619	3.298474199	Pycard
GO:0005254	chloride channel activity	molecular_function	2	0.266173152	0.407144915	1.989555866	Ano7;Clca1
GO:0005793	endoplasmic reticulum-Golgi intermediate compartment	cellular_component	2	0.266173152	0.407144915	1.989555866	Car4;Serpinh1
GO:0043231	intracellular membrane-bounded organelle	cellular_component	20	0.267764941	0.409284029	1.168145569	Aqp8;Casq1;Cd38;Ces2c;Ces2e;Cttn;Cyp2c65;Cyp2d34;Dsg2;Fmo2;Gdf11;Il33;Misp;Pik3c2b;Pmepa1;Ptprk;Sec16b;Sparc;Spink5;Tspan1
GO:0005856	cytoskeleton	cellular_component	24	0.268440035	0.41001988	1.149048308	Acta2;Actg2;Camk2b;Cnn1;Cttn;Dclk2;Des;Dsp;Epb41l4b;Kalrn;Kif19a;Marcks;Misp;Myl9;Nefl;Parva;Pdlim1;Pgm5;Ppp1r9a;Spef2;Sptbn1;Synm;Ush1c;Vil1
GO:0001975	response to amphetamine	biological_process	1	0.275200719	0.412606177	3.133550489	Ppp1r1b
GO:0002063	chondrocyte development	biological_process	1	0.275200719	0.412606177	3.133550489	Smpd3
GO:0003756	protein disulfide isomerase activity	molecular_function	1	0.275200719	0.412606177	3.133550489	Enox1
GO:0009416	response to light stimulus	biological_process	1	0.275200719	0.412606177	3.133550489	Slc1a2
GO:0009612	response to mechanical stimulus	biological_process	1	0.275200719	0.412606177	3.133550489	Kalrn
GO:0017158	regulation of calcium ion-dependent exocytosis	biological_process	1	0.275200719	0.412606177	3.133550489	Syt1
GO:0021904	dorsal/ventral neural tube patterning	biological_process	1	0.275200719	0.412606177	3.133550489	Foxa1
GO:0021954	central nervous system neuron development	biological_process	1	0.275200719	0.412606177	3.133550489	Ntrk2
GO:0031362	anchored component of external side of plasma membrane	cellular_component	1	0.275200719	0.412606177	3.133550489	Car4
GO:0031489	myosin V binding	molecular_function	1	0.275200719	0.412606177	3.133550489	Rab6b
GO:0031616	spindle pole centrosome	cellular_component	1	0.275200719	0.412606177	3.133550489	Misp
GO:0032693	negative regulation of interleukin-10 production	biological_process	1	0.275200719	0.412606177	3.133550489	Ager
GO:0035259	glucocorticoid receptor binding	molecular_function	1	0.275200719	0.412606177	3.133550489	Grip1
GO:0035584	calcium-mediated signaling using intracellular calcium source	biological_process	1	0.275200719	0.412606177	3.133550489	Ntrk2
GO:0043229	intracellular organelle	cellular_component	1	0.275200719	0.412606177	3.133550489	Syt1
GO:0045721	negative regulation of gluconeogenesis	biological_process	1	0.275200719	0.412606177	3.133550489	Il6
GO:0045722	positive regulation of gluconeogenesis	biological_process	1	0.275200719	0.412606177	3.133550489	Hnf4a
GO:0045742	positive regulation of epidermal growth factor receptor signaling pathway	biological_process	1	0.275200719	0.412606177	3.133550489	Agr2
GO:0048010	vascular endothelial growth factor receptor signaling pathway	biological_process	1	0.275200719	0.412606177	3.133550489	Ccl2
GO:0050765	negative regulation of phagocytosis	biological_process	1	0.275200719	0.412606177	3.133550489	Dysf
GO:0051896	regulation of protein kinase B signaling	biological_process	1	0.275200719	0.412606177	3.133550489	Ntrk2
GO:0055075	potassium ion homeostasis	biological_process	1	0.275200719	0.412606177	3.133550489	Atp12a
GO:0070300	phosphatidic acid binding	molecular_function	1	0.275200719	0.412606177	3.133550489	Smpd3
GO:0140326	ATPase-coupled intramembrane lipid transporter activity	molecular_function	1	0.275200719	0.412606177	3.133550489	Atp9a
GO:1902430	negative regulation of amyloid-beta formation	biological_process	1	0.275200719	0.412606177	3.133550489	Ntrk2
GO:2001224	positive regulation of neuron migration	biological_process	1	0.275200719	0.412606177	3.133550489	Dab2ip
GO:0009653	anatomical structure morphogenesis	biological_process	2	0.27802488	0.416545414	1.928338762	Elf3;Foxa1
GO:0005905	clathrin-coated pit	cellular_component	2	0.283946762	0.41927404	1.899121508	Cdhr5;Cttn
GO:0007517	muscle organ development	biological_process	2	0.283946762	0.41927404	1.899121508	Cryab;Des
GO:0042752	regulation of circadian rhythm	biological_process	2	0.283946762	0.41927404	1.899121508	Hnf4a;Maged1
GO:0001502	cartilage condensation	biological_process	1	0.286777898	0.41927404	2.984333799	Ccn2
GO:0002080	acrosomal membrane	cellular_component	1	0.286777898	0.41927404	2.984333799	Tmem95
GO:0004745	NAD-retinol dehydrogenase activity	molecular_function	1	0.286777898	0.41927404	2.984333799	Adh1
GO:0005796	Golgi lumen	cellular_component	1	0.286777898	0.41927404	2.984333799	Zg16
GO:0006672	ceramide metabolic process	biological_process	1	0.286777898	0.41927404	2.984333799	Smpd3
GO:0007342	fusion of sperm to egg plasma membrane involved in single fertilization	biological_process	1	0.286777898	0.41927404	2.984333799	Tmem95
GO:0008593	regulation of Notch signaling pathway	biological_process	1	0.286777898	0.41927404	2.984333799	Postn
GO:0010001	glial cell differentiation	biological_process	1	0.286777898	0.41927404	2.984333799	Cdh2
GO:0030159	signaling receptor complex adaptor activity	molecular_function	1	0.286777898	0.41927404	2.984333799	Grip1
GO:0030552	cAMP binding	molecular_function	1	0.286777898	0.41927404	2.984333799	Rapgef4
GO:0030670	phagocytic vesicle membrane	cellular_component	1	0.286777898	0.41927404	2.984333799	Dmbt1
GO:0031668	cellular response to extracellular stimulus	biological_process	1	0.286777898	0.41927404	2.984333799	Slc1a2
GO:0032426	stereocilium tip	cellular_component	1	0.286777898	0.41927404	2.984333799	Ush1c
GO:0035591	signaling adaptor activity	molecular_function	1	0.286777898	0.41927404	2.984333799	Dab2ip
GO:0043032	positive regulation of macrophage activation	biological_process	1	0.286777898	0.41927404	2.984333799	Il33
GO:0043254	regulation of protein-containing complex assembly	biological_process	1	0.286777898	0.41927404	2.984333799	Dab2ip
GO:0043403	skeletal muscle tissue regeneration	biological_process	1	0.286777898	0.41927404	2.984333799	Dysf
GO:0045022	early endosome to late endosome transport	biological_process	1	0.286777898	0.41927404	2.984333799	Emp2
GO:0045598	regulation of fat cell differentiation	biological_process	1	0.286777898	0.41927404	2.984333799	Rorc
GO:0045821	positive regulation of glycolytic process	biological_process	1	0.286777898	0.41927404	2.984333799	Gpd1
GO:0046677	response to antibiotic	biological_process	1	0.286777898	0.41927404	2.984333799	Aoc1
GO:0046697	decidualization	biological_process	1	0.286777898	0.41927404	2.984333799	Cdh1
GO:0046716	muscle cell cellular homeostasis	biological_process	1	0.286777898	0.41927404	2.984333799	Il6
GO:0051016	barbed-end actin filament capping	biological_process	1	0.286777898	0.41927404	2.984333799	Vil1
GO:0051481	negative regulation of cytosolic calcium ion concentration	biological_process	1	0.286777898	0.41927404	2.984333799	Smpd3
GO:0051493	regulation of cytoskeleton organization	biological_process	1	0.286777898	0.41927404	2.984333799	Tjp1
GO:0051899	membrane depolarization	biological_process	1	0.286777898	0.41927404	2.984333799	Scn1b
GO:0060252	positive regulation of glial cell proliferation	biological_process	1	0.286777898	0.41927404	2.984333799	Il6
GO:0097352	autophagosome maturation	biological_process	1	0.286777898	0.41927404	2.984333799	Lix1
GO:0120020	cholesterol transfer activity	molecular_function	1	0.286777898	0.41927404	2.984333799	Apoa4
GO:1900006	positive regulation of dendrite development	biological_process	1	0.286777898	0.41927404	2.984333799	Dab2ip
GO:1903077	negative regulation of protein localization to plasma membrane	biological_process	1	0.286777898	0.41927404	2.984333799	Cdh1
GO:0051091	positive regulation of DNA-binding transcription factor activity	biological_process	3	0.291277736	0.425558983	1.593330757	Foxa1;Il6;Pycard
GO:0006869	lipid transport	biological_process	3	0.295630296	0.428008211	1.579941423	Ano7;Apoa4;Tmem30b
GO:0015631	tubulin binding	molecular_function	2	0.295775539	0.428008211	1.843264993	Hdgfl3;Ncald
GO:0060395	SMAD protein signal transduction	biological_process	2	0.295775539	0.428008211	1.843264993	Gdf11;Hnf4a
GO:1901224	positive regulation of NIK/NF-kappaB signaling	biological_process	2	0.295775539	0.428008211	1.843264993	Ager;Smpd3
GO:0000062	fatty-acyl-CoA binding	molecular_function	1	0.298170748	0.428008211	2.848682262	Hnf4a
GO:0000380	alternative mRNA splicing, via spliceosome	biological_process	1	0.298170748	0.428008211	2.848682262	Esrp1
GO:0002437	inflammatory response to antigenic stimulus	biological_process	1	0.298170748	0.428008211	2.848682262	Il1f6
GO:0005942	phosphatidylinositol 3-kinase complex	cellular_component	1	0.298170748	0.428008211	2.848682262	Pik3c2b
GO:0007178	transmembrane receptor protein serine/threonine kinase signaling pathway	biological_process	1	0.298170748	0.428008211	2.848682262	Akap3
GO:0008361	regulation of cell size	biological_process	1	0.298170748	0.428008211	2.848682262	Il7r
GO:0008483	transaminase activity	molecular_function	1	0.298170748	0.428008211	2.848682262	Abat
GO:0008514	organic anion transmembrane transporter activity	molecular_function	1	0.298170748	0.428008211	2.848682262	Slc22a18
GO:0016773	phosphotransferase activity, alcohol group as acceptor	molecular_function	1	0.298170748	0.428008211	2.848682262	Fam20a
GO:0030215	semaphorin receptor binding	molecular_function	1	0.298170748	0.428008211	2.848682262	Sema7a
GO:0034063	stress granule assembly	biological_process	1	0.298170748	0.428008211	2.848682262	Grb7
GO:0036477	somatodendritic compartment	cellular_component	1	0.298170748	0.428008211	2.848682262	Nsg1
GO:0048646	anatomical structure formation involved in morphogenesis	biological_process	1	0.298170748	0.428008211	2.848682262	Foxa1
GO:0050998	nitric-oxide synthase binding	molecular_function	1	0.298170748	0.428008211	2.848682262	Cdh2
GO:0051591	response to cAMP	biological_process	1	0.298170748	0.428008211	2.848682262	Duox2
GO:0051893	regulation of focal adhesion assembly	biological_process	1	0.298170748	0.428008211	2.848682262	Gpm6b
GO:0061001	regulation of dendritic spine morphogenesis	biological_process	1	0.298170748	0.428008211	2.848682262	Ppp1r9a
GO:0098655	cation transmembrane transport	biological_process	1	0.298170748	0.428008211	2.848682262	Atp1b1
GO:1903672	positive regulation of sprouting angiogenesis	biological_process	1	0.298170748	0.428008211	2.848682262	Tjp1
GO:2000311	regulation of AMPA receptor activity	biological_process	1	0.298170748	0.428008211	2.848682262	Cnih2
GO:2000353	positive regulation of endothelial cell apoptotic process	biological_process	1	0.298170748	0.428008211	2.848682262	Ager
GO:1990837	sequence-specific double-stranded DNA binding	molecular_function	10	0.298210728	0.428008211	1.228843329	Bcl11b;Cdx1;Cdx2;Elf3;Foxa1;Hnf4a;Hoxb13;Mesp2;Rorc;Spib
GO:0008270	zinc ion binding	molecular_function	13	0.29878197	0.428537554	1.191115683	Adh1;Aoc1;Car4;Cpe;Dpep1;Hnf4a;Lvrn;Mep1a;Mep1b;Mmp14;Pglyrp1;Prkcb;Rorc
GO:0001669	acrosomal vesicle	cellular_component	3	0.299986876	0.429974419	1.566775244	Akap3;Cxadr;Pla2g10
GO:0030512	negative regulation of transforming growth factor beta receptor signaling pathway	biological_process	2	0.301679761	0.431816129	1.816551008	Cidea;Pmepa1
GO:0043198	dendritic shaft	cellular_component	2	0.301679761	0.431816129	1.816551008	Cnih2;Slc1a2
GO:0019722	calcium-mediated signaling	biological_process	2	0.307575496	0.438394984	1.790600279	Ncald;Ppp1r9a
GO:0032922	circadian regulation of gene expression	biological_process	2	0.307575496	0.438394984	1.790600279	Maged1;Rorc
GO:0002687	positive regulation of leukocyte migration	biological_process	1	0.309382195	0.438394984	2.724826512	Ccl2
GO:0004114	3',5'-cyclic-nucleotide phosphodiesterase activity	molecular_function	1	0.309382195	0.438394984	2.724826512	Pde6a
GO:0005248	voltage-gated sodium channel activity	molecular_function	1	0.309382195	0.438394984	2.724826512	Scn1b
GO:0005520	insulin-like growth factor binding	molecular_function	1	0.309382195	0.438394984	2.724826512	Ccn2
GO:0007031	peroxisome organization	biological_process	1	0.309382195	0.438394984	2.724826512	Sec16b
GO:0022011	myelination in peripheral nervous system	biological_process	1	0.309382195	0.438394984	2.724826512	Ntrk2
GO:0032740	positive regulation of interleukin-17 production	biological_process	1	0.309382195	0.438394984	2.724826512	Il6
GO:0034364	high-density lipoprotein particle	cellular_component	1	0.309382195	0.438394984	2.724826512	Apoa4
GO:0042572	retinol metabolic process	biological_process	1	0.309382195	0.438394984	2.724826512	Adh1
GO:0048266	behavioral response to pain	biological_process	1	0.309382195	0.438394984	2.724826512	Thbs4
GO:0090190	positive regulation of branching involved in ureteric bud morphogenesis	biological_process	1	0.309382195	0.438394984	2.724826512	Maged1
GO:0097193	intrinsic apoptotic signaling pathway	biological_process	1	0.309382195	0.438394984	2.724826512	Ifi27l2b
GO:0099149	regulation of postsynaptic neurotransmitter receptor internalization	biological_process	1	0.309382195	0.438394984	2.724826512	Nedd4
GO:0007611	learning or memory	biological_process	2	0.313461513	0.443581567	1.765380557	Ager;Lamb1
GO:0010508	positive regulation of autophagy	biological_process	2	0.313461513	0.443581567	1.765380557	Ager;Dapk1
GO:0006469	negative regulation of protein kinase activity	biological_process	2	0.319336626	0.446850331	1.740861383	Camk2n1;Il6
GO:0006633	fatty acid biosynthetic process	biological_process	2	0.319336626	0.446850331	1.740861383	Acsm3;Mgll
GO:0045669	positive regulation of osteoblast differentiation	biological_process	2	0.319336626	0.446850331	1.740861383	Il6;Npnt
GO:0001671	ATPase activator activity	molecular_function	1	0.320415117	0.446850331	2.611292074	Atp1b1
GO:0001894	tissue homeostasis	biological_process	1	0.320415117	0.446850331	2.611292074	Ccn2
GO:0009987	cellular process	biological_process	1	0.320415117	0.446850331	2.611292074	Gnao1
GO:0014032	neural crest cell development	biological_process	1	0.320415117	0.446850331	2.611292074	Cdh2
GO:0016079	synaptic vesicle exocytosis	biological_process	1	0.320415117	0.446850331	2.611292074	Syt1
GO:0016540	protein autoprocessing	biological_process	1	0.320415117	0.446850331	2.611292074	Tmprss2
GO:0031683	G-protein beta/gamma-subunit complex binding	molecular_function	1	0.320415117	0.446850331	2.611292074	Gnao1
GO:0034622	cellular protein-containing complex assembly	biological_process	1	0.320415117	0.446850331	2.611292074	Ush1c
GO:0046928	regulation of neurotransmitter secretion	biological_process	1	0.320415117	0.446850331	2.611292074	Ntrk2
GO:0050482	arachidonic acid secretion	biological_process	1	0.320415117	0.446850331	2.611292074	Pla2g10
GO:0050900	leukocyte migration	biological_process	1	0.320415117	0.446850331	2.611292074	Podxl
GO:0051233	spindle midzone	cellular_component	1	0.320415117	0.446850331	2.611292074	Camk2b
GO:0070412	R-SMAD binding	molecular_function	1	0.320415117	0.446850331	2.611292074	Pmepa1
GO:0097150	neuronal stem cell population maintenance	biological_process	1	0.320415117	0.446850331	2.611292074	Cdh2
GO:0099523	presynaptic cytosol	cellular_component	1	0.320415117	0.446850331	2.611292074	Prkcb
GO:0102567	phospholipase A2 activity (consuming 1,2-dipalmitoylphosphatidylcholine)	molecular_function	1	0.320415117	0.446850331	2.611292074	Pla2g10
GO:0102568	phospholipase A2 activity consuming 1,2-dioleoylphosphatidylethanolamine)	molecular_function	1	0.320415117	0.446850331	2.611292074	Pla2g10
GO:1904706	negative regulation of vascular associated smooth muscle cell proliferation	biological_process	1	0.320415117	0.446850331	2.611292074	Cnn1
GO:2000045	regulation of G1/S transition of mitotic cell cycle	biological_process	1	0.320415117	0.446850331	2.611292074	AY074887
GO:0036126	sperm flagellum	cellular_component	2	0.325199686	0.453224315	1.717013966	Atp1b1;Spef2
GO:0009952	anterior/posterior pattern specification	biological_process	3	0.326176613	0.45428677	1.492166899	Cdx1;Cdx2;Gdf11
GO:0005769	early endosome	cellular_component	5	0.327957974	0.45598411	1.322173202	Atp9a;Dysf;H2-Ab1;Nsg1;Ntrk2
GO:0009267	cellular response to starvation	biological_process	2	0.331049584	0.45598411	1.693811075	Krt20;Pik3c2b
GO:0019731	antibacterial humoral response	biological_process	2	0.331049584	0.45598411	1.693811075	Jchain;Wfdc2
GO:0045732	positive regulation of protein catabolic process	biological_process	2	0.331049584	0.45598411	1.693811075	Dab2ip;Nedd4
GO:0051965	positive regulation of synapse assembly	biological_process	2	0.331049584	0.45598411	1.693811075	Ntrk2;Ptprd
GO:0002102	podosome	cellular_component	1	0.331272348	0.45598411	2.506840391	Cttn
GO:0003351	epithelial cilium movement involved in extracellular fluid movement	biological_process	1	0.331272348	0.45598411	2.506840391	Spef2
GO:0005212	structural constituent of eye lens	molecular_function	1	0.331272348	0.45598411	2.506840391	Cryab
GO:0006094	gluconeogenesis	biological_process	1	0.331272348	0.45598411	2.506840391	Gpd1
GO:0016209	antioxidant activity	molecular_function	1	0.331272348	0.45598411	2.506840391	Apoa4
GO:0019222	regulation of metabolic process	biological_process	1	0.331272348	0.45598411	2.506840391	Ntrk2
GO:0031435	mitogen-activated protein kinase kinase kinase binding	molecular_function	1	0.331272348	0.45598411	2.506840391	Dab2ip
GO:0032691	negative regulation of interleukin-1 beta production	biological_process	1	0.331272348	0.45598411	2.506840391	Aqp4
GO:0033344	cholesterol efflux	biological_process	1	0.331272348	0.45598411	2.506840391	Apoa4
GO:0045582	positive regulation of T cell differentiation	biological_process	1	0.331272348	0.45598411	2.506840391	H2-Aa
GO:0045862	positive regulation of proteolysis	biological_process	1	0.331272348	0.45598411	2.506840391	Perp
GO:0048593	camera-type eye morphogenesis	biological_process	1	0.331272348	0.45598411	2.506840391	Gdf11
GO:0061025	membrane fusion	biological_process	1	0.331272348	0.45598411	2.506840391	Dysf
GO:0030308	negative regulation of cell growth	biological_process	3	0.334911571	0.460394672	1.468851792	Cryab;Dab2ip;Hnf4a
GO:1990830	cellular response to leukemia inhibitory factor	biological_process	3	0.334911571	0.460394672	1.468851792	Ildr1;Pla2g10;Spock2
GO:0090090	negative regulation of canonical Wnt signaling pathway	biological_process	3	0.339277452	0.464946877	1.457465344	Cdh1;Cdh2;Dab2ip
GO:0005537	mannose binding	molecular_function	1	0.341956678	0.464946877	2.410423453	Clec4a2
GO:0006891	intra-Golgi vesicle-mediated transport	biological_process	1	0.341956678	0.464946877	2.410423453	Rab6b
GO:0010575	positive regulation of vascular endothelial growth factor production	biological_process	1	0.341956678	0.464946877	2.410423453	Il6
GO:0030031	cell projection assembly	biological_process	1	0.341956678	0.464946877	2.410423453	Parva
GO:0031018	endocrine pancreas development	biological_process	1	0.341956678	0.464946877	2.410423453	Il6
GO:0032753	positive regulation of interleukin-4 production	biological_process	1	0.341956678	0.464946877	2.410423453	Il33
GO:0042476	odontogenesis	biological_process	1	0.341956678	0.464946877	2.410423453	Lamb1
GO:0046580	negative regulation of Ras protein signal transduction	biological_process	1	0.341956678	0.464946877	2.410423453	Dab2ip
GO:0048027	mRNA 5'-UTR binding	molecular_function	1	0.341956678	0.464946877	2.410423453	Myh10
GO:0048168	regulation of neuronal synaptic plasticity	biological_process	1	0.341956678	0.464946877	2.410423453	Kalrn
GO:0048814	regulation of dendrite morphogenesis	biological_process	1	0.341956678	0.464946877	2.410423453	Nedd4
GO:0050770	regulation of axonogenesis	biological_process	1	0.341956678	0.464946877	2.410423453	Cdh2
GO:0051018	protein kinase A binding	molecular_function	1	0.341956678	0.464946877	2.410423453	Akap3
GO:0090200	positive regulation of release of cytochrome c from mitochondria	biological_process	1	0.341956678	0.464946877	2.410423453	Pycard
GO:0099059	integral component of presynaptic active zone membrane	cellular_component	1	0.341956678	0.464946877	2.410423453	Cdh2
GO:1990090	cellular response to nerve growth factor stimulus	biological_process	1	0.341956678	0.464946877	2.410423453	Ntrk2
GO:0032088	negative regulation of NF-kappaB transcription factor activity	biological_process	2	0.342705648	0.465666147	1.649237099	Dab2ip;Pycard
GO:0016485	protein processing	biological_process	2	0.348509785	0.47294565	1.627818436	Cpe;Tmprss4
GO:0050679	positive regulation of epithelial cell proliferation	biological_process	2	0.348509785	0.47294565	1.627818436	Esrp1;Il6
GO:0004181	metallocarboxypeptidase activity	molecular_function	1	0.35247085	0.473164736	2.32114851	Cpe
GO:0007159	leukocyte cell-cell adhesion	biological_process	1	0.35247085	0.473164736	2.32114851	Apoa4
GO:0007259	receptor signaling pathway via JAK-STAT	biological_process	1	0.35247085	0.473164736	2.32114851	Ager
GO:0007288	sperm axoneme assembly	biological_process	1	0.35247085	0.473164736	2.32114851	Spef2
GO:0016811	hydrolase activity, acting on carbon-nitrogen (but not peptide) bonds, in linear amides	molecular_function	1	0.35247085	0.473164736	2.32114851	Klk1
GO:0019933	cAMP-mediated signaling	biological_process	1	0.35247085	0.473164736	2.32114851	Rapgef4
GO:0030500	regulation of bone mineralization	biological_process	1	0.35247085	0.473164736	2.32114851	Mgp
GO:0030878	thyroid gland development	biological_process	1	0.35247085	0.473164736	2.32114851	Duox2
GO:0035924	cellular response to vascular endothelial growth factor stimulus	biological_process	1	0.35247085	0.473164736	2.32114851	Dab2ip
GO:0046329	negative regulation of JNK cascade	biological_process	1	0.35247085	0.473164736	2.32114851	Klhl31
GO:0048675	axon extension	biological_process	1	0.35247085	0.473164736	2.32114851	Sema7a
GO:0048714	positive regulation of oligodendrocyte differentiation	biological_process	1	0.35247085	0.473164736	2.32114851	Il33
GO:0048843	negative regulation of axon extension involved in axon guidance	biological_process	1	0.35247085	0.473164736	2.32114851	Sema7a
GO:0060425	lung morphogenesis	biological_process	1	0.35247085	0.473164736	2.32114851	Foxa1
GO:0090102	cochlea development	biological_process	1	0.35247085	0.473164736	2.32114851	Cdh1
GO:1900017	positive regulation of cytokine production involved in inflammatory response	biological_process	1	0.35247085	0.473164736	2.32114851	Il6
GO:2000378	negative regulation of reactive oxygen species metabolic process	biological_process	1	0.35247085	0.473164736	2.32114851	Cryab
GO:0051216	cartilage development	biological_process	2	0.360065457	0.482162452	1.586607842	Mgp;Smpd3
GO:0004190	aspartic-type endopeptidase activity	molecular_function	1	0.362817565	0.482162452	2.238250349	Sval1
GO:0004623	phospholipase A2 activity	molecular_function	1	0.362817565	0.482162452	2.238250349	Pla2g10
GO:0005184	neuropeptide hormone activity	molecular_function	1	0.362817565	0.482162452	2.238250349	Pyy
GO:0031641	regulation of myelination	biological_process	1	0.362817565	0.482162452	2.238250349	Cdh2
GO:0043001	Golgi to plasma membrane protein transport	biological_process	1	0.362817565	0.482162452	2.238250349	Sptbn1
GO:0043548	phosphatidylinositol 3-kinase binding	molecular_function	1	0.362817565	0.482162452	2.238250349	Dab2ip
GO:0043552	positive regulation of phosphatidylinositol 3-kinase activity	biological_process	1	0.362817565	0.482162452	2.238250349	Cd19
GO:0045663	positive regulation of myoblast differentiation	biological_process	1	0.362817565	0.482162452	2.238250349	Ranbp3l
GO:0048240	sperm capacitation	biological_process	1	0.362817565	0.482162452	2.238250349	Slc26a3
GO:0055001	muscle cell development	biological_process	1	0.362817565	0.482162452	2.238250349	Dysf
GO:0055010	ventricular cardiac muscle tissue morphogenesis	biological_process	1	0.362817565	0.482162452	2.238250349	Tnnt2
GO:0060122	inner ear receptor cell stereocilium organization	biological_process	1	0.362817565	0.482162452	2.238250349	Ush1c
GO:0071480	cellular response to gamma radiation	biological_process	1	0.362817565	0.482162452	2.238250349	Cryab
GO:1900745	positive regulation of p38MAPK cascade	biological_process	1	0.362817565	0.482162452	2.238250349	Ager
GO:1903861	positive regulation of dendrite extension	biological_process	1	0.362817565	0.482162452	2.238250349	Syt1
GO:0007399	nervous system development	biological_process	8	0.365679561	0.485536503	1.182471882	Camk2b;Grip1;Kalrn;Nedd4;Ntrk2;Sema7a;Slc1a2;Thbs4
GO:0032091	negative regulation of protein binding	biological_process	2	0.365815173	0.485536503	1.566775244	Ckmt1;Dysf
GO:0043433	negative regulation of DNA-binding transcription factor activity	biological_process	2	0.371544985	0.488336368	1.54743234	Hnf4a;Pla2g10
GO:0045444	fat cell differentiation	biological_process	2	0.371544985	0.488336368	1.54743234	Adgrf5;Dysf
GO:0001223	transcription coactivator binding	molecular_function	1	0.372999483	0.488336368	2.161069302	Rorc
GO:0001774	microglial cell activation	biological_process	1	0.372999483	0.488336368	2.161069302	Ager
GO:0001954	positive regulation of cell-matrix adhesion	biological_process	1	0.372999483	0.488336368	2.161069302	Emp2
GO:0006820	anion transport	biological_process	1	0.372999483	0.488336368	2.161069302	Slc22a18
GO:0007269	neurotransmitter secretion	biological_process	1	0.372999483	0.488336368	2.161069302	Syt1
GO:0035904	aorta development	biological_process	1	0.372999483	0.488336368	2.161069302	Myh10
GO:0036094	small molecule binding	molecular_function	1	0.372999483	0.488336368	2.161069302	Adh1
GO:0043122	regulation of I-kappaB kinase/NF-kappaB signaling	biological_process	1	0.372999483	0.488336368	2.161069302	Dab2ip
GO:0043393	regulation of protein binding	biological_process	1	0.372999483	0.488336368	2.161069302	Hopx
GO:0044305	calyx of Held	cellular_component	1	0.372999483	0.488336368	2.161069302	Prkcb
GO:0045454	cell redox homeostasis	biological_process	1	0.372999483	0.488336368	2.161069302	Il6
GO:0045499	chemorepellent activity	molecular_function	1	0.372999483	0.488336368	2.161069302	Sema7a
GO:0048169	regulation of long-term neuronal synaptic plasticity	biological_process	1	0.372999483	0.488336368	2.161069302	Camk2b
GO:0048821	erythrocyte development	biological_process	1	0.372999483	0.488336368	2.161069302	Adgrf5
GO:0050750	low-density lipoprotein particle receptor binding	molecular_function	1	0.372999483	0.488336368	2.161069302	Syt1
GO:0051453	regulation of intracellular pH	biological_process	1	0.372999483	0.488336368	2.161069302	Slc9a3
GO:0070382	exocytic vesicle	cellular_component	1	0.372999483	0.488336368	2.161069302	Syt1
GO:0090314	positive regulation of protein targeting to membrane	biological_process	1	0.372999483	0.488336368	2.161069302	Ccl2
GO:0099175	regulation of postsynapse organization	biological_process	1	0.372999483	0.488336368	2.161069302	Rapgef4
GO:1900273	positive regulation of long-term synaptic potentiation	biological_process	1	0.372999483	0.488336368	2.161069302	Kalrn
GO:0042981	regulation of apoptotic process	biological_process	4	0.374417433	0.489889806	1.292185768	Cidea;Il6;Maged1;Pycard
GO:0055085	transmembrane transport	biological_process	8	0.375340442	0.490794142	1.171420743	Ano7;Aqp4;Slc13a2;Slc26a3;Slc44a4;Slc5a8;Slc9a3;Slco2a1
GO:0017148	negative regulation of translation	biological_process	2	0.377254063	0.492991884	1.528561214	Dapk1;Grb7
GO:0005085	guanyl-nucleotide exchange factor activity	molecular_function	4	0.381647841	0.496237264	1.279000199	Arhgef16;Arhgef9;Kalrn;Rapgef4
GO:0050729	positive regulation of inflammatory response	biological_process	2	0.382941612	0.496237264	1.510144814	Ager;Il33
GO:0001825	blastocyst formation	biological_process	1	0.38301922	0.496237264	2.089033659	Tjp1
GO:0002009	morphogenesis of an epithelium	biological_process	1	0.38301922	0.496237264	2.089033659	Hoxb13
GO:0003148	outflow tract septum morphogenesis	biological_process	1	0.38301922	0.496237264	2.089033659	Parva
GO:0007043	cell-cell junction assembly	biological_process	1	0.38301922	0.496237264	2.089033659	Cdh2
GO:0008089	anterograde axonal transport	biological_process	1	0.38301922	0.496237264	2.089033659	Nefl
GO:0012506	vesicle membrane	cellular_component	1	0.38301922	0.496237264	2.089033659	Slc28a2
GO:0030001	metal ion transport	biological_process	1	0.38301922	0.496237264	2.089033659	Atp1b1
GO:0032281	AMPA glutamate receptor complex	cellular_component	1	0.38301922	0.496237264	2.089033659	Cnih2
GO:0045765	regulation of angiogenesis	biological_process	1	0.38301922	0.496237264	2.089033659	Emp2
GO:0061436	establishment of skin barrier	biological_process	1	0.38301922	0.496237264	2.089033659	Lsr
GO:1902042	negative regulation of extrinsic apoptotic signaling pathway via death domain receptors	biological_process	1	0.38301922	0.496237264	2.089033659	Dapk1
GO:1990138	neuron projection extension	biological_process	1	0.38301922	0.496237264	2.089033659	Postn
GO:0003700	DNA-binding transcription factor activity	molecular_function	11	0.384820281	0.498265771	1.128283318	Bcl11b;Cdx1;Cdx2;Ehf;Elf3;Foxa1;Hnf4a;Mesp2;Rbpjl;Rorc;Spib
GO:0001530	lipopolysaccharide binding	molecular_function	1	0.39287935	0.504687854	2.021645477	Dmbt1
GO:0006611	protein export from nucleus	biological_process	1	0.39287935	0.504687854	2.021645477	Ranbp3l
GO:0006695	cholesterol biosynthetic process	biological_process	1	0.39287935	0.504687854	2.021645477	Apoa4
GO:0006958	complement activation, classical pathway	biological_process	1	0.39287935	0.504687854	2.021645477	Mptx1
GO:0019373	epoxygenase P450 pathway	biological_process	1	0.39287935	0.504687854	2.021645477	Cyp2c65
GO:0019897	extrinsic component of plasma membrane	cellular_component	1	0.39287935	0.504687854	2.021645477	Prss8
GO:0030507	spectrin binding	molecular_function	1	0.39287935	0.504687854	2.021645477	Ush1c
GO:0030511	positive regulation of transforming growth factor beta receptor signaling pathway	biological_process	1	0.39287935	0.504687854	2.021645477	Npnt
GO:0031016	pancreas development	biological_process	1	0.39287935	0.504687854	2.021645477	Gdf11
GO:0031424	keratinization	biological_process	1	0.39287935	0.504687854	2.021645477	Tgm3
GO:0042771	intrinsic apoptotic signaling pathway in response to DNA damage by p53 class mediator	biological_process	1	0.39287935	0.504687854	2.021645477	Pycard
GO:0050681	androgen receptor binding	molecular_function	1	0.39287935	0.504687854	2.021645477	Prkcb
GO:0071889	14-3-3 protein binding	molecular_function	1	0.39287935	0.504687854	2.021645477	Dab2ip
GO:0007218	neuropeptide signaling pathway	biological_process	2	0.394249087	0.505833525	1.474611995	Pcsk1n;Pyy
GO:0010977	negative regulation of neuron projection development	biological_process	2	0.394249087	0.505833525	1.474611995	Cd38;Ptprg
GO:0001228	DNA-binding transcription activator activity, RNA polymerase II-specific	molecular_function	9	0.395203024	0.506750334	1.137175581	Bcl11b;Cdx1;Ehf;Elf3;Foxa1;Hnf4a;Mesp2;Rbpjl;Spib
GO:0005759	mitochondrial matrix	cellular_component	3	0.395686732	0.506756692	1.324035418	Abat;Acsm3;Casq1
GO:0006816	calcium ion transport	biological_process	3	0.395686732	0.506756692	1.324035418	Camk2b;Clca1;Prkcb
GO:0003824	catalytic activity	molecular_function	7	0.398813582	0.51045245	1.160574255	Abat;Ckmt1;Hao2;Ldhb;Papss2;Tgm3;Upp1
GO:0000132	establishment of mitotic spindle orientation	biological_process	1	0.402582408	0.511257923	1.958469055	Misp
GO:0002218	activation of innate immune response	biological_process	1	0.402582408	0.511257923	1.958469055	Pycard
GO:0004866	endopeptidase inhibitor activity	molecular_function	1	0.402582408	0.511257923	1.958469055	Pcsk1n
GO:0005246	calcium channel regulator activity	molecular_function	1	0.402582408	0.511257923	1.958469055	Prkcb
GO:0005272	sodium channel activity	molecular_function	1	0.402582408	0.511257923	1.958469055	Scn1b
GO:0007595	lactation	biological_process	1	0.402582408	0.511257923	1.958469055	Kalrn
GO:0008157	protein phosphatase 1 binding	molecular_function	1	0.402582408	0.511257923	1.958469055	Ppp1r9a
GO:0031214	biomineral tissue development	biological_process	1	0.402582408	0.511257923	1.958469055	Fam20a
GO:0045840	positive regulation of mitotic nuclear division	biological_process	1	0.402582408	0.511257923	1.958469055	Smpd3
GO:0048870	cell motility	biological_process	1	0.402582408	0.511257923	1.958469055	Cttn
GO:0050699	WW domain binding	molecular_function	1	0.402582408	0.511257923	1.958469055	Pmepa1
GO:0070971	endoplasmic reticulum exit site	cellular_component	1	0.402582408	0.511257923	1.958469055	Sec16b
GO:2001238	positive regulation of extrinsic apoptotic signaling pathway	biological_process	1	0.402582408	0.511257923	1.958469055	Pycard
GO:0001726	ruffle	cellular_component	2	0.411030621	0.519643293	1.424341131	Cttn;Vil1
GO:0005901	caveola	cellular_component	2	0.411030621	0.519643293	1.424341131	Atp1b1;Emp2
GO:0002230	positive regulation of defense response to virus by host	biological_process	1	0.412130888	0.519643293	1.899121508	Pycard
GO:0005834	heterotrimeric G-protein complex	cellular_component	1	0.412130888	0.519643293	1.899121508	Gnao1
GO:0016236	macroautophagy	biological_process	1	0.412130888	0.519643293	1.899121508	Pik3c2b
GO:0017157	regulation of exocytosis	biological_process	1	0.412130888	0.519643293	1.899121508	Rapgef4
GO:0030574	collagen catabolic process	biological_process	1	0.412130888	0.519643293	1.899121508	Mmp14
GO:0032743	positive regulation of interleukin-2 production	biological_process	1	0.412130888	0.519643293	1.899121508	Sptbn1
GO:0034260	negative regulation of GTPase activity	biological_process	1	0.412130888	0.519643293	1.899121508	Dab2ip
GO:0048709	oligodendrocyte differentiation	biological_process	1	0.412130888	0.519643293	1.899121508	Ntrk2
GO:0050775	positive regulation of dendrite morphogenesis	biological_process	1	0.412130888	0.519643293	1.899121508	Ptprd
GO:0071310	cellular response to organic substance	biological_process	1	0.412130888	0.519643293	1.899121508	Timp3
GO:0016757	glycosyltransferase activity	molecular_function	4	0.417622109	0.526253574	1.216912811	B3galt5;B3gnt7;Fut2;Upp1
GO:0006730	one-carbon metabolic process	biological_process	1	0.421527244	0.527719205	1.843264993	Car4
GO:0008392	arachidonic acid epoxygenase activity	molecular_function	1	0.421527244	0.527719205	1.843264993	Cyp2c65
GO:0030017	sarcomere	cellular_component	1	0.421527244	0.527719205	1.843264993	Tnnt2
GO:0031069	hair follicle morphogenesis	biological_process	1	0.421527244	0.527719205	1.843264993	Pla2g10
GO:0035335	peptidyl-tyrosine dephosphorylation	biological_process	1	0.421527244	0.527719205	1.843264993	Tns2
GO:0045664	regulation of neuron differentiation	biological_process	1	0.421527244	0.527719205	1.843264993	Bcl11b
GO:0045776	negative regulation of blood pressure	biological_process	1	0.421527244	0.527719205	1.843264993	Abat
GO:0048147	negative regulation of fibroblast proliferation	biological_process	1	0.421527244	0.527719205	1.843264993	Dab2ip
GO:0050661	NADP binding	molecular_function	1	0.421527244	0.527719205	1.843264993	Fmo2
GO:1904646	cellular response to amyloid-beta	biological_process	1	0.421527244	0.527719205	1.843264993	Ager
GO:2000379	positive regulation of reactive oxygen species metabolic process	biological_process	1	0.421527244	0.527719205	1.843264993	Ager
GO:0051092	positive regulation of NF-kappaB transcription factor activity	biological_process	3	0.425566073	0.532460625	1.261832412	Ager;Prkcb;Pycard
GO:0014065	phosphatidylinositol 3-kinase signaling	biological_process	1	0.430773893	0.536755934	1.790600279	Pik3c2b
GO:0042113	B cell activation	biological_process	1	0.430773893	0.536755934	1.790600279	Prkcb
GO:0042832	defense response to protozoan	biological_process	1	0.430773893	0.536755934	1.790600279	Il6
GO:0045740	positive regulation of DNA replication	biological_process	1	0.430773893	0.536755934	1.790600279	Il6
GO:0045930	negative regulation of mitotic cell cycle	biological_process	1	0.430773893	0.536755934	1.790600279	Hnf4a
GO:0060612	adipose tissue development	biological_process	1	0.430773893	0.536755934	1.790600279	Rorc
GO:0072593	reactive oxygen species metabolic process	biological_process	1	0.430773893	0.536755934	1.790600279	Ccn2
GO:0005884	actin filament	cellular_component	2	0.438478553	0.545525243	1.347763651	Cttn;Misp
GO:0099056	integral component of presynaptic membrane	cellular_component	2	0.438478553	0.545525243	1.347763651	Ptprd;Slc1a2
GO:0006513	protein monoubiquitination	biological_process	1	0.439873212	0.545525243	1.740861383	Nedd4
GO:0044183	protein folding chaperone	molecular_function	1	0.439873212	0.545525243	1.740861383	Cct6b
GO:0048701	embryonic cranial skeleton morphogenesis	biological_process	1	0.439873212	0.545525243	1.740861383	Mmp14
GO:0050919	negative chemotaxis	biological_process	1	0.439873212	0.545525243	1.740861383	Sema7a
GO:0060349	bone morphogenesis	biological_process	1	0.439873212	0.545525243	1.740861383	Cdx1
GO:0097228	sperm principal piece	cellular_component	1	0.439873212	0.545525243	1.740861383	Akap3
GO:0004497	monooxygenase activity	molecular_function	2	0.443884892	0.550178172	1.33342574	Cyp2c65;Fmo2
GO:0003755	peptidyl-prolyl cis-trans isomerase activity	molecular_function	1	0.44882754	0.553710899	1.693811075	Fkbp9
GO:0004180	carboxypeptidase activity	molecular_function	1	0.44882754	0.553710899	1.693811075	Cpe
GO:0004864	protein phosphatase inhibitor activity	molecular_function	1	0.44882754	0.553710899	1.693811075	Ppp1r1b
GO:0032809	neuronal cell body membrane	cellular_component	1	0.44882754	0.553710899	1.693811075	Dab2ip
GO:0045931	positive regulation of mitotic cell cycle	biological_process	1	0.44882754	0.553710899	1.693811075	Foxa1
GO:0048008	platelet-derived growth factor receptor signaling pathway	biological_process	1	0.44882754	0.553710899	1.693811075	Smpd3
GO:0051482	positive regulation of cytosolic calcium ion concentration involved in phospholipase C-activating G protein-coupled signaling pathway	biological_process	1	0.44882754	0.553710899	1.693811075	F2rl3
GO:0071526	semaphorin-plexin signaling pathway	biological_process	1	0.44882754	0.553710899	1.693811075	Sema7a
GO:0050852	T cell receptor signaling pathway	biological_process	2	0.449262314	0.553924473	1.319389679	Btnl1;H2-Ab1
GO:0045211	postsynaptic membrane	cellular_component	4	0.453106838	0.558339451	1.160574255	Cnih2;Grip1;Nsg1;Ntrk2
GO:0006906	vesicle fusion	biological_process	1	0.457639181	0.560012802	1.649237099	Dysf
GO:0007257	activation of JUN kinase activity	biological_process	1	0.457639181	0.560012802	1.649237099	Dab2ip
GO:0010634	positive regulation of epithelial cell migration	biological_process	1	0.457639181	0.560012802	1.649237099	Vil1
GO:0030073	insulin secretion	biological_process	1	0.457639181	0.560012802	1.649237099	Rapgef4
GO:0035249	synaptic transmission, glutamatergic	biological_process	1	0.457639181	0.560012802	1.649237099	Cnih2
GO:0035255	ionotropic glutamate receptor binding	molecular_function	1	0.457639181	0.560012802	1.649237099	Nedd4
GO:0042755	eating behavior	biological_process	1	0.457639181	0.560012802	1.649237099	Pyy
GO:0046676	negative regulation of insulin secretion	biological_process	1	0.457639181	0.560012802	1.649237099	Oit1
GO:0051721	protein phosphatase 2A binding	molecular_function	1	0.457639181	0.560012802	1.649237099	Dab2ip
GO:0060079	excitatory postsynaptic potential	biological_process	1	0.457639181	0.560012802	1.649237099	Ppp1r9a
GO:0071902	positive regulation of protein serine/threonine kinase activity	biological_process	1	0.457639181	0.560012802	1.649237099	Dab2ip
GO:0099060	integral component of postsynaptic specialization membrane	cellular_component	1	0.457639181	0.560012802	1.649237099	Cdh2
GO:0007264	small GTPase mediated signal transduction	biological_process	2	0.459928607	0.562164469	1.292185768	Arhgef9;Rapgef4
GO:0060548	negative regulation of cell death	biological_process	2	0.459928607	0.562164469	1.292185768	Agr2;Ccn2
GO:0014070	response to organic cyclic compound	biological_process	1	0.466310402	0.567670569	1.606948969	Atp12a
GO:0015914	phospholipid transport	biological_process	1	0.466310402	0.567670569	1.606948969	Atp9a
GO:0042177	negative regulation of protein catabolic process	biological_process	1	0.466310402	0.567670569	1.606948969	Dysf
GO:0042542	response to hydrogen peroxide	biological_process	1	0.466310402	0.567670569	1.606948969	Cryab
GO:0048786	presynaptic active zone	cellular_component	1	0.466310402	0.567670569	1.606948969	Ntrk2
GO:0070059	intrinsic apoptotic signaling pathway in response to endoplasmic reticulum stress	biological_process	1	0.466310402	0.567670569	1.606948969	Dab2ip
GO:0098586	cellular response to virus	biological_process	1	0.466310402	0.567670569	1.606948969	Il6
GO:0000151	ubiquitin ligase complex	cellular_component	2	0.470474047	0.572206541	1.266081005	Asb2;Nedd4
GO:0048471	perinuclear region of cytoplasm	cellular_component	11	0.470577038	0.572206541	1.055713794	Atp9a;Car4;Ccl2;Ccn2;Cdh1;Kalrn;Lamb1;Ntrk2;S100a14;Spink5;Tspan1
GO:0001656	metanephros development	biological_process	1	0.474843431	0.573769146	1.566775244	Gdf11
GO:0001707	mesoderm formation	biological_process	1	0.474843431	0.573769146	1.566775244	Mesp2
GO:0001835	blastocyst hatching	biological_process	1	0.474843431	0.573769146	1.566775244	Akap3
GO:0007616	long-term memory	biological_process	1	0.474843431	0.573769146	1.566775244	Ntrk2
GO:0016575	histone deacetylation	biological_process	1	0.474843431	0.573769146	1.566775244	Hopx
GO:0030501	positive regulation of bone mineralization	biological_process	1	0.474843431	0.573769146	1.566775244	Gpm6b
GO:0030513	positive regulation of BMP signaling pathway	biological_process	1	0.474843431	0.573769146	1.566775244	Elapor2
GO:0031623	receptor internalization	biological_process	1	0.474843431	0.573769146	1.566775244	Nedd4
GO:0043531	ADP binding	molecular_function	1	0.474843431	0.573769146	1.566775244	Myh10
GO:0043539	protein serine/threonine kinase activator activity	molecular_function	1	0.474843431	0.573769146	1.566775244	Fam20a
GO:0060976	coronary vasculature development	biological_process	1	0.474843431	0.573769146	1.566775244	Myh10
GO:0003690	double-stranded DNA binding	molecular_function	3	0.475501982	0.574149325	1.167782791	Cdx2;Foxa1;Hdgfl3
GO:0006351	transcription, DNA-templated	biological_process	2	0.47570048	0.574149325	1.253420195	Col4a2;Ppp1r1b
GO:0033138	positive regulation of peptidyl-serine phosphorylation	biological_process	2	0.48089558	0.580088857	1.241010094	Il6;Ntrk2
GO:0007275	multicellular organism development	biological_process	18	0.481403486	0.580370831	1.031150069	Cdx1;Cdx2;Dab2ip;Dmbt1;Elf3;Foxa1;Hopx;Hoxb13;Krt8;Mesp2;Mgp;Npnt;Nrarp;Ntrk2;Rorc;Sema7a;Smpd3;Spink5
GO:0016491	oxidoreductase activity	molecular_function	10	0.483142016	0.580931327	1.049765658	Adh1;Aoc1;Cyp2c65;Enox1;Fmo2;Gpd1;Gpx2;Gpx3;Hao2;Ldhb
GO:0001569	branching involved in blood vessel morphogenesis	biological_process	1	0.483240466	0.580931327	1.528561214	Nrarp
GO:0032154	cleavage furrow	cellular_component	1	0.483240466	0.580931327	1.528561214	Myh10
GO:0032420	stereocilium	cellular_component	1	0.483240466	0.580931327	1.528561214	Ush1c
GO:0032526	response to retinoic acid	biological_process	1	0.483240466	0.580931327	1.528561214	Adh1
GO:0002244	hematopoietic progenitor cell differentiation	biological_process	2	0.486059014	0.583988044	1.228843329	Heatr9;Smpd3
GO:0005771	multivesicular body	cellular_component	1	0.491503666	0.5885256	1.492166899	H2-Ab1
GO:0030534	adult behavior	biological_process	1	0.491503666	0.5885256	1.492166899	Slc1a2
GO:0032735	positive regulation of interleukin-12 production	biological_process	1	0.491503666	0.5885256	1.492166899	Ager
GO:0040018	positive regulation of multicellular organism growth	biological_process	1	0.491503666	0.5885256	1.492166899	Vil1
GO:0045880	positive regulation of smoothened signaling pathway	biological_process	1	0.491503666	0.5885256	1.492166899	Foxa1
GO:0071333	cellular response to glucose stimulus	biological_process	1	0.491503666	0.5885256	1.492166899	Aqp4
GO:0005783	endoplasmic reticulum	cellular_component	25	0.49327573	0.590313578	1.018047592	Agr2;Ano7;Casq1;Ces2c;Ces2e;Cnih2;Col1a2;Duox2;Duoxa2;Fam20a;Fkbp9;Fmo2;Grip1;Gucy2c;Mal;Mgp;Nsg1;Pycard;Sec16b;Serpinh1;Spink5;Thbs4;Tm4sf20;Tmem30b;Tmem8b
GO:0007166	cell surface receptor signaling pathway	biological_process	3	0.495720479	0.592904098	1.13260861	Adgrf5;Adgrg7;Adgrl4
GO:0000086	G2/M transition of mitotic cell cycle	biological_process	1	0.499635158	0.594229005	1.457465344	Ush1c
GO:0004857	enzyme inhibitor activity	molecular_function	1	0.499635158	0.594229005	1.457465344	Timp3
GO:0017046	peptide hormone binding	molecular_function	1	0.499635158	0.594229005	1.457465344	Gucy2c
GO:0042100	B cell proliferation	biological_process	1	0.499635158	0.594229005	1.457465344	Il7r
GO:0045471	response to ethanol	biological_process	1	0.499635158	0.594229005	1.457465344	Abat
GO:0046854	phosphatidylinositol phosphate biosynthetic process	biological_process	1	0.499635158	0.594229005	1.457465344	Pik3c2b
GO:0048863	stem cell differentiation	biological_process	1	0.499635158	0.594229005	1.457465344	Epcam
GO:0070534	protein K63-linked ubiquitination	biological_process	1	0.499635158	0.594229005	1.457465344	Nedd4
GO:0090307	mitotic spindle assembly	biological_process	1	0.499635158	0.594229005	1.457465344	Misp
GO:2001237	negative regulation of extrinsic apoptotic signaling pathway	biological_process	1	0.499635158	0.594229005	1.457465344	Cttn
GO:0034451	centriolar satellite	cellular_component	2	0.501356264	0.595941163	1.193733519	Dysf;Krt18
GO:0005525	GTP binding	molecular_function	6	0.503705345	0.598397428	1.056252974	Dapk1;Eef1a2;Gnao1;Gucy2c;Rab6b;Srp54b
GO:0000794	condensed nuclear chromosome	cellular_component	1	0.507637033	0.599368433	1.424341131	Cdx2
GO:0001662	behavioral fear response	biological_process	1	0.507637033	0.599368433	1.424341131	Kalrn
GO:0004869	cysteine-type endopeptidase inhibitor activity	molecular_function	1	0.507637033	0.599368433	1.424341131	Wfdc2
GO:0005801	cis-Golgi network	cellular_component	1	0.507637033	0.599368433	1.424341131	Ccn2
GO:0006644	phospholipid metabolic process	biological_process	1	0.507637033	0.599368433	1.424341131	Pla2g10
GO:0008333	endosome to lysosome transport	biological_process	1	0.507637033	0.599368433	1.424341131	Cdx2
GO:0030890	positive regulation of B cell proliferation	biological_process	1	0.507637033	0.599368433	1.424341131	Cd38
GO:0043407	negative regulation of MAP kinase activity	biological_process	1	0.507637033	0.599368433	1.424341131	Dab2ip
GO:0046034	ATP metabolic process	biological_process	1	0.507637033	0.599368433	1.424341131	Atp1b1
GO:0046326	positive regulation of glucose import	biological_process	1	0.507637033	0.599368433	1.424341131	Slc1a2
GO:0048469	cell maturation	biological_process	1	0.507637033	0.599368433	1.424341131	Gdf11
GO:0006629	lipid metabolic process	biological_process	9	0.510218435	0.602080506	1.031150069	Acsm3;Cidea;Dpep1;Hnf4a;Mgll;Pla2g10;Smpd3;Sult1a1;Sult1b1
GO:0007613	memory	biological_process	2	0.511390806	0.603053254	1.171420743	Kalrn;Ppp1r1b
GO:0046983	protein dimerization activity	molecular_function	3	0.511612491	0.603053254	1.105958996	Ano7;Mesp2;Pycard
GO:0002088	lens development in camera-type eye	biological_process	1	0.515511352	0.605289813	1.392689106	Cryab
GO:0030217	T cell differentiation	biological_process	1	0.515511352	0.605289813	1.392689106	Il7r
GO:0035019	somatic stem cell population maintenance	biological_process	1	0.515511352	0.605289813	1.392689106	Cdx2
GO:0035774	positive regulation of insulin secretion involved in cellular response to glucose stimulus	biological_process	1	0.515511352	0.605289813	1.392689106	Camk2n1
GO:0043408	regulation of MAPK cascade	biological_process	1	0.515511352	0.605289813	1.392689106	Ntrk2
GO:0048015	phosphatidylinositol-mediated signaling	biological_process	1	0.515511352	0.605289813	1.392689106	Pik3c2b
GO:0051781	positive regulation of cell division	biological_process	1	0.515511352	0.605289813	1.392689106	Thbs4
GO:0006366	transcription by RNA polymerase II	biological_process	2	0.516358253	0.605612422	1.160574255	Ehf;Elf3
GO:0045666	positive regulation of neuron differentiation	biological_process	2	0.516358253	0.605612422	1.160574255	Foxa1;Il6
GO:0050728	negative regulation of inflammatory response	biological_process	2	0.521292195	0.61066247	1.149926785	Pglyrp1;Pla2g10
GO:0005844	polysome	cellular_component	1	0.523260142	0.61066247	1.362413256	Myh10
GO:0007599	hemostasis	biological_process	1	0.523260142	0.61066247	1.362413256	F2rl3
GO:0008543	fibroblast growth factor receptor signaling pathway	biological_process	1	0.523260142	0.61066247	1.362413256	Ccn2
GO:0030155	regulation of cell adhesion	biological_process	1	0.523260142	0.61066247	1.362413256	Spink5
GO:0043473	pigmentation	biological_process	1	0.523260142	0.61066247	1.362413256	Sparc
GO:0043484	regulation of RNA splicing	biological_process	1	0.523260142	0.61066247	1.362413256	Esrp1
GO:0045773	positive regulation of axon extension	biological_process	1	0.523260142	0.61066247	1.362413256	Sema7a
GO:0048536	spleen development	biological_process	1	0.523260142	0.61066247	1.362413256	Cdh17
GO:0046872	metal ion binding	molecular_function	50	0.523762532	0.610912	1.000175707	Abat;Acsm3;Adamdec1;Adh1;Aoc1;Atp12a;Atp9a;Bcl11b;Car4;Casq1;Cdh1;Cdh17;Cdh2;Clca1;Clec4a2;Col1a2;Col3a1;Cpe;Cryab;Dpep1;Dsg2;Dysf;Fkbp9;Gnao1;Hnf4a;Kalrn;Lvrn;Mep1a;Mep1b;Mmp14;Mptx1;Myl9;Ncald;Pde6a;Pdlim1;Pgm5;Pla2g10;Postn;Prkcb;Rnf225;Rorc;Slc1a2;Smpd3;Sparc;Sparcl1;Syt1;Tgm3;Timp3;Tns2;Vil1
GO:0018105	peptidyl-serine phosphorylation	biological_process	3	0.527237633	0.614626691	1.080534651	Camk2b;Dclk2;Prkcb
GO:0001658	branching involved in ureteric bud morphogenesis	biological_process	1	0.530885397	0.616365921	1.33342574	Npnt
GO:0032266	phosphatidylinositol-3-phosphate binding	molecular_function	1	0.530885397	0.616365921	1.33342574	Dab2ip
GO:0032391	photoreceptor connecting cilium	cellular_component	1	0.530885397	0.616365921	1.33342574	Ush1c
GO:0043434	response to peptide hormone	biological_process	1	0.530885397	0.616365921	1.33342574	Reg3g
GO:0050776	regulation of immune response	biological_process	1	0.530885397	0.616365921	1.33342574	Ptprd
GO:0071560	cellular response to transforming growth factor beta stimulus	biological_process	1	0.530885397	0.616365921	1.33342574	Col4a2
GO:0120163	negative regulation of cold-induced thermogenesis	biological_process	1	0.530885397	0.616365921	1.33342574	Cidea
GO:0007189	adenylate cyclase-activating G protein-coupled receptor signaling pathway	biological_process	2	0.531058781	0.616365921	1.129207383	Adgrg7;Adgrl4
GO:0007169	transmembrane receptor protein tyrosine kinase signaling pathway	biological_process	2	0.535891074	0.621293212	1.119125174	Nrtn;Ntrk2
GO:0019903	protein phosphatase binding	molecular_function	2	0.535891074	0.621293212	1.119125174	Cdh1;Cdh2
GO:0001580	detection of chemical stimulus involved in sensory perception of bitter taste	biological_process	1	0.538389079	0.621805609	1.305646037	Pigr
GO:0010862	positive regulation of pathway-restricted SMAD protein phosphorylation	biological_process	1	0.538389079	0.621805609	1.305646037	Gdf11
GO:0015485	cholesterol binding	molecular_function	1	0.538389079	0.621805609	1.305646037	Apoa4
GO:0032147	activation of protein kinase activity	biological_process	1	0.538389079	0.621805609	1.305646037	Emp2
GO:0045184	establishment of protein localization	biological_process	1	0.538389079	0.621805609	1.305646037	Npnt
GO:0045907	positive regulation of vasoconstriction	biological_process	1	0.538389079	0.621805609	1.305646037	Cd38
GO:0048488	synaptic vesicle endocytosis	biological_process	1	0.538389079	0.621805609	1.305646037	Syt1
GO:0038023	signaling receptor activity	molecular_function	3	0.538773755	0.621910599	1.062220505	Ager;Reg3g;Reg4
GO:0004175	endopeptidase activity	molecular_function	2	0.540689155	0.622763298	1.109221412	Klk1;Mmp14
GO:0050731	positive regulation of peptidyl-tyrosine phosphorylation	biological_process	2	0.540689155	0.622763298	1.109221412	Il6;Thbs4
GO:0098685	Schaffer collateral - CA1 synapse	cellular_component	2	0.540689155	0.622763298	1.109221412	Nefl;Ptprd
GO:0098793	presynapse	cellular_component	2	0.540689155	0.622763298	1.109221412	Kalrn;Rab6b
GO:0030036	actin cytoskeleton organization	biological_process	3	0.542583369	0.624605215	1.056252974	Myh10;Parva;Pdlim1
GO:0008202	steroid metabolic process	biological_process	2	0.545452883	0.626233984	1.0994914	Sult1a1;Sult1b1
GO:0001817	regulation of cytokine production	biological_process	1	0.545773122	0.626233984	1.279000199	Btnl1
GO:0001890	placenta development	biological_process	1	0.545773122	0.626233984	1.279000199	Cdx2
GO:0009749	response to glucose	biological_process	1	0.545773122	0.626233984	1.279000199	Hnf4a
GO:0016358	dendrite development	biological_process	1	0.545773122	0.626233984	1.279000199	Grip1
GO:0046427	positive regulation of receptor signaling pathway via JAK-STAT	biological_process	1	0.545773122	0.626233984	1.279000199	Il6
GO:0042391	regulation of membrane potential	biological_process	2	0.550182128	0.63095101	1.089930605	Cnih2;Rims3
GO:0016787	hydrolase activity	molecular_function	25	0.550819816	0.631124103	0.990376261	Adamdec1;Cd38;Ces2c;Ces2e;Clca1;Cpe;Dpep1;Klk1;Lvrn;Mep1a;Mep1b;Mgll;Mmp14;Nanp;Pde6a;Pla2g10;Prss8;Ptprd;Ptprg;Ptprh;Ptprk;Smpd3;Tmprss2;Tmprss4;Tns2
GO:0106310	protein serine kinase activity	molecular_function	4	0.551227429	0.631124103	1.02320016	Dapk1;Dclk2;Kalrn;Sbk2
GO:0106311	protein threonine kinase activity	molecular_function	4	0.551227429	0.631124103	1.02320016	Dapk1;Dclk2;Kalrn;Sbk2
GO:0006665	sphingolipid metabolic process	biological_process	1	0.553039427	0.631831876	1.253420195	Smpd3
GO:0007188	adenylate cyclase-modulating G protein-coupled receptor signaling pathway	biological_process	1	0.553039427	0.631831876	1.253420195	Gnao1
GO:0031334	positive regulation of protein-containing complex assembly	biological_process	1	0.553039427	0.631831876	1.253420195	Dab2ip
GO:0032715	negative regulation of interleukin-6 production	biological_process	1	0.553039427	0.631831876	1.253420195	Aqp4
GO:0046777	protein autophosphorylation	biological_process	3	0.557638742	0.636399578	1.033038623	Camk2b;Dapk1;Ntrk2
GO:0050821	protein stabilization	biological_process	3	0.557638742	0.636399578	1.033038623	Atp1b1;Cryab;Tspan1
GO:0005871	kinesin complex	cellular_component	1	0.560189864	0.637912796	1.228843329	Kif19a
GO:0035690	cellular response to drug	biological_process	1	0.560189864	0.637912796	1.228843329	Dpep1
GO:1901216	positive regulation of neuron death	biological_process	1	0.560189864	0.637912796	1.228843329	Ager
GO:1902600	proton transmembrane transport	biological_process	1	0.560189864	0.637912796	1.228843329	Atp12a
GO:0004672	protein kinase activity	molecular_function	8	0.560471327	0.637912796	0.990846004	Camk2b;Dapk1;Dclk2;Gucy2c;Kalrn;Ntrk2;Prkcb;Sbk2
GO:0006952	defense response	biological_process	2	0.564161878	0.641768241	1.062220505	Dmbt1;Duox2
GO:0001942	hair follicle development	biological_process	1	0.567226277	0.643180518	1.205211726	Prss8
GO:0003777	microtubule motor activity	molecular_function	1	0.567226277	0.643180518	1.205211726	Kif19a
GO:0030170	pyridoxal phosphate binding	molecular_function	1	0.567226277	0.643180518	1.205211726	Abat
GO:0030374	nuclear receptor coactivator activity	molecular_function	1	0.567226277	0.643180518	1.205211726	Prkcb
GO:0048705	skeletal system morphogenesis	biological_process	1	0.567226277	0.643180518	1.205211726	Spef2
GO:0051289	protein homotetramerization	biological_process	1	0.567226277	0.643180518	1.205211726	Aqp4
GO:0005179	hormone activity	molecular_function	2	0.568752161	0.64387611	1.053294282	Pyy;Retnlb
GO:0006979	response to oxidative stress	biological_process	2	0.568752161	0.64387611	1.053294282	Gpx2;Gpx3
GO:0055037	recycling endosome	cellular_component	2	0.568752161	0.64387611	1.053294282	Atp9a;Grip1
GO:0006631	fatty acid metabolic process	biological_process	3	0.572394298	0.647218614	1.010822738	Acsm3;Fabp2;Mgll
GO:0010468	regulation of gene expression	biological_process	6	0.57262604	0.647218614	0.98436141	Atp1b1;Bcl11b;Cdh1;Foxa1;Tmprss4;Tspan8
GO:0008289	lipid binding	molecular_function	5	0.572643191	0.647218614	0.988501731	Apoa4;Apold1;Dysf;Fabp2;Grb7
GO:0019902	phosphatase binding	molecular_function	1	0.574150476	0.647218614	1.182471882	Ppp1r32
GO:0030136	clathrin-coated vesicle	cellular_component	1	0.574150476	0.647218614	1.182471882	Mall
GO:0034644	cellular response to UV	biological_process	1	0.574150476	0.647218614	1.182471882	Ptprk
GO:0045600	positive regulation of fat cell differentiation	biological_process	1	0.574150476	0.647218614	1.182471882	Rarres2
GO:1902476	chloride transmembrane transport	biological_process	1	0.574150476	0.647218614	1.182471882	Ano7
GO:0016192	vesicle-mediated transport	biological_process	4	0.576650297	0.649690622	0.990846004	Cnih2;Rab6b;Sec16b;Syt1
GO:0000139	Golgi membrane	cellular_component	3	0.579657078	0.652730869	1.000069305	Mall;Pmepa1;Pycard
GO:0031902	late endosome membrane	cellular_component	1	0.580964246	0.653160546	1.160574255	H2-Eb1
GO:0035914	skeletal muscle cell differentiation	biological_process	1	0.580964246	0.653160546	1.160574255	Asb2
GO:0071363	cellular response to growth factor stimulus	biological_process	1	0.580964246	0.653160546	1.160574255	Sparc
GO:0004714	transmembrane receptor protein tyrosine kinase activity	molecular_function	1	0.587669342	0.658949151	1.139472905	Ntrk2
GO:0004896	cytokine receptor activity	molecular_function	1	0.587669342	0.658949151	1.139472905	Il7r
GO:0009968	negative regulation of signal transduction	biological_process	1	0.587669342	0.658949151	1.139472905	Pmepa1
GO:0045668	negative regulation of osteoblast differentiation	biological_process	1	0.587669342	0.658949151	1.139472905	Ranbp3l
GO:0048538	thymus development	biological_process	1	0.587669342	0.658949151	1.139472905	Bcl11b
GO:0001756	somitogenesis	biological_process	1	0.594267492	0.664236685	1.119125174	Mesp2
GO:0003151	outflow tract morphogenesis	biological_process	1	0.594267492	0.664236685	1.119125174	Nedd4
GO:0017053	transcription repressor complex	cellular_component	1	0.594267492	0.664236685	1.119125174	Cdx2
GO:0042531	positive regulation of tyrosine phosphorylation of STAT protein	biological_process	1	0.594267492	0.664236685	1.119125174	Il6
GO:0048167	regulation of synaptic plasticity	biological_process	1	0.594267492	0.664236685	1.119125174	Rims3
GO:0051496	positive regulation of stress fiber assembly	biological_process	1	0.594267492	0.664236685	1.119125174	Ccn2
GO:0002227	innate immune response in mucosa	biological_process	1	0.600760397	0.670432135	1.0994914	Apoa4
GO:0006749	glutathione metabolic process	biological_process	1	0.600760397	0.670432135	1.0994914	Gpx3
GO:0030659	cytoplasmic vesicle membrane	cellular_component	1	0.600760397	0.670432135	1.0994914	Dysf
GO:0006811	ion transport	biological_process	9	0.603741481	0.67340396	0.954380859	Atp12a;Atp1b1;Clca1;Pllp;Scn1b;Slc13a2;Slc22a18;Slc5a8;Slc9a3
GO:0005643	nuclear pore	cellular_component	1	0.607149729	0.675426156	1.080534651	Ranbp3l
GO:0010595	positive regulation of endothelial cell migration	biological_process	1	0.607149729	0.675426156	1.080534651	Sparc
GO:0010942	positive regulation of cell death	biological_process	1	0.607149729	0.675426156	1.080534651	Ccn2
GO:0042475	odontogenesis of dentin-containing tooth	biological_process	1	0.607149729	0.675426156	1.080534651	Bcl11b
GO:0043406	positive regulation of MAP kinase activity	biological_process	1	0.607149729	0.675426156	1.080534651	Maged1
GO:0016310	phosphorylation	biological_process	9	0.611814341	0.680257857	0.947964854	Camk2b;Ckmt1;Dapk1;Dclk2;Kalrn;Ntrk2;Papss2;Prkcb;Sbk2
GO:0035176	social behavior	biological_process	1	0.613437135	0.681704155	1.062220505	Kalrn
GO:0006813	potassium ion transport	biological_process	2	0.625235611	0.692437865	0.949560754	Atp12a;Atp1b1
GO:0000082	G1/S transition of mitotic cell cycle	biological_process	1	0.625712629	0.692437865	1.027393603	Camk2b
GO:0007519	skeletal muscle tissue development	biological_process	1	0.625712629	0.692437865	1.027393603	Dysf
GO:0009615	response to virus	biological_process	1	0.625712629	0.692437865	1.027393603	Duox2
GO:0010033	response to organic substance	biological_process	1	0.625712629	0.692437865	1.027393603	Timp3
GO:0010506	regulation of autophagy	biological_process	1	0.625712629	0.692437865	1.027393603	Pycard
GO:0016197	endosomal transport	biological_process	1	0.625712629	0.692437865	1.027393603	Nsg1
GO:0048839	inner ear development	biological_process	1	0.625712629	0.692437865	1.027393603	Duox2
GO:0042127	regulation of cell population proliferation	biological_process	3	0.628276938	0.694912371	0.930757571	Gucy2c;Il6;Sparc
GO:0050766	positive regulation of phagocytosis	biological_process	1	0.631703881	0.69833792	1.010822738	Pycard
GO:0005815	microtubule organizing center	cellular_component	1	0.637599538	0.703752983	0.994777933	Krt18
GO:0021766	hippocampus development	biological_process	1	0.637599538	0.703752983	0.994777933	Dclk2
GO:0045860	positive regulation of protein kinase activity	biological_process	1	0.637599538	0.703752983	0.994777933	Ppp1r9a
GO:0006006	glucose metabolic process	biological_process	1	0.64340112	0.709786437	0.979234528	Pgm5
GO:0000226	microtubule cytoskeleton organization	biological_process	2	0.645385058	0.71123382	0.914905252	Dclk2;Nefl
GO:0001650	fibrillar center	cellular_component	2	0.645385058	0.71123382	0.914905252	Ager;Foxa1
GO:0051536	iron-sulfur cluster binding	molecular_function	1	0.649110124	0.71496677	0.964169381	Abat
GO:0004674	protein serine/threonine kinase activity	molecular_function	6	0.652761139	0.718614317	0.906086888	Camk2b;Dapk1;Dclk2;Kalrn;Prkcb;Sbk2
GO:0001764	neuron migration	biological_process	2	0.653202249	0.718726176	0.901741148	Myh10;Ntrk2
GO:0008344	adult locomotory behavior	biological_process	1	0.654728022	0.719283457	0.949560754	Kalrn
GO:0030672	synaptic vesicle membrane	cellular_component	1	0.654728022	0.719283457	0.949560754	Syt1
GO:0042102	positive regulation of T cell proliferation	biological_process	1	0.654728022	0.719283457	0.949560754	Il6
GO:0048146	positive regulation of fibroblast proliferation	biological_process	1	0.660256263	0.724669969	0.935388206	Ager
GO:0016301	kinase activity	molecular_function	9	0.660315715	0.724669969	0.909740464	Camk2b;Ckmt1;Dapk1;Dclk2;Kalrn;Ntrk2;Papss2;Prkcb;Sbk2
GO:0007612	learning	biological_process	1	0.665696274	0.729282633	0.921632497	Ntrk2
GO:0019905	syntaxin binding	molecular_function	1	0.665696274	0.729282633	0.921632497	Syt1
GO:0050660	flavin adenine dinucleotide binding	molecular_function	1	0.665696274	0.729282633	0.921632497	Fmo2
GO:0045893	positive regulation of transcription, DNA-templated	biological_process	9	0.665896708	0.729282633	0.905359692	Cd38;Cdh1;Cdx2;Ehf;Hnf4a;Il6;Maged1;Rbpjl;Rorc
GO:0005667	transcription regulator complex	cellular_component	4	0.669641811	0.733005023	0.87959312	Hoxb13;Pdlim1;Rbpjl;Spib
GO:0010467	gene expression	biological_process	1	0.671049458	0.733787036	0.908275504	Il6
GO:0033674	positive regulation of kinase activity	biological_process	1	0.671049458	0.733787036	0.908275504	Ntrk2
GO:0006468	protein phosphorylation	biological_process	8	0.671817262	0.734247364	0.89690175	Dapk1;Dclk2;Fam20a;Gucy2c;Kalrn;Ntrk2;Prkcb;Rorc
GO:0010629	negative regulation of gene expression	biological_process	4	0.672309926	0.734406663	0.876517619	Ccn2;Cldn3;Cryab;Dysf
GO:0016887	ATPase	molecular_function	3	0.675927975	0.737642197	0.86641949	Kif19a;Myh10;Tnnt2
GO:0003007	heart morphogenesis	biological_process	1	0.676317197	0.737642197	0.89530014	Mesp2
GO:0031234	extrinsic component of cytoplasmic side of plasma membrane	cellular_component	1	0.676317197	0.737642197	0.89530014	Tgm3
GO:0001889	liver development	biological_process	1	0.681500849	0.741767248	0.882690278	Lsr
GO:0008542	visual learning	biological_process	1	0.681500849	0.741767248	0.882690278	Ppp1r1b
GO:0042147	retrograde transport, endosome to Golgi	biological_process	1	0.681500849	0.741767248	0.882690278	Rab6b
GO:0099061	integral component of postsynaptic density membrane	cellular_component	1	0.681500849	0.741767248	0.882690278	Cnih2
GO:0003924	GTPase activity	molecular_function	4	0.682834011	0.742748849	0.864427721	Eef1a2;Gnao1;Rab6b;Srp54b
GO:0005770	late endosome	cellular_component	2	0.683104397	0.742748849	0.8526668	Dysf;Nsg1
GO:0001570	vasculogenesis	biological_process	1	0.686601754	0.74502097	0.870430691	Ntrk2
GO:0010494	cytoplasmic stress granule	cellular_component	1	0.686601754	0.74502097	0.870430691	Grb7
GO:0032587	ruffle membrane	cellular_component	1	0.686601754	0.74502097	0.870430691	Eps8l3
GO:0051865	protein autoubiquitination	biological_process	1	0.686601754	0.74502097	0.870430691	Asb4
GO:0031514	motile cilium	cellular_component	2	0.690243103	0.748588447	0.841221608	Akap3;Spef2
GO:0042472	inner ear morphogenesis	biological_process	1	0.691621227	0.749698995	0.858506983	Ush1c
GO:0019899	enzyme binding	molecular_function	6	0.692386149	0.750144052	0.868420459	Asb4;Cdh2;Duoxa2;Kalrn;Lamb1;Pycard
GO:0000166	nucleotide binding	molecular_function	25	0.693651138	0.751130159	0.922718047	Acsm3;Acta2;Actg2;Atp12a;Atp9a;Camk2b;Cct6b;Ckmt1;Dapk1;Dclk2;Eef1a2;Gnao1;Gucy2c;Kalrn;Kif19a;Myh10;Myh11;Myo1a;Ntrk2;Papss2;Prkcb;Rab6b;Rapgef4;Sbk2;Sult1a1
GO:0000149	SNARE binding	molecular_function	1	0.696560564	0.753124982	0.846905537	Syt1
GO:0001932	regulation of protein phosphorylation	biological_process	1	0.696560564	0.753124982	0.846905537	Smpd3
GO:0008076	voltage-gated potassium channel complex	cellular_component	1	0.696560564	0.753124982	0.846905537	Cttn
GO:0006812	cation transport	biological_process	1	0.701421042	0.757219962	0.835613464	Slc9a3
GO:0007623	circadian rhythm	biological_process	1	0.701421042	0.757219962	0.835613464	Ntrk2
GO:1901215	negative regulation of neuron death	biological_process	1	0.701421042	0.757219962	0.835613464	Il6
GO:0007338	single fertilization	biological_process	1	0.706203914	0.760444397	0.82461855	Tmem95
GO:0030509	BMP signaling pathway	biological_process	1	0.706203914	0.760444397	0.82461855	Smpd3
GO:0032436	positive regulation of proteasomal ubiquitin-dependent protein catabolic process	biological_process	1	0.706203914	0.760444397	0.82461855	Il33
GO:0043010	camera-type eye development	biological_process	1	0.706203914	0.760444397	0.82461855	Cryab
GO:0043525	positive regulation of neuron apoptotic process	biological_process	1	0.706203914	0.760444397	0.82461855	Ager
GO:0016829	lyase activity	molecular_function	2	0.710868835	0.764346038	0.808658191	Car4;Gucy2c
GO:0016798	hydrolase activity, acting on glycosyl bonds	molecular_function	1	0.710910415	0.764346038	0.813909218	Cd38
GO:0019233	sensory perception of pain	biological_process	1	0.710910415	0.764346038	0.813909218	Ccl2
GO:0020037	heme binding	molecular_function	2	0.71419284	0.765825031	0.803474484	Cyp2c65;Cyp2d34
GO:0004197	cysteine-type endopeptidase activity	molecular_function	1	0.715541762	0.765825031	0.803474484	Pycard
GO:0014068	positive regulation of phosphatidylinositol 3-kinase signaling	biological_process	1	0.715541762	0.765825031	0.803474484	Ntrk2
GO:0016779	nucleotidyltransferase activity	molecular_function	1	0.715541762	0.765825031	0.803474484	Papss2
GO:0019003	GDP binding	molecular_function	1	0.715541762	0.765825031	0.803474484	Srp54b
GO:0032956	regulation of actin cytoskeleton organization	biological_process	1	0.715541762	0.765825031	0.803474484	Gpm6b
GO:0034976	response to endoplasmic reticulum stress	biological_process	1	0.715541762	0.765825031	0.803474484	Thbs4
GO:0045727	positive regulation of translation	biological_process	1	0.715541762	0.765825031	0.803474484	Il6
GO:0071277	cellular response to calcium ion	biological_process	1	0.715541762	0.765825031	0.803474484	Syt1
GO:0032729	positive regulation of interferon-gamma production	biological_process	1	0.720099151	0.769535539	0.793303921	Pycard
GO:0045665	negative regulation of neuron differentiation	biological_process	1	0.720099151	0.769535539	0.793303921	Gdf11
GO:0060021	roof of mouth development	biological_process	1	0.720099151	0.769535539	0.793303921	Gdf11
GO:0005524	ATP binding	molecular_function	20	0.723289656	0.772555097	0.898509101	Acsm3;Acta2;Actg2;Atp12a;Atp9a;Camk2b;Cct6b;Ckmt1;Dapk1;Dclk2;Gucy2c;Kalrn;Kif19a;Myh10;Myh11;Myo1a;Ntrk2;Papss2;Prkcb;Sbk2
GO:0006919	activation of cysteine-type endopeptidase activity involved in apoptotic process	biological_process	1	0.724583758	0.773547058	0.783387622	Pycard
GO:0042393	histone binding	molecular_function	2	0.730336014	0.779295032	0.778521861	Nap1l5;Prkcb
GO:0007018	microtubule-based movement	biological_process	1	0.733339245	0.781711572	0.764280607	Kif19a
GO:0060090	molecular adaptor activity	molecular_function	1	0.733339245	0.781711572	0.764280607	Dlgap3
GO:0008283	cell population proliferation	biological_process	2	0.736574066	0.784764619	0.768969445	Myh10;Tgfbi
GO:0060326	cell chemotaxis	biological_process	1	0.737612387	0.785475565	0.755072407	Arhgef16
GO:0000209	protein polyubiquitination	biological_process	2	0.739646848	0.787246042	0.764280607	Asb2;Nedd4
GO:0030183	B cell differentiation	biological_process	1	0.741817273	0.78915938	0.74608345	Cdh17
GO:0003682	chromatin binding	molecular_function	7	0.743280239	0.790318566	0.829295025	Foxa1;Hdgfl3;Hnf4a;Nap1l5;Plac8;Prkcb;Rbpjl
GO:0007165	signal transduction	biological_process	16	0.744818215	0.791556305	0.87498792	Adgrg7;Adgrl4;Ccn2;Dab2ip;Dapk1;F2rl3;Gnao1;Grb7;Gucy2c;Lvrn;Pde6a;Ppp1r1b;Ptprk;Rapgef4;Smpd3;Sparcl1
GO:0034613	cellular protein localization	biological_process	1	0.745954989	0.792366639	0.737305997	Duoxa2
GO:0006334	nucleosome assembly	biological_process	1	0.750026606	0.796292038	0.728732672	Nap1l5
GO:0010008	endosome membrane	cellular_component	1	0.754033175	0.800144477	0.720356434	Pmepa1
GO:0045944	positive regulation of transcription by RNA polymerase II	biological_process	16	0.755632631	0.80144002	0.868169832	Bcl11b;Cdx1;Cdx2;Dab2ip;Ehf;Elf3;Epcam;Foxa1;Hnf4a;Il33;Il6;Lmo7;Mesp2;Plac8;Rbpjl;Spib
GO:0000187	activation of MAPK activity	biological_process	1	0.757975733	0.802718673	0.712170566	Sbk2
GO:0000987	cis-regulatory region sequence-specific DNA binding	molecular_function	1	0.757975733	0.802718673	0.712170566	Hnf4a
GO:0043195	terminal bouton	cellular_component	1	0.757975733	0.802718673	0.712170566	Ntrk2
[truncated: 118 more rows]
