# Supplementary material for: The regulatory effect of TiO2 nanotubes loaded with graphene oxide on macrophage polarization in an inflammatory environment
Source: BMC Oral Health. 2024 Jul 20;24:824. doi: 10.1186/s12903-024-04608-9 (PMC11265100; doi:10.1186/s12903-024-04608-9)
Supplement: Supplementary file 6 — Supplementary Material 6. [file 12903_2024_4608_MOESM6_ESM.xls]

id	Term	Category	ListHits	p-value	q-value	Enrichment_score	geneID
GO:0005615	extracellular space	cellular_component	34	3.25E-09	3.75E-06	3.031676515	Ager;Apoa4;Apob;Cfd;Chil1;Cxcl15;F3;Fgb;Fn1;Gm8909;Gpx3;Itih4;Jchain;Kl;Lep;Lipc;Lrg1;Mmp12;Mpo;Mug1;Mup10;Pcsk1n;Pla2g10;Pyy;S100a9;Scgb1a1;Scgb3a2;Serpina3m;Serpina3n;Sftpa1;Sftpb;Sftpc;Sftpd;Umod
GO:0005576	extracellular region	cellular_component	35	6.05E-09	3.75E-06	2.893071493	Ager;Apoa4;Apob;Cfd;Chil1;Chil3;Cxcl15;Fbln2;Fgb;Fn1;Gpx3;Hyal3;Itih4;Jchain;Kap;Kl;Lama4;Lep;Lipc;Matn1;Mmp12;Mug1;Pcsk1n;Pla2g10;Pycard;Pyy;S100a9;Scgb1a1;Scgb3a2;Serpina3m;Serpina3n;Sftpb;Sftpc;Sftpd;Umod
GO:0030018	Z disc	cellular_component	9	3.36E-07	0.000138935	9.874543796	Fhl2;Ky;Myh6;Myl9;Pdlim1;Pdlim3;Pygm;Synm;Ttn
GO:0034374	low-density lipoprotein particle remodeling	biological_process	4	1.67E-06	0.000518403	43.21167883	Apob;Lipc;Mpo;Pla2g10
GO:0016324	apical plasma membrane	cellular_component	12	8.60E-06	0.002131401	4.774094828	Abcb1a;Acy3;Ager;Cdhr2;Cyp4a10;Dsg2;Emp2;Fn1;Pdzk1;Slc26a3;Slc44a4;Umod
GO:0020037	heme binding	molecular_function	8	1.61E-05	0.003029726	7.201946472	Cyp2f2;Cyp2j6;Cyp3a25;Cyp4a10;Cyp4a14;Cyp4b1;Mb;Mpo
GO:0062023	collagen-containing extracellular matrix	cellular_component	11	1.71E-05	0.003029726	4.873241382	F3;Fbln2;Fgb;Fn1;Itih4;Lama4;Matn1;Prg2;Sftpa1;Sftpb;Sftpd
GO:0016705	oxidoreductase activity, acting on paired donors, with incorporation or reduction of molecular oxygen	molecular_function	6	2.12E-05	0.003281838	10.66617389	Cyp2f2;Cyp2j6;Cyp3a25;Cyp4a10;Cyp4a14;Cyp4b1
GO:0005509	calcium ion binding	molecular_function	15	3.33E-05	0.004577612	3.425316005	Cdhr2;Dsg2;Fbln2;Fkbp9;Itih4;Matn1;Mmp12;Myl2;Myl9;Nkd1;Pla2g10;S100a9;Tnnc2;Ttn;Umod
GO:0006112	energy reserve metabolic process	biological_process	3	5.59E-05	0.006407393	38.30126078	Adgrf5;Kl;Lep
GO:0004497	monooxygenase activity	molecular_function	6	5.69E-05	0.006407393	8.964124864	Cyp2f2;Cyp2j6;Cyp3a25;Cyp4a10;Cyp4a14;Cyp4b1
GO:0055003	cardiac myofibril assembly	biological_process	3	7.41E-05	0.007654387	35.10948905	Actc1;Myl2;Ttn
GO:0007507	heart development	biological_process	9	0.000101166	0.009641941	4.88008342	Fn1;Hopx;Hspb7;Mb;Myl2;Pdlim1;Pdlim3;Popdc2;Ttn
GO:0003094	glomerular filtration	biological_process	3	0.000121384	0.010026351	30.09384776	Adgrf5;Jchain;Umod
GO:0051371	muscle alpha-actinin binding	molecular_function	3	0.000121384	0.010026351	30.09384776	Pdlim1;Pdlim3;Ttn
GO:0050873	brown fat cell differentiation	biological_process	4	0.000150493	0.011653796	14.78294276	Lama4;Lrg1;Mb;Plac8
GO:0055008	cardiac muscle tissue morphogenesis	biological_process	3	0.000184806	0.012572454	26.33211679	Actc1;Ankrd1;Ttn
GO:0005201	extracellular matrix structural constituent	molecular_function	6	0.000219451	0.012572454	7.02189781	Fbln2;Fgb;Fn1;Lama4;Matn1;Umod
GO:0005771	multivesicular body	cellular_component	4	0.000223228	0.012572454	13.37504345	Sftpa1;Sftpb;Sftpc;Sftpd
GO:0014002	astrocyte development	biological_process	3	0.00022324	0.012572454	24.78316874	Ager;S100a9;Tspan2
GO:0032966	negative regulation of collagen biosynthetic process	biological_process	3	0.00022324	0.012572454	24.78316874	Ager;Cyp2j6;Fn1
GO:0046470	phosphatidylcholine metabolic process	biological_process	3	0.00022324	0.012572454	24.78316874	Apoa4;Lipc;Pla2g10
GO:0031526	brush border membrane	cellular_component	5	0.000236733	0.012636358	9.00243309	Abcb1a;Cdhr2;Pdzk1;Slc26a3;Slc6a14
GO:0030016	myofibril	cellular_component	4	0.000244772	0.012636358	13.06399593	Ankrd1;Myh6;Myl2;Ttn
GO:0002020	protease binding	molecular_function	6	0.000273755	0.01356731	6.741021898	Atp9a;F3;Fn1;Mug1;Pycard;Ttn
GO:0060048	cardiac muscle contraction	biological_process	4	0.000406591	0.018373433	11.46432296	Actc1;Myh6;Myl2;Ttn
GO:0008307	structural constituent of muscle	molecular_function	3	0.000427621	0.018373433	20.06256517	Pdlim3;Synm;Ttn
GO:0045104	intermediate filament cytoskeleton organization	biological_process	3	0.000427621	0.018373433	20.06256517	Eppk1;Ppl;Synm
GO:0043651	linoleic acid metabolic process	biological_process	3	0.000492568	0.018373433	19.15063039	Cyp2j6;Cyp4a10;Cyp4a14
GO:0008228	opsonization	biological_process	2	0.000496325	0.018373433	56.17518248	Sftpa1;Sftpd
GO:0030300	regulation of intestinal cholesterol absorption	biological_process	2	0.000496325	0.018373433	56.17518248	Apoa4;Lep
GO:0043152	induction of bacterial agglutination	biological_process	2	0.000496325	0.018373433	56.17518248	Fgb;Sftpd
GO:0070252	actin-mediated cell contraction	biological_process	2	0.000496325	0.018373433	56.17518248	Actc1;Emp2
GO:0005506	iron ion binding	molecular_function	6	0.000561573	0.018373433	5.892501659	Cyp2f2;Cyp2j6;Cyp3a25;Cyp4a10;Cyp4a14;Cyp4b1
GO:0002026	regulation of the force of heart contraction	biological_process	3	0.000563511	0.018373433	18.31799429	Myh6;Myl2;Pln
GO:0031674	I band	cellular_component	3	0.000563511	0.018373433	18.31799429	Actc1;Ankrd1;Ttn
GO:0034364	high-density lipoprotein particle	cellular_component	3	0.000563511	0.018373433	18.31799429	Apoa4;Apob;Lipc
GO:0042744	hydrogen peroxide catabolic process	biological_process	3	0.000563511	0.018373433	18.31799429	Apoa4;Gpx3;Mpo
GO:0032757	positive regulation of interleukin-8 production	biological_process	4	0.000725432	0.019958935	9.855295172	Chil1;F3;Lep;Pycard
GO:0002934	desmosome organization	biological_process	2	0.00074101	0.019958935	46.81265207	Dsg2;Perp
GO:0005577	fibrinogen complex	cellular_component	2	0.00074101	0.019958935	46.81265207	Fgb;Fn1
GO:0005859	muscle myosin complex	cellular_component	2	0.00074101	0.019958935	46.81265207	Myh6;Ttn
GO:0030104	water homeostasis	biological_process	2	0.00074101	0.019958935	46.81265207	Aqp4;Umod
GO:0030240	skeletal muscle thin filament assembly	biological_process	2	0.00074101	0.019958935	46.81265207	Actc1;Ttn
GO:0046473	phosphatidic acid metabolic process	biological_process	2	0.00074101	0.019958935	46.81265207	Lipc;Pla2g10
GO:0072378	blood coagulation, fibrin clot formation	biological_process	2	0.00074101	0.019958935	46.81265207	Fgb;Fn1
GO:0071347	cellular response to interleukin-1	biological_process	4	0.000774903	0.020427756	9.68537629	Ankrd1;Fn1;Hyal3;Pycard
GO:0008016	regulation of heart contraction	biological_process	3	0.000911532	0.023179856	15.60421736	Hopx;Myh6;Pln
GO:0006954	inflammatory response	biological_process	9	0.000916717	0.023179856	3.611261731	Ager;Chil1;Chil3;Cxcl15;Hyal3;Pycard;S100a9;Tspan2;Umod
GO:0004568	chitinase activity	molecular_function	2	0.001032571	0.025085401	40.12513034	Chil1;Chil3
GO:0034372	very-low-density lipoprotein particle remodeling	biological_process	2	0.001032571	0.025085401	40.12513034	Apoa4;Lipc
GO:0006953	acute-phase response	biological_process	3	0.001126938	0.026851474	14.52806443	Fn1;Itih4;Serpina3n
GO:0016597	amino acid binding	molecular_function	3	0.001245666	0.028777102	14.04379562	Dpys;Mat1a;Tat
GO:0005783	endoplasmic reticulum	cellular_component	22	0.001272357	0.028777102	2.007560128	Apob;Ces2e;Chil1;Chil3;Cyp2f2;Cyp2j6;Cyp3a25;Cyp4a10;Cyp4a14;Cyp4b1;Degs2;Erp27;Fgb;Fkbp9;Grip1;Hyal3;Kl;Mapk8ip1;Pln;Pycard;Scgb1a1;Umod
GO:0006658	phosphatidylserine metabolic process	biological_process	2	0.001370338	0.028777102	35.10948905	Lipc;Pla2g10
GO:0015871	choline transport	biological_process	2	0.001370338	0.028777102	35.10948905	Scn4a;Slc44a4
GO:0048252	lauric acid metabolic process	biological_process	2	0.001370338	0.028777102	35.10948905	Cyp4a10;Cyp4a14
GO:0060054	positive regulation of epithelial cell proliferation involved in wound healing	biological_process	2	0.001370338	0.028777102	35.10948905	Eppk1;Mmp12
GO:0097208	alveolar lamellar body	cellular_component	2	0.001370338	0.028777102	35.10948905	Sftpb;Sftpc
GO:0009617	response to bacterium	biological_process	6	0.001599173	0.033022927	4.815015641	Cfd;Cyp3a25;Ifi211;Lrg1;Pycard;Serpina3n
GO:0016529	sarcoplasmic reticulum	cellular_component	4	0.001652594	0.033566619	7.911997533	Cacna2d1;Cmya5;Pln;Pygm
GO:0006032	chitin catabolic process	biological_process	2	0.001753648	0.034277378	31.20843471	Chil1;Chil3
GO:0018685	alkane 1-monooxygenase activity	molecular_function	2	0.001753648	0.034277378	31.20843471	Cyp4a10;Cyp4a14
GO:0008392	arachidonic acid epoxygenase activity	molecular_function	3	0.001798248	0.034277378	12.39158437	Cyp2f2;Cyp2j6;Cyp4a10
GO:0055074	calcium ion homeostasis	biological_process	3	0.001798248	0.034277378	12.39158437	Ager;Kl;Umod
GO:0070330	aromatase activity	molecular_function	3	0.002123499	0.038618652	11.70316302	Cyp2j6;Cyp3a25;Cyp4b1
GO:0003300	cardiac muscle hypertrophy	biological_process	2	0.002181845	0.038618652	28.08759124	Lep;Ttn
GO:0019215	intermediate filament binding	molecular_function	2	0.002181845	0.038618652	28.08759124	Eppk1;Synm
GO:0046456	icosanoid biosynthetic process	biological_process	2	0.002181845	0.038618652	28.08759124	Cyp4a10;Cyp4a14
GO:0061061	muscle structure development	biological_process	2	0.002181845	0.038618652	28.08759124	Pdlim1;Pdlim3
GO:0004867	serine-type endopeptidase inhibitor activity	molecular_function	5	0.002312394	0.040352902	5.443331636	Itih4;Mug1;Pcsk1n;Serpina3m;Serpina3n
GO:0008061	chitin binding	molecular_function	2	0.002654279	0.044441233	25.53417386	Chil1;Chil3
GO:0019430	removal of superoxide radicals	biological_process	2	0.002654279	0.044441233	25.53417386	Apoa4;Mpo
GO:0034383	low-density lipoprotein particle clearance	biological_process	2	0.002654279	0.044441233	25.53417386	Apob;Lipc
GO:0050727	regulation of inflammatory response	biological_process	4	0.002801258	0.046276782	6.85063201	Ager;Pycard;Scgb1a1;Slc7a2
GO:0005975	carbohydrate metabolic process	biological_process	6	0.002968651	0.048396827	4.255695643	Chil1;Chil3;Hyal3;Kl;Nanp;Pygm
GO:0008271	secondary active sulfate transmembrane transporter activity	molecular_function	2	0.003170308	0.049100138	23.40632603	Slc13a1;Slc26a3
GO:0010884	positive regulation of lipid storage	biological_process	2	0.003170308	0.049100138	23.40632603	Apob;Pla2g10
GO:0042627	chylomicron	cellular_component	2	0.003170308	0.049100138	23.40632603	Apoa4;Apob
GO:0043030	regulation of macrophage activation	biological_process	2	0.003170308	0.049100138	23.40632603	Pla2g10;Slc7a2
GO:0001725	stress fiber	cellular_component	4	0.0033276	0.050899963	6.531997963	Myh6;Myl9;Pdlim1;Pdlim3
GO:0016491	oxidoreductase activity	molecular_function	11	0.003653043	0.054864838	2.587634034	Cbr2;Cyp2f2;Cyp2j6;Cyp3a25;Cyp4a10;Cyp4a14;Cyp4b1;Degs2;Gpx3;Mpo;Mtarc1
GO:0006809	nitric oxide biosynthetic process	biological_process	2	0.003729296	0.054864838	21.60583942	Mtarc1;Slc7a2
GO:0042116	macrophage activation	biological_process	2	0.003729296	0.054864838	21.60583942	Pla2g10;Slc7a2
GO:0042632	cholesterol homeostasis	biological_process	4	0.003763932	0.054864838	6.311818256	Apoa4;Apob;Lipc;Pla2g10
GO:0019369	arachidonic acid metabolic process	biological_process	3	0.004028131	0.058033193	9.362530414	Cyp2j6;Cyp4a10;Cyp4a14
GO:0007599	hemostasis	biological_process	3	0.004286952	0.059485109	9.158997144	F2rl3;F3;Fgb
GO:0016459	myosin complex	cellular_component	3	0.004286952	0.059485109	9.158997144	Myh6;Myl2;Myl9
GO:0034116	positive regulation of heterotypic cell-cell adhesion	biological_process	2	0.004330614	0.059485109	20.06256517	Ager;Fgb
GO:0089718	amino acid import across plasma membrane	biological_process	2	0.004330614	0.059485109	20.06256517	Slc6a14;Slc7a2
GO:0042802	identical protein binding	molecular_function	23	0.004368963	0.059485109	1.786544797	Acy3;Ager;Apoa4;Aqp4;Cbr2;Cmya5;Dpys;Fhl2;Fn1;Gpx3;Ifi211;Lipc;Mapk8ip1;Mat1a;Myh6;Pln;Pycard;Sftpc;Sftpd;Slc22a6;Tat;Tns2;Ttn
GO:0030054	cell junction	cellular_component	14	0.004584378	0.06173961	2.204183169	Ager;Akap5;Cdhr2;Cldn18;Dsg2;Eppk1;Grin3b;Grip1;Perp;Ppl;S100a9;Slc7a2;Synm;Tns2
GO:0008391	arachidonic acid monooxygenase activity	molecular_function	2	0.004973641	0.06555682	18.72506083	Cyp4a10;Cyp4a14
GO:0097202	activation of cysteine-type endopeptidase activity	biological_process	2	0.004973641	0.06555682	18.72506083	Perp;Pycard
GO:0008201	heparin binding	molecular_function	5	0.005639984	0.06984298	4.416287931	Ager;Apob;Fn1;Lipc;Mpo
GO:0002021	response to dietary excess	biological_process	2	0.00565776	0.06984298	17.55474453	Lep;Pcsk1n
GO:0005869	dynactin complex	cellular_component	2	0.00565776	0.06984298	17.55474453	Actc1;Actg2
GO:0007512	adult heart development	biological_process	2	0.00565776	0.06984298	17.55474453	Myh6;Ttn
GO:0032515	negative regulation of phosphoprotein phosphatase activity	biological_process	2	0.00565776	0.06984298	17.55474453	Cmya5;Ppp1r1b
GO:0070885	negative regulation of calcineurin-NFAT signaling cascade	biological_process	2	0.00565776	0.06984298	17.55474453	Cmya5;Fhl2
GO:0008203	cholesterol metabolic process	biological_process	4	0.005693415	0.06984298	5.617518248	Apoa4;Apob;Lep;Lipc
GO:0030170	pyridoxal phosphate binding	molecular_function	3	0.006050886	0.073500463	8.102189781	Mtarc1;Pygm;Tat
GO:0048286	lung alveolus development	biological_process	3	0.006380956	0.073904183	7.949318276	Hopx;Mmp12;Sftpd
GO:0050714	positive regulation of protein secretion	biological_process	3	0.006380956	0.073904183	7.949318276	Ankrd1;Fgb;Ttn
GO:0000800	lateral element	cellular_component	2	0.006382363	0.073904183	16.52211249	Sycp2l;Sycp3
GO:0008272	sulfate transport	biological_process	2	0.006382363	0.073904183	16.52211249	Slc13a1;Slc26a3
GO:0019433	triglyceride catabolic process	biological_process	2	0.006382363	0.073904183	16.52211249	Apob;Lipc
GO:0030048	actin filament-based movement	biological_process	2	0.007146846	0.079090748	15.60421736	Actc1;Myh6
GO:0042157	lipoprotein metabolic process	biological_process	2	0.007146846	0.079090748	15.60421736	Apoa4;Apob
GO:0043129	surfactant homeostasis	biological_process	2	0.007146846	0.079090748	15.60421736	Adgrf5;Sftpd
GO:0050892	intestinal absorption	biological_process	2	0.007146846	0.079090748	15.60421736	Abcb1a;Lep
GO:0005543	phospholipid binding	molecular_function	4	0.00721328	0.079090748	5.250017054	Apoa4;Apob;F3;Pla2g10
GO:0032760	positive regulation of tumor necrosis factor production	biological_process	4	0.00721328	0.079090748	5.250017054	Ager;Cyp2j6;Lep;Pycard
GO:0016712	oxidoreductase activity, acting on paired donors, with incorporation or reduction of molecular oxygen, reduced flavin or flavoprotein as one donor, and incorporation of one atom of oxygen	molecular_function	3	0.007807523	0.082090097	7.391471379	Cyp2f2;Cyp2j6;Cyp3a25
GO:0015301	anion:anion antiporter activity	molecular_function	2	0.007950615	0.082090097	14.78294276	Slc22a6;Slc26a3
GO:0031430	M band	cellular_component	2	0.007950615	0.082090097	14.78294276	Fhl2;Ttn
GO:0034361	very-low-density lipoprotein particle	cellular_component	2	0.007950615	0.082090097	14.78294276	Apoa4;Apob
GO:0043034	costamere	cellular_component	2	0.007950615	0.082090097	14.78294276	Cmya5;Synm
GO:0060047	heart contraction	biological_process	2	0.007950615	0.082090097	14.78294276	Actc1;Myl2
GO:1900016	negative regulation of cytokine production involved in inflammatory response	biological_process	2	0.007950615	0.082090097	14.78294276	Pla2g10;Pycard
GO:0016042	lipid catabolic process	biological_process	4	0.008191411	0.083727946	5.060827251	Apoa4;Apob;Lipc;Pla2g10
GO:0007155	cell adhesion	biological_process	10	0.008244398	0.083727946	2.438158962	Cdhr2;Cldn18;Dsg2;Emp2;Fgb;Fn1;Hyal3;Lama4;Lyve1;Perp
GO:0032731	positive regulation of interleukin-1 beta production	biological_process	3	0.008585642	0.086465265	7.140913027	Ager;Ifi211;Pycard
GO:0005198	structural molecule activity	molecular_function	4	0.008711527	0.086465265	4.971255087	Cldn18;Eppk1;Fgb;Ppl
GO:0032693	negative regulation of interleukin-10 production	biological_process	2	0.008793078	0.086465265	14.04379562	Ager;Prg2
GO:0140326	ATPase-coupled intramembrane lipid transporter activity	molecular_function	2	0.008793078	0.086465265	14.04379562	Abcb1a;Atp9a
GO:0034097	response to cytokine	biological_process	3	0.009407719	0.091780814	6.906784731	Scgb1a1;Serpina3m;Serpina3n
GO:0031528	microvillus membrane	cellular_component	2	0.009673652	0.092912055	13.37504345	Cdhr2;Pdzk1
GO:0120020	cholesterol transfer activity	molecular_function	2	0.009673652	0.092912055	13.37504345	Apoa4;Apob
GO:0008395	steroid hydroxylase activity	molecular_function	3	0.009835395	0.093023313	6.795384978	Cyp2f2;Cyp2j6;Cyp3a25
GO:0050766	positive regulation of phagocytosis	biological_process	3	0.009835395	0.093023313	6.795384978	Pycard;Sftpa1;Sftpd
GO:0010466	negative regulation of peptidase activity	biological_process	4	0.010105058	0.094849747	4.760608685	Itih4;Mug1;Serpina3m;Serpina3n
GO:0008217	regulation of blood pressure	biological_process	3	0.010274239	0.095095591	6.687521724	Lep;Myh6;Umod
GO:0000779	condensed chromosome, centromeric region	cellular_component	2	0.010591761	0.095095591	12.76708693	Sycp2l;Sycp3
GO:0005242	inward rectifier potassium channel activity	molecular_function	2	0.010591761	0.095095591	12.76708693	Kcnj15;Kcnj16
GO:0007585	respiratory gaseous exchange by respiratory system	biological_process	2	0.010591761	0.095095591	12.76708693	Sftpb;Sftpd
GO:0019825	oxygen binding	molecular_function	2	0.010591761	0.095095591	12.76708693	Cyp2f2;Mb
GO:0030301	cholesterol transport	biological_process	2	0.010591761	0.095095591	12.76708693	Apob;Lipc
GO:0030414	peptidase inhibitor activity	molecular_function	4	0.011006697	0.098110058	4.642577065	Itih4;Mug1;Serpina3m;Serpina3n
GO:0005886	plasma membrane	cellular_component	42	0.011555275	0.102264181	1.391787202	Abcb1a;Acy3;Adgrf5;Ager;Akap5;Aqp4;Atp9a;Cdhr2;Cldn18;Dsg2;Emp2;Eppk1;F2rl3;F3;Grin3b;Grip1;Hyal3;Itih4;Kcnj15;Kcnj16;Kl;Ly6c2;Lyve1;Mapk8ip1;Ms4a8a;Mtus1;Nkd1;Pdzk1;Perp;Popdc2;Ppl;S100a9;Scn4a;Slc22a6;Slc26a3;Slc44a4;Slc7a2;Tmem198;Tns2;Tspan2;Umod;Vipr1
GO:0055085	transmembrane transport	biological_process	8	0.011657865	0.102440387	2.625008527	Abcb1a;Aqp4;Scn4a;Slc13a1;Slc22a6;Slc26a3;Slc44a4;Slc7a2
GO:0005540	hyaluronic acid binding	molecular_function	2	0.012538301	0.109401095	11.70316302	Itih4;Lyve1
GO:0022857	transmembrane transporter activity	molecular_function	5	0.012944685	0.1121571	3.600973236	Abcb1a;Slc13a1;Slc22a6;Slc44a4;Slc7a2
GO:0005791	rough endoplasmic reticulum	cellular_component	3	0.013144617	0.113098477	6.105998096	Scgb1a1;Sftpa1;Sftpd
GO:0016209	antioxidant activity	molecular_function	2	0.01356561	0.115121853	11.2350365	Apoa4;S100a9
GO:0033344	cholesterol efflux	biological_process	2	0.01356561	0.115121853	11.2350365	Apoa4;Apob
GO:0045177	apical part of cell	cellular_component	4	0.014017709	0.118149265	4.321167883	Abcb1a;Adgrf5;Emp2;Umod
GO:0000146	microfilament motor activity	molecular_function	2	0.014628204	0.120028776	10.80291971	Myh6;Myo5c
GO:0042104	positive regulation of activated T cell proliferation	biological_process	2	0.014628204	0.120028776	10.80291971	Ager;Pycard
GO:0055013	cardiac muscle cell development	biological_process	2	0.014628204	0.120028776	10.80291971	Myh6;Ttn
GO:0072332	intrinsic apoptotic signaling pathway by p53 class mediator	biological_process	2	0.014628204	0.120028776	10.80291971	Perp;Pycard
GO:0050839	cell adhesion molecule binding	molecular_function	3	0.014734257	0.120103584	5.851581509	Cdhr2;Dsg2;Fgb
GO:0007159	leukocyte cell-cell adhesion	biological_process	2	0.015725538	0.126519102	10.40281157	Apoa4;Umod
GO:0046329	negative regulation of JNK cascade	biological_process	2	0.015725538	0.126519102	10.40281157	Klhl31;Mapk8ip1
GO:0005244	voltage-gated ion channel activity	molecular_function	4	0.015895508	0.127061513	4.161124628	Cacna2d1;Kcnj15;Kcnj16;Scn4a
GO:0007596	blood coagulation	biological_process	3	0.016428066	0.129726148	5.617518248	F2rl3;F3;Fgb
GO:0034765	regulation of ion transmembrane transport	biological_process	4	0.016688767	0.129726148	4.100378283	Cacna2d1;Kcnj15;Kcnj16;Scn4a
GO:0045332	phospholipid translocation	biological_process	2	0.01685707	0.129726148	10.03128259	Abcb1a;Atp9a
GO:0050790	regulation of catalytic activity	biological_process	2	0.01685707	0.129726148	10.03128259	Lep;Ttn
GO:0055010	ventricular cardiac muscle tissue morphogenesis	biological_process	2	0.01685707	0.129726148	10.03128259	Myh6;Myl2
GO:1900745	positive regulation of p38MAPK cascade	biological_process	2	0.01685707	0.129726148	10.03128259	Ager;Lep
GO:0016798	hydrolase activity, acting on glycosyl bonds	molecular_function	3	0.01761547	0.13451558	5.471608683	Chil3;Hyal3;Kl
GO:0009409	response to cold	biological_process	2	0.018022265	0.13451558	9.68537629	Pcsk1n;Plac8
GO:0031210	phosphatidylcholine binding	molecular_function	2	0.018022265	0.13451558	9.68537629	Apoa4;Jchain
GO:0070328	triglyceride homeostasis	biological_process	2	0.018022265	0.13451558	9.68537629	Apoa4;Lipc
GO:0070527	platelet aggregation	biological_process	2	0.018022265	0.13451558	9.68537629	Fgb;Fn1
GO:0007015	actin filament organization	biological_process	4	0.018348724	0.136132149	3.984055495	Actc1;Emp2;Myo5c;Pdlim3
GO:0045765	regulation of angiogenesis	biological_process	2	0.019220593	0.141751877	9.362530414	Emp2;Lep
GO:0006919	activation of cysteine-type endopeptidase activity involved in apoptotic process	biological_process	3	0.019484233	0.142845946	5.266423358	F3;Pycard;S100a9
GO:0004620	phospholipase activity	molecular_function	2	0.020451532	0.148183907	9.060513304	Lipc;Pla2g10
GO:0019373	epoxygenase P450 pathway	biological_process	2	0.020451532	0.148183907	9.060513304	Cyp2f2;Cyp2j6
GO:0010951	negative regulation of endopeptidase activity	biological_process	3	0.021458466	0.154575807	5.076070706	Pcsk1n;Serpina3m;Serpina3n
GO:0002218	activation of innate immune response	biological_process	2	0.021714562	0.154622659	8.777372263	Ifi211;Pycard
GO:0004866	endopeptidase inhibitor activity	molecular_function	2	0.021714562	0.154622659	8.777372263	Mug1;Pcsk1n
GO:0030141	secretory granule	cellular_component	4	0.021967851	0.155532386	3.770146475	Mpo;Myo5c;Pcsk1n;Scgb1a1
GO:0042060	wound healing	biological_process	3	0.022833299	0.160741235	4.956633748	Eppk1;Fn1;Ppl
GO:0001822	kidney development	biological_process	4	0.023429668	0.163842605	3.69573569	Cyp4a10;Cyp4a14;Tns2;Umod
GO:0007160	cell-matrix adhesion	biological_process	3	0.023538324	0.163842605	4.898998472	Emp2;Fgb;Fn1
GO:0030017	sarcomere	cellular_component	2	0.024334855	0.166579477	8.261056247	Actc1;Ttn
GO:1904646	cellular response to amyloid-beta	biological_process	2	0.024334855	0.166579477	8.261056247	Ager;Cacna2d1
GO:2000379	positive regulation of reactive oxygen species metabolic process	biological_process	2	0.024334855	0.166579477	8.261056247	Ager;Lep
GO:0016323	basolateral plasma membrane	cellular_component	5	0.024515408	0.166893353	3.052999048	Akap5;Aqp4;Kcnj16;Slc22a6;Umod
GO:0005102	signaling receptor binding	molecular_function	7	0.025139224	0.168761533	2.445437048	Fgb;Fn1;Gm8909;Grip1;Lama4;Lep;Tns2
GO:0009986	cell surface	cellular_component	10	0.025177417	0.168761533	2.044220614	Abcb1a;Adgrf5;Ager;Apoa4;Emp2;F3;Fgb;Lipc;Ly6c2;Umod
GO:0002027	regulation of heart rate	biological_process	2	0.025691109	0.168761533	8.025026069	Myh6;Popdc2
GO:0004601	peroxidase activity	molecular_function	2	0.025691109	0.168761533	8.025026069	Gpx3;Mpo
GO:0046330	positive regulation of JNK cascade	biological_process	3	0.0257238	0.168761533	4.733863692	Ager;Mapk8ip1;Pycard
GO:0071944	cell periphery	cellular_component	3	0.026475739	0.168761533	4.681265207	Actg2;Eppk1;Lyve1
GO:0098609	cell-cell adhesion	biological_process	4	0.027066393	0.168761533	3.533030345	Aqp4;Cdhr2;Dsg2;Perp
GO:0086091	regulation of heart rate by cardiac conduction	biological_process	2	0.027077439	0.168761533	7.802108678	Cacna2d1;Dsg2
GO:0015629	actin cytoskeleton	cellular_component	5	0.027432105	0.168761533	2.96282608	Hspb7;Myl2;Myo5c;Pdlim1;Pdlim3
GO:0051924	regulation of calcium ion transport	biological_process	2	0.028493355	0.168761533	7.591240876	Cacna2d1;Grin3b
GO:0009725	response to hormone	biological_process	2	0.029938371	0.168761533	7.391471379	Fhl2;Mb
GO:0042755	eating behavior	biological_process	2	0.029938371	0.168761533	7.391471379	Lep;Pyy
GO:0097225	sperm midpiece	cellular_component	2	0.029938371	0.168761533	7.391471379	Hyal3;Slc26a3
GO:0014911	positive regulation of smooth muscle cell migration	biological_process	2	0.03291379	0.168761533	7.02189781	Ager;F3
GO:0031941	filamentous actin	cellular_component	2	0.03291379	0.168761533	7.02189781	Pdlim1;Pdlim3
GO:0033209	tumor necrosis factor-mediated signaling pathway	biological_process	2	0.03291379	0.168761533	7.02189781	Pycard;Umod
GO:0045214	sarcomere organization	biological_process	2	0.03291379	0.168761533	7.02189781	Myh6;Ttn
GO:0001933	negative regulation of protein phosphorylation	biological_process	3	0.033768306	0.168761533	4.255695643	Ager;Gbp4;Klhl31
GO:0031410	cytoplasmic vesicle	cellular_component	11	0.034511229	0.168761533	1.86572164	Adgrf5;Chil3;Emp2;Gbp4;Grip1;Hyal3;Pla2g10;Sftpa1;Sftpd;Tmem198;Umod
GO:0003958	NADPH-hemoprotein reductase activity	molecular_function	1	0.035103078	0.168761533	28.08759124	Cyp2j6
GO:0004046	aminoacylase activity	molecular_function	1	0.035103078	0.168761533	28.08759124	Acy3
GO:0004090	carbonyl reductase (NADPH) activity	molecular_function	1	0.035103078	0.168761533	28.08759124	Cbr2
GO:0004465	lipoprotein lipase activity	molecular_function	1	0.035103078	0.168761533	28.08759124	Lipc
GO:0004563	beta-N-acetylhexosaminidase activity	molecular_function	1	0.035103078	0.168761533	28.08759124	Chil3
GO:0005275	amine transmembrane transporter activity	molecular_function	1	0.035103078	0.168761533	28.08759124	Slc6a14
GO:0006027	glycosaminoglycan catabolic process	biological_process	1	0.035103078	0.168761533	28.08759124	Lyve1
GO:0006572	tyrosine catabolic process	biological_process	1	0.035103078	0.168761533	28.08759124	Tat
GO:0007044	cell-substrate junction assembly	biological_process	1	0.035103078	0.168761533	28.08759124	Fn1
GO:0008422	beta-glucosidase activity	molecular_function	1	0.035103078	0.168761533	28.08759124	Kl
GO:0010574	regulation of vascular endothelial growth factor production	biological_process	1	0.035103078	0.168761533	28.08759124	Aqp4
GO:0014005	microglia development	biological_process	1	0.035103078	0.168761533	28.08759124	Tspan2
GO:0015181	arginine transmembrane transporter activity	molecular_function	1	0.035103078	0.168761533	28.08759124	Slc7a2
GO:0015189	L-lysine transmembrane transporter activity	molecular_function	1	0.035103078	0.168761533	28.08759124	Slc7a2
GO:0015671	oxygen transport	biological_process	1	0.035103078	0.168761533	28.08759124	Mb
GO:0015809	arginine transport	biological_process	1	0.035103078	0.168761533	28.08759124	Slc7a2
GO:0015879	carnitine transport	biological_process	1	0.035103078	0.168761533	28.08759124	Pdzk1
GO:0016321	female meiosis chromosome segregation	biological_process	1	0.035103078	0.168761533	28.08759124	Sycp3
GO:0018119	peptidyl-cysteine S-nitrosylation	biological_process	1	0.035103078	0.168761533	28.08759124	S100a9
GO:0019834	phospholipase A2 inhibitor activity	molecular_function	1	0.035103078	0.168761533	28.08759124	Scgb1a1
GO:0030950	establishment or maintenance of actin cytoskeleton polarity	biological_process	1	0.035103078	0.168761533	28.08759124	Pdlim1
GO:0032328	alanine transport	biological_process	1	0.035103078	0.168761533	28.08759124	Slc6a14
GO:0032374	regulation of cholesterol transport	biological_process	1	0.035103078	0.168761533	28.08759124	Apoa4
GO:0032602	chemokine production	biological_process	1	0.035103078	0.168761533	28.08759124	Umod
GO:0032687	negative regulation of interferon-alpha production	biological_process	1	0.035103078	0.168761533	28.08759124	Gbp4
GO:0032696	negative regulation of interleukin-13 production	biological_process	1	0.035103078	0.168761533	28.08759124	Scgb1a1
GO:0032714	negative regulation of interleukin-5 production	biological_process	1	0.035103078	0.168761533	28.08759124	Scgb1a1
GO:0035821	modulation of process of other organism	biological_process	1	0.035103078	0.168761533	28.08759124	S100a9
GO:0042159	lipoprotein catabolic process	biological_process	1	0.035103078	0.168761533	28.08759124	Apob
GO:0043987	histone H3-S10 phosphorylation	biological_process	1	0.035103078	0.168761533	28.08759124	Ppp1r1b
GO:0044070	regulation of anion transport	biological_process	1	0.035103078	0.168761533	28.08759124	Pdzk1
GO:0045540	regulation of cholesterol biosynthetic process	biological_process	1	0.035103078	0.168761533	28.08759124	Apob
GO:0046689	response to mercury ion	biological_process	1	0.035103078	0.168761533	28.08759124	Tat
GO:0047484	regulation of response to osmotic stress	biological_process	1	0.035103078	0.168761533	28.08759124	Abcb1a
GO:0050999	regulation of nitric-oxide synthase activity	biological_process	1	0.035103078	0.168761533	28.08759124	Lep
GO:0060228	phosphatidylcholine-sterol O-acyltransferase activator activity	molecular_function	1	0.035103078	0.168761533	28.08759124	Apoa4
GO:0060354	negative regulation of cell adhesion molecule production	biological_process	1	0.035103078	0.168761533	28.08759124	Aqp4
GO:0060435	bronchiole development	biological_process	1	0.035103078	0.168761533	28.08759124	Mmp12
GO:0070093	negative regulation of glucagon secretion	biological_process	1	0.035103078	0.168761533	28.08759124	Lep
GO:0070294	renal sodium ion absorption	biological_process	1	0.035103078	0.168761533	28.08759124	Umod
GO:0070295	renal water absorption	biological_process	1	0.035103078	0.168761533	28.08759124	Aqp4
GO:0070458	cellular detoxification of nitrogen compound	biological_process	1	0.035103078	0.168761533	28.08759124	Mtarc1
GO:0070836	caveola assembly	biological_process	1	0.035103078	0.168761533	28.08759124	Emp2
GO:0072044	collecting duct development	biological_process	1	0.035103078	0.168761533	28.08759124	Umod
GO:0090335	regulation of brown fat cell differentiation	biological_process	1	0.035103078	0.168761533	28.08759124	Lep
GO:0097169	AIM2 inflammasome complex	cellular_component	1	0.035103078	0.168761533	28.08759124	Pycard
GO:0097450	astrocyte end-foot	cellular_component	1	0.035103078	0.168761533	28.08759124	Aqp4
GO:0098735	positive regulation of the force of heart contraction	biological_process	1	0.035103078	0.168761533	28.08759124	Myl2
GO:0098868	bone growth	biological_process	1	0.035103078	0.168761533	28.08759124	Lep
GO:0099029	anchored component of presynaptic active zone membrane	cellular_component	1	0.035103078	0.168761533	28.08759124	Cacna2d1
GO:1901843	positive regulation of high voltage-gated calcium channel activity	biological_process	1	0.035103078	0.168761533	28.08759124	Cacna2d1
GO:1901877	negative regulation of calcium ion binding	biological_process	1	0.035103078	0.168761533	28.08759124	Pln
GO:1902475	L-alpha-amino acid transmembrane transport	biological_process	1	0.035103078	0.168761533	28.08759124	Slc7a2
GO:1905477	positive regulation of protein localization to membrane	biological_process	1	0.035103078	0.168761533	28.08759124	Pdzk1
GO:1990051	activation of protein kinase C activity	biological_process	1	0.035103078	0.168761533	28.08759124	Lep
GO:2001242	regulation of intrinsic apoptotic signaling pathway	biological_process	1	0.035103078	0.168761533	28.08759124	Pycard
GO:0032735	positive regulation of interleukin-12 production	biological_process	2	0.035999923	0.168761533	6.687521724	Ager;Lep
GO:1990573	potassium ion import across plasma membrane	biological_process	2	0.03758335	0.168761533	6.531997963	Kcnj15;Kcnj16
GO:0008152	metabolic process	biological_process	4	0.037896695	0.168761533	3.173739123	Chil3;Hyal3;Kl;Pygm
GO:0006874	cellular calcium ion homeostasis	biological_process	3	0.039150264	0.168761533	4.012513034	Pln;Pygm;Umod
GO:0000794	condensed nuclear chromosome	cellular_component	2	0.039193077	0.168761533	6.383543464	Sycp3;Ttn
GO:0032755	positive regulation of interleukin-6 production	biological_process	3	0.04008722	0.168761533	3.974659138	Ager;Lep;Pycard
GO:0007566	embryo implantation	biological_process	2	0.040828656	0.168761533	6.241686942	Emp2;Mug1
GO:0042130	negative regulation of T cell proliferation	biological_process	2	0.040828656	0.168761533	6.241686942	Scgb1a1;Sftpd
GO:0000064	L-ornithine transmembrane transporter activity	molecular_function	1	0.041975492	0.168761533	23.40632603	Slc7a2
GO:0001773	myeloid dendritic cell activation	biological_process	1	0.041975492	0.168761533	23.40632603	Pycard
GO:0002532	production of molecular mediator involved in inflammatory response	biological_process	1	0.041975492	0.168761533	23.40632603	Pla2g10
GO:0004157	dihydropyrimidinase activity	molecular_function	1	0.041975492	0.168761533	23.40632603	Dpys
GO:0006116	NADH oxidation	biological_process	1	0.041975492	0.168761533	23.40632603	Cbr2
GO:0006642	triglyceride mobilization	biological_process	1	0.041975492	0.168761533	23.40632603	Apob
GO:0006690	icosanoid metabolic process	biological_process	1	0.041975492	0.168761533	23.40632603	Cyp2j6
GO:0008385	IkappaB kinase complex	cellular_component	1	0.041975492	0.168761533	23.40632603	Pycard
GO:0008390	testosterone 16-alpha-hydroxylase activity	molecular_function	1	0.041975492	0.168761533	23.40632603	Cyp3a25
GO:0008405	arachidonic acid 11,12-epoxygenase activity	molecular_function	1	0.041975492	0.168761533	23.40632603	Cyp2j6
GO:0015220	choline transmembrane transporter activity	molecular_function	1	0.041975492	0.168761533	23.40632603	Slc44a4
GO:0031433	telethonin binding	molecular_function	1	0.041975492	0.168761533	23.40632603	Ttn
GO:0031749	D2 dopamine receptor binding	molecular_function	1	0.041975492	0.168761533	23.40632603	Ppp1r1b
GO:0032414	positive regulation of ion transmembrane transporter activity	biological_process	1	0.041975492	0.168761533	23.40632603	Pdzk1
GO:0034363	intermediate-density lipoprotein particle	cellular_component	1	0.041975492	0.168761533	23.40632603	Apob
GO:0035092	sperm chromatin condensation	biological_process	1	0.041975492	0.168761533	23.40632603	Sycp3
GO:0035473	lipase binding	molecular_function	1	0.041975492	0.168761533	23.40632603	Apob
GO:0035886	vascular associated smooth muscle cell differentiation	biological_process	1	0.041975492	0.168761533	23.40632603	Cfd
GO:0042030	ATPase inhibitor activity	molecular_function	1	0.041975492	0.168761533	23.40632603	Pln
GO:0042158	lipoprotein biosynthetic process	biological_process	1	0.041975492	0.168761533	23.40632603	Apob
GO:0043462	regulation of ATPase activity	biological_process	1	0.041975492	0.168761533	23.40632603	Myh6
GO:0043546	molybdopterin cofactor binding	molecular_function	1	0.041975492	0.168761533	23.40632603	Mtarc1
GO:0043549	regulation of kinase activity	biological_process	1	0.041975492	0.168761533	23.40632603	Emp2
GO:0045340	mercury ion binding	molecular_function	1	0.041975492	0.168761533	23.40632603	Fn1
GO:0045639	positive regulation of myeloid cell differentiation	biological_process	1	0.041975492	0.168761533	23.40632603	Lep
GO:0051702	biological process involved in interaction with symbiont	biological_process	1	0.041975492	0.168761533	23.40632603	Fn1
GO:0060073	micturition	biological_process	1	0.041975492	0.168761533	23.40632603	Umod
GO:0060931	sinoatrial node cell development	biological_process	1	0.041975492	0.168761533	23.40632603	Popdc2
GO:0061459	L-arginine transmembrane transporter activity	molecular_function	1	0.041975492	0.168761533	23.40632603	Slc7a2
GO:0071847	TNFSF11-mediated signaling pathway	biological_process	1	0.041975492	0.168761533	23.40632603	Cldn18
GO:0072089	stem cell proliferation	biological_process	1	0.041975492	0.168761533	23.40632603	Abcb1a
GO:0086073	bundle of His cell-Purkinje myocyte adhesion involved in cell communication	biological_process	1	0.041975492	0.168761533	23.40632603	Dsg2
GO:0090080	positive regulation of MAPKKK cascade by fibroblast growth factor receptor signaling pathway	biological_process	1	0.041975492	0.168761533	23.40632603	Kl
GO:0090554	phosphatidylcholine floppase activity	molecular_function	1	0.041975492	0.168761533	23.40632603	Abcb1a
GO:0097006	regulation of plasma lipoprotein particle levels	biological_process	1	0.041975492	0.168761533	23.40632603	Lipc
GO:0097638	L-arginine import across plasma membrane	biological_process	1	0.041975492	0.168761533	23.40632603	Slc7a2
GO:0098837	postsynaptic recycling endosome	cellular_component	1	0.041975492	0.168761533	23.40632603	Akap5
GO:1901895	negative regulation of ATPase-coupled calcium transmembrane transporter activity	biological_process	1	0.041975492	0.168761533	23.40632603	Pln
GO:1902514	regulation of calcium ion transmembrane transport via high voltage-gated calcium channel	biological_process	1	0.041975492	0.168761533	23.40632603	Cacna2d1
GO:1990254	keratin filament binding	molecular_function	1	0.041975492	0.168761533	23.40632603	Eppk1
GO:1990962	xenobiotic transport across blood-brain barrier	biological_process	1	0.041975492	0.168761533	23.40632603	Abcb1a
GO:2000676	positive regulation of type B pancreatic cell apoptotic process	biological_process	1	0.041975492	0.168761533	23.40632603	Ager
GO:2001135	regulation of endocytic recycling	biological_process	1	0.041975492	0.168761533	23.40632603	Atp9a
GO:0006629	lipid metabolic process	biological_process	8	0.042088227	0.168761533	2.053937202	Apob;Cyp4a10;Degs2;Lep;Lipc;Pla2g10;Sftpb;Umod
GO:0043434	response to peptide hormone	biological_process	2	0.044175598	0.172562939	5.976083243	Serpina3m;Serpina3n
GO:0051592	response to calcium ion	biological_process	2	0.045886088	0.172562939	5.851581509	Fgb;Ttn
GO:0032722	positive regulation of chemokine production	biological_process	2	0.047620683	0.172562939	5.732161478	Ager;Pycard
GO:0001765	membrane raft assembly	biological_process	1	0.048799312	0.172562939	20.06256517	Emp2
GO:0003847	1-alkyl-2-acetylglycerophosphocholine esterase activity	molecular_function	1	0.048799312	0.172562939	20.06256517	Pla2g10
GO:0004972	NMDA glutamate receptor activity	molecular_function	1	0.048799312	0.172562939	20.06256517	Grin3b
GO:0005138	interleukin-6 receptor binding	molecular_function	1	0.048799312	0.172562939	20.06256517	Pycard
GO:0006208	pyrimidine nucleobase catabolic process	biological_process	1	0.048799312	0.172562939	20.06256517	Dpys
GO:0006559	L-phenylalanine catabolic process	biological_process	1	0.048799312	0.172562939	20.06256517	Tat
GO:0008404	arachidonic acid 14,15-epoxygenase activity	molecular_function	1	0.048799312	0.172562939	20.06256517	Cyp2j6
GO:0010594	regulation of endothelial cell migration	biological_process	1	0.048799312	0.172562939	20.06256517	Emp2
GO:0010886	positive regulation of cholesterol storage	biological_process	1	0.048799312	0.172562939	20.06256517	Apob
GO:0015807	L-amino acid transport	biological_process	1	0.048799312	0.172562939	20.06256517	Slc7a2
GO:0016460	myosin II complex	cellular_component	1	0.048799312	0.172562939	20.06256517	Myl9
GO:0030011	maintenance of cell polarity	biological_process	1	0.048799312	0.172562939	20.06256517	Pdlim1
GO:0030049	muscle filament sliding	biological_process	1	0.048799312	0.172562939	20.06256517	Myh6
GO:0030151	molybdenum ion binding	molecular_function	1	0.048799312	0.172562939	20.06256517	Mtarc1
GO:0032532	regulation of microvillus length	biological_process	1	0.048799312	0.172562939	20.06256517	Cdhr2
GO:0032713	negative regulation of interleukin-4 production	biological_process	1	0.048799312	0.172562939	20.06256517	Scgb1a1
GO:0034987	immunoglobulin receptor binding	molecular_function	1	0.048799312	0.172562939	20.06256517	Jchain
GO:0043031	negative regulation of macrophage activation	biological_process	1	0.048799312	0.172562939	20.06256517	Adgrf5
GO:0043270	positive regulation of ion transport	biological_process	1	0.048799312	0.172562939	20.06256517	Lep
GO:0043353	enucleate erythrocyte differentiation	biological_process	1	0.048799312	0.172562939	20.06256517	Mb
GO:0044320	cellular response to leptin stimulus	biological_process	1	0.048799312	0.172562939	20.06256517	Lep
GO:0044351	macropinocytosis	biological_process	1	0.048799312	0.172562939	20.06256517	Pycard
GO:0045110	intermediate filament bundle assembly	biological_process	1	0.048799312	0.172562939	20.06256517	Eppk1
GO:0050051	leukotriene-B4 20-monooxygenase activity	molecular_function	1	0.048799312	0.172562939	20.06256517	Cyp4a10
GO:0051026	chiasma assembly	biological_process	1	0.048799312	0.172562939	20.06256517	Sycp3
GO:0051101	regulation of DNA binding	biological_process	1	0.048799312	0.172562939	20.06256517	Ager
GO:0051155	positive regulation of striated muscle cell differentiation	biological_process	1	0.048799312	0.172562939	20.06256517	Hopx
GO:0060527	prostate epithelial cord arborization involved in prostate glandular acinus morphogenesis	biological_process	1	0.048799312	0.172562939	20.06256517	Hoxb13
GO:0090238	positive regulation of arachidonic acid secretion	biological_process	1	0.048799312	0.172562939	20.06256517	Pla2g10
GO:0090277	positive regulation of peptide hormone secretion	biological_process	1	0.048799312	0.172562939	20.06256517	Fgb
GO:0090370	negative regulation of cholesterol efflux	biological_process	1	0.048799312	0.172562939	20.06256517	Pla2g10
GO:0090555	phosphatidylethanolamine flippase activity	molecular_function	1	0.048799312	0.172562939	20.06256517	Abcb1a
GO:0150012	positive regulation of neuron projection arborization	biological_process	1	0.048799312	0.172562939	20.06256517	Grip1
GO:1901018	positive regulation of potassium ion transmembrane transporter activity	biological_process	1	0.048799312	0.172562939	20.06256517	Ager
GO:1901166	neural crest cell migration involved in autonomic nervous system development	biological_process	1	0.048799312	0.172562939	20.06256517	Fn1
GO:1902396	protein localization to bicellular tight junction	biological_process	1	0.048799312	0.172562939	20.06256517	Abcb1a
GO:2000491	positive regulation of hepatic stellate cell activation	biological_process	1	0.048799312	0.172562939	20.06256517	Lep
GO:0005882	intermediate filament	cellular_component	3	0.049025145	0.172562939	3.663598858	Eppk1;Ppl;Synm
GO:0007219	Notch signaling pathway	biological_process	3	0.049025145	0.172562939	3.663598858	Cfd;Perp;Pln
GO:0051897	positive regulation of protein kinase B signaling	biological_process	3	0.049025145	0.172562939	3.663598858	Chil1;F3;Lep
GO:0006082	organic acid metabolic process	biological_process	2	0.04937896	0.172826359	5.617518248	Cyp2f2;Cyp2j6
GO:0009636	response to toxic substance	biological_process	2	0.04937896	0.172826359	5.617518248	Cyp2f2;Slc6a14
GO:0019900	kinase binding	molecular_function	3	0.051133074	0.173882011	3.600973236	Akap5;Emp2;Tns2
GO:0006936	muscle contraction	biological_process	2	0.051160498	0.173882011	5.507370832	Myh6;Ttn
GO:0042738	exogenous drug catabolic process	biological_process	2	0.051160498	0.173882011	5.507370832	Cyp2f2;Cyp2j6
GO:0046872	metal ion binding	molecular_function	30	0.051426855	0.173882011	1.344761789	Acy3;Atp9a;Cacna2d1;Cyp2f2;Cyp2j6;Cyp3a25;Cyp4a10;Cyp4a14;Cyp4b1;Dpys;Dsg2;Fhl2;Fkbp9;Mat1a;Mb;Mmp12;Mpo;Mtarc1;Myl2;Myl9;Nkd1;Pdlim1;Pdlim3;Pla2g10;S100a9;Stk32c;Tnnc2;Tns2;Ttn;Zfp784
GO:0030246	carbohydrate binding	molecular_function	4	0.052461886	0.173882011	2.851532106	Chil3;Prg2;Pygm;Sftpd
GO:0045121	membrane raft	cellular_component	5	0.052678775	0.173882011	2.472499229	Akap5;Emp2;Grip1;Pdzk1;Umod
GO:0051289	protein homotetramerization	biological_process	2	0.052964882	0.173882011	5.401459854	Aqp4;Mat1a
GO:0006979	response to oxidative stress	biological_process	3	0.05328449	0.173882011	3.540452677	Gpx3;Mpo;Tat
GO:0006986	response to unfolded protein	biological_process	2	0.054791703	0.173882011	5.299545517	Erp27;Umod
GO:0042307	positive regulation of protein import into nucleus	biological_process	2	0.054791703	0.173882011	5.299545517	Akap5;Lep
GO:0001666	response to hypoxia	biological_process	3	0.055479004	0.173882011	3.481932798	Ager;Mb;Pygm
GO:0001936	regulation of endothelial cell proliferation	biological_process	1	0.05557488	0.173882011	17.55474453	Lep
GO:0003091	renal water homeostasis	biological_process	1	0.05557488	0.173882011	17.55474453	Umod
GO:0005861	troponin complex	cellular_component	1	0.05557488	0.173882011	17.55474453	Tnnc2
GO:0010803	regulation of tumor necrosis factor-mediated signaling pathway	biological_process	1	0.05557488	0.173882011	17.55474453	Pycard
GO:0015747	urate transport	biological_process	1	0.05557488	0.173882011	17.55474453	Umod
GO:0019725	cellular homeostasis	biological_process	1	0.05557488	0.173882011	17.55474453	Tns2
GO:0019864	IgG binding	molecular_function	1	0.05557488	0.173882011	17.55474453	Umod
GO:0031404	chloride ion binding	molecular_function	1	0.05557488	0.173882011	17.55474453	Slc22a6
GO:0031698	beta-2 adrenergic receptor binding	molecular_function	1	0.05557488	0.173882011	17.55474453	Akap5
GO:0032036	myosin heavy chain binding	molecular_function	1	0.05557488	0.173882011	17.55474453	Myl9
GO:0034380	high-density lipoprotein particle assembly	biological_process	1	0.05557488	0.173882011	17.55474453	Apoa4
GO:0035360	positive regulation of peroxisome proliferator activated receptor signaling pathway	biological_process	1	0.05557488	0.173882011	17.55474453	Lep
GO:0035425	autocrine signaling	biological_process	1	0.05557488	0.173882011	17.55474453	S100a9
GO:0035630	bone mineralization involved in bone maturation	biological_process	1	0.05557488	0.173882011	17.55474453	Lep
GO:0046471	phosphatidylglycerol metabolic process	biological_process	1	0.05557488	0.173882011	17.55474453	Pla2g10
GO:0046890	regulation of lipid biosynthetic process	biological_process	1	0.05557488	0.173882011	17.55474453	Lep
GO:0048639	positive regulation of developmental growth	biological_process	1	0.05557488	0.173882011	17.55474453	Lep
GO:0050688	regulation of defense response to virus	biological_process	1	0.05557488	0.173882011	17.55474453	Gbp4
GO:0051205	protein insertion into membrane	biological_process	1	0.05557488	0.173882011	17.55474453	Grin3b
GO:0052739	phosphatidylserine 1-acylhydrolase activity	molecular_function	1	0.05557488	0.173882011	17.55474453	Lipc
GO:0052740	1-acyl-2-lysophosphatidylserine acylhydrolase activity	molecular_function	1	0.05557488	0.173882011	17.55474453	Lipc
GO:0055009	atrial cardiac muscle tissue morphogenesis	biological_process	1	0.05557488	0.173882011	17.55474453	Myh6
GO:0055062	phosphate ion homeostasis	biological_process	1	0.05557488	0.173882011	17.55474453	Umod
GO:0070493	thrombin-activated receptor signaling pathway	biological_process	1	0.05557488	0.173882011	17.55474453	F2rl3
GO:0071493	cellular response to UV-B	biological_process	1	0.05557488	0.173882011	17.55474453	Hyal3
GO:0072559	NLRP3 inflammasome complex	cellular_component	1	0.05557488	0.173882011	17.55474453	Pycard
GO:0072562	blood microparticle	cellular_component	1	0.05557488	0.173882011	17.55474453	Fgb
GO:1900744	regulation of p38MAPK cascade	biological_process	1	0.05557488	0.173882011	17.55474453	Ager
GO:1902961	positive regulation of aspartic-type endopeptidase activity involved in amyloid precursor protein catabolic process	biological_process	1	0.05557488	0.173882011	17.55474453	Ager
GO:1990961	xenobiotic detoxification by transmembrane export across the plasma membrane	biological_process	1	0.05557488	0.173882011	17.55474453	Abcb1a
GO:2000096	positive regulation of Wnt signaling pathway, planar cell polarity pathway	biological_process	1	0.05557488	0.173882011	17.55474453	Nkd1
GO:0005261	cation channel activity	molecular_function	2	0.056640554	0.17676989	5.201405785	Grin3b;Scn4a
GO:0042383	sarcolemma	cellular_component	3	0.058850694	0.177863686	3.397692489	Aqp4;Popdc2;Synm
GO:0002821	positive regulation of adaptive immune response	biological_process	1	0.062302534	0.177863686	15.60421736	Pycard
GO:0004415	hyalurononglucosaminidase activity	molecular_function	1	0.062302534	0.177863686	15.60421736	Hyal3
GO:0005980	glycogen catabolic process	biological_process	1	0.062302534	0.177863686	15.60421736	Pygm
GO:0008343	adult feeding behavior	biological_process	1	0.062302534	0.177863686	15.60421736	Lep
GO:0008430	selenium binding	molecular_function	1	0.062302534	0.177863686	15.60421736	Gpx3
GO:0009992	cellular water homeostasis	biological_process	1	0.062302534	0.177863686	15.60421736	Aqp4
GO:0010873	positive regulation of cholesterol esterification	biological_process	1	0.062302534	0.177863686	15.60421736	Apoa4
GO:0010881	regulation of cardiac muscle contraction by regulation of the release of sequestered calcium ion	biological_process	1	0.062302534	0.177863686	15.60421736	Pln
GO:0010888	negative regulation of lipid storage	biological_process	1	0.062302534	0.177863686	15.60421736	Lep
GO:0014850	response to muscle activity	biological_process	1	0.062302534	0.177863686	15.60421736	Tns2
GO:0015670	carbon dioxide transport	biological_process	1	0.062302534	0.177863686	15.60421736	Aqp4
GO:0030212	hyaluronan metabolic process	biological_process	1	0.062302534	0.177863686	15.60421736	Itih4
GO:0030346	protein phosphatase 2B binding	molecular_function	1	0.062302534	0.177863686	15.60421736	Akap5
GO:0031432	titin binding	molecular_function	1	0.062302534	0.177863686	15.60421736	Ankrd1
GO:0033574	response to testosterone	biological_process	1	0.062302534	0.177863686	15.60421736	Pln
GO:0033622	integrin activation	biological_process	1	0.062302534	0.177863686	15.60421736	Fn1
GO:0042165	neurotransmitter binding	molecular_function	1	0.062302534	0.177863686	15.60421736	Grin3b
GO:0042421	norepinephrine biosynthetic process	biological_process	1	0.062302534	0.177863686	15.60421736	Kl
GO:0042582	azurophil granule	cellular_component	1	0.062302534	0.177863686	15.60421736	Mpo
GO:0044214	spanning component of plasma membrane	cellular_component	1	0.062302534	0.177863686	15.60421736	Cdhr2
GO:0044326	dendritic spine neck	cellular_component	1	0.062302534	0.177863686	15.60421736	Ppp1r1b
GO:0044331	cell-cell adhesion mediated by cadherin	biological_process	1	0.062302534	0.177863686	15.60421736	Cdhr2
GO:0050544	arachidonic acid binding	molecular_function	1	0.062302534	0.177863686	15.60421736	Cyp4a14
GO:0050649	testosterone 6-beta-hydroxylase activity	molecular_function	1	0.062302534	0.177863686	15.60421736	Cyp3a25
GO:0050691	regulation of defense response to virus by host	biological_process	1	0.062302534	0.177863686	15.60421736	Mmp12
GO:0055015	ventricular cardiac muscle cell development	biological_process	1	0.062302534	0.177863686	15.60421736	Fhl2
GO:0060314	regulation of ryanodine-sensitive calcium-release channel activity	biological_process	1	0.062302534	0.177863686	15.60421736	Pln
GO:0070633	transepithelial transport	biological_process	1	0.062302534	0.177863686	15.60421736	Abcb1a
GO:0090279	regulation of calcium ion import	biological_process	1	0.062302534	0.177863686	15.60421736	Pln
GO:0097186	amelogenesis	biological_process	1	0.062302534	0.177863686	15.60421736	Perp
GO:0097512	cardiac myofibril	cellular_component	1	0.062302534	0.177863686	15.60421736	Myl2
GO:0098887	neurotransmitter receptor transport, endosome to postsynaptic membrane	biological_process	1	0.062302534	0.177863686	15.60421736	Grip1
GO:0150104	transport across blood-brain barrier	biological_process	1	0.062302534	0.177863686	15.60421736	Ager
GO:1900015	regulation of cytokine production involved in inflammatory response	biological_process	1	0.062302534	0.177863686	15.60421736	Lep
GO:1900180	regulation of protein localization to nucleus	biological_process	1	0.062302534	0.177863686	15.60421736	Lep
GO:2001046	positive regulation of integrin-mediated signaling pathway	biological_process	1	0.062302534	0.177863686	15.60421736	Emp2
GO:0051015	actin filament binding	molecular_function	4	0.063351754	0.180443271	2.67500869	Myh6;Myo5c;Tnnc2;Ttn
GO:0005200	structural constituent of cytoskeleton	molecular_function	2	0.066201384	0.181849903	4.760608685	Synm;Ttn
GO:0006865	amino acid transport	biological_process	2	0.066201384	0.181849903	4.760608685	Slc6a14;Slc7a2
GO:0009566	fertilization	biological_process	2	0.066201384	0.181849903	4.760608685	Apob;Pla2g10
GO:0009925	basal plasma membrane	cellular_component	2	0.066201384	0.181849903	4.760608685	Ager;Aqp4
GO:0006813	potassium ion transport	biological_process	3	0.068300428	0.181849903	3.191771732	Kcnj15;Kcnj16;Scn4a
GO:0001542	ovulation from ovarian follicle	biological_process	1	0.068982611	0.181849903	14.04379562	Lep
GO:0001775	cell activation	biological_process	1	0.068982611	0.181849903	14.04379562	Fn1
GO:0005452	inorganic anion exchanger activity	molecular_function	1	0.068982611	0.181849903	14.04379562	Slc22a6
GO:0007260	tyrosine phosphorylation of STAT protein	biological_process	1	0.068982611	0.181849903	14.04379562	Lep
GO:0007341	penetration of zona pellucida	biological_process	1	0.068982611	0.181849903	14.04379562	Hyal3
GO:0008970	phospholipase A1 activity	molecular_function	1	0.068982611	0.181849903	14.04379562	Lipc
GO:0009072	aromatic amino acid family metabolic process	biological_process	1	0.068982611	0.181849903	14.04379562	Tat
GO:0019531	oxalate transmembrane transporter activity	molecular_function	1	0.068982611	0.181849903	14.04379562	Slc26a3
GO:0019953	sexual reproduction	biological_process	1	0.068982611	0.181849903	14.04379562	Lep
GO:0030056	hemidesmosome	cellular_component	1	0.068982611	0.181849903	14.04379562	Eppk1
GO:0030856	regulation of epithelial cell differentiation	biological_process	1	0.068982611	0.181849903	14.04379562	Eppk1
GO:0035093	spermatogenesis, exchange of chromosomal proteins	biological_process	1	0.068982611	0.181849903	14.04379562	Sycp3
GO:0035633	maintenance of blood-brain barrier	biological_process	1	0.068982611	0.181849903	14.04379562	Abcb1a
GO:0043534	blood vessel endothelial cell migration	biological_process	1	0.068982611	0.181849903	14.04379562	Emp2
GO:0045762	positive regulation of adenylate cyclase activity	biological_process	1	0.068982611	0.181849903	14.04379562	Akap5
GO:0045906	negative regulation of vasoconstriction	biological_process	1	0.068982611	0.181849903	14.04379562	Lep
GO:0046581	intercellular canaliculus	cellular_component	1	0.068982611	0.181849903	14.04379562	Abcb1a
GO:0046850	regulation of bone remodeling	biological_process	1	0.068982611	0.181849903	14.04379562	Lep
GO:0050810	regulation of steroid biosynthetic process	biological_process	1	0.068982611	0.181849903	14.04379562	Lep
GO:0051006	positive regulation of lipoprotein lipase activity	biological_process	1	0.068982611	0.181849903	14.04379562	Apoa4
GO:0051428	peptide hormone receptor binding	molecular_function	1	0.068982611	0.181849903	14.04379562	Lep
GO:0061037	negative regulation of cartilage development	biological_process	1	0.068982611	0.181849903	14.04379562	Lep
GO:0061626	pharyngeal arch artery morphogenesis	biological_process	1	0.068982611	0.181849903	14.04379562	Adgrf5
GO:0061702	inflammasome complex	cellular_component	1	0.068982611	0.181849903	14.04379562	Pycard
GO:0090647	modulation of age-related behavioral decline	biological_process	1	0.068982611	0.181849903	14.04379562	Ager
GO:0102545	phosphatidyl phospholipase B activity	molecular_function	1	0.068982611	0.181849903	14.04379562	Lipc
GO:0140115	export across plasma membrane	biological_process	1	0.068982611	0.181849903	14.04379562	Abcb1a
GO:1904645	response to amyloid-beta	biological_process	1	0.068982611	0.181849903	14.04379562	Ager
GO:1990266	neutrophil migration	biological_process	1	0.068982611	0.181849903	14.04379562	Umod
GO:2001056	positive regulation of cysteine-type endopeptidase activity	biological_process	1	0.068982611	0.181849903	14.04379562	Pycard
GO:0007519	skeletal muscle tissue development	biological_process	2	0.070166233	0.184186361	4.604523154	Pdlim3;Popdc2
GO:0052689	carboxylic ester hydrolase activity	molecular_function	2	0.070166233	0.184186361	4.604523154	Ces2e;Lipc
GO:0005911	cell-cell junction	cellular_component	4	0.071534855	0.187381999	2.565076826	Aqp4;Dsg2;Eppk1;Perp
GO:0050830	defense response to Gram-positive bacterium	biological_process	3	0.073268533	0.189267747	3.097896093	Gbp4;Mpo;Pycard
GO:0070374	positive regulation of ERK1 and ERK2 cascade	biological_process	4	0.074377543	0.189267747	2.530413625	Ager;Chil1;Fgb;Pycard
GO:0001878	response to yeast	biological_process	1	0.075615444	0.189267747	12.76708693	Mpo
GO:0004865	protein serine/threonine phosphatase inhibitor activity	molecular_function	1	0.075615444	0.189267747	12.76708693	Ppp1r1b
GO:0005344	oxygen carrier activity	molecular_function	1	0.075615444	0.189267747	12.76708693	Mb
GO:0006536	glutamate metabolic process	biological_process	1	0.075615444	0.189267747	12.76708693	Tat
GO:0006957	complement activation, alternative pathway	biological_process	1	0.075615444	0.189267747	12.76708693	Cfd
GO:0009062	fatty acid catabolic process	biological_process	1	0.075615444	0.189267747	12.76708693	Lep
GO:0009086	methionine biosynthetic process	biological_process	1	0.075615444	0.189267747	12.76708693	Bhmt
GO:0010898	positive regulation of triglyceride catabolic process	biological_process	1	0.075615444	0.189267747	12.76708693	Apoa4
GO:0030643	cellular phosphate ion homeostasis	biological_process	1	0.075615444	0.189267747	12.76708693	Umod
GO:0032060	bleb assembly	biological_process	1	0.075615444	0.189267747	12.76708693	Emp2
GO:0032099	negative regulation of appetite	biological_process	1	0.075615444	0.189267747	12.76708693	Lep
GO:0032611	interleukin-1 beta production	biological_process	1	0.075615444	0.189267747	12.76708693	Pycard
GO:0033700	phospholipid efflux	biological_process	1	0.075615444	0.189267747	12.76708693	Apoa4
GO:0035313	wound healing, spreading of epidermal cells	biological_process	1	0.075615444	0.189267747	12.76708693	Mmp12
GO:0035987	endodermal cell differentiation	biological_process	1	0.075615444	0.189267747	12.76708693	Fn1
GO:0045822	negative regulation of heart contraction	biological_process	1	0.075615444	0.189267747	12.76708693	Pln
GO:0097153	cysteine-type endopeptidase activity involved in apoptotic process	molecular_function	1	0.075615444	0.189267747	12.76708693	Pycard
GO:0098911	regulation of ventricular cardiac muscle cell action potential	biological_process	1	0.075615444	0.189267747	12.76708693	Dsg2
GO:1990454	L-type voltage-gated calcium channel complex	cellular_component	1	0.075615444	0.189267747	12.76708693	Cacna2d1
GO:2000344	positive regulation of acrosome reaction	biological_process	1	0.075615444	0.189267747	12.76708693	Pla2g10
GO:0006006	glucose metabolic process	biological_process	2	0.076254692	0.190099726	4.388686131	Cbr2;Lep
GO:0030315	T-tubule	cellular_component	2	0.076254692	0.190099726	4.388686131	Aqp4;Cacna2d1
GO:0001913	T cell mediated cytotoxicity	biological_process	1	0.082201365	0.195110137	11.70316302	Emp2
GO:0005078	MAP-kinase scaffold activity	molecular_function	1	0.082201365	0.195110137	11.70316302	Mapk8ip1
GO:0015250	water channel activity	molecular_function	1	0.082201365	0.195110137	11.70316302	Aqp4
GO:0016486	peptide hormone processing	biological_process	1	0.082201365	0.195110137	11.70316302	Pcsk1n
GO:0016504	peptidase activator activity	molecular_function	1	0.082201365	0.195110137	11.70316302	Fn1
GO:0016810	hydrolase activity, acting on carbon-nitrogen (but not peptide) bonds	molecular_function	1	0.082201365	0.195110137	11.70316302	Dpys
GO:0017146	NMDA selective glutamate receptor complex	cellular_component	1	0.082201365	0.195110137	11.70316302	Grin3b
GO:0030021	extracellular matrix structural constituent conferring compression resistance	molecular_function	1	0.082201365	0.195110137	11.70316302	Prg2
GO:0030214	hyaluronan catabolic process	biological_process	1	0.082201365	0.195110137	11.70316302	Hyal3
GO:0031639	plasminogen activation	biological_process	1	0.082201365	0.195110137	11.70316302	Fgb
GO:0032308	positive regulation of prostaglandin secretion	biological_process	1	0.082201365	0.195110137	11.70316302	Pla2g10
GO:0032591	dendritic spine membrane	cellular_component	1	0.082201365	0.195110137	11.70316302	Akap5
GO:0032982	myosin filament	cellular_component	1	0.082201365	0.195110137	11.70316302	Myh6
GO:0033210	leptin-mediated signaling pathway	biological_process	1	0.082201365	0.195110137	11.70316302	Lep
GO:0034375	high-density lipoprotein particle remodeling	biological_process	1	0.082201365	0.195110137	11.70316302	Lipc
GO:0034638	phosphatidylcholine catabolic process	biological_process	1	0.082201365	0.195110137	11.70316302	Pla2g10
GO:0043281	regulation of cysteine-type endopeptidase activity involved in apoptotic process	biological_process	1	0.082201365	0.195110137	11.70316302	Pycard
GO:0043394	proteoglycan binding	molecular_function	1	0.082201365	0.195110137	11.70316302	Fn1
GO:0043517	positive regulation of DNA damage response, signal transduction by p53 class mediator	biological_process	1	0.082201365	0.195110137	11.70316302	Ankrd1
GO:0044294	dendritic growth cone	cellular_component	1	0.082201365	0.195110137	11.70316302	Mapk8ip1
GO:0045236	CXCR chemokine receptor binding	molecular_function	1	0.082201365	0.195110137	11.70316302	Cxcl15
GO:0055064	chloride ion homeostasis	biological_process	1	0.082201365	0.195110137	11.70316302	Umod
GO:0060402	calcium ion transport into cytosol	biological_process	1	0.082201365	0.195110137	11.70316302	Cacna2d1
GO:1900272	negative regulation of long-term synaptic potentiation	biological_process	1	0.082201365	0.195110137	11.70316302	Ager
GO:1901387	positive regulation of voltage-gated calcium channel activity	biological_process	1	0.082201365	0.195110137	11.70316302	Cacna2d1
GO:0048146	positive regulation of fibroblast proliferation	biological_process	2	0.082503913	0.19545382	4.192177797	Ager;Fn1
GO:0043621	protein self-association	molecular_function	2	0.086754695	0.200642286	4.070665397	Cbr2;Ttn
GO:0045766	positive regulation of angiogenesis	biological_process	3	0.087727893	0.200642286	2.866080739	Chil1;F3;Lrg1
GO:0001952	regulation of cell-matrix adhesion	biological_process	1	0.088740704	0.200642286	10.80291971	Emp2
GO:0006103	2-oxoglutarate metabolic process	biological_process	1	0.088740704	0.200642286	10.80291971	Tat
GO:0006941	striated muscle contraction	biological_process	1	0.088740704	0.200642286	10.80291971	Myh6
GO:0008347	glial cell migration	biological_process	1	0.088740704	0.200642286	10.80291971	Fn1
GO:0010737	protein kinase A signaling	biological_process	1	0.088740704	0.200642286	10.80291971	Ttn
GO:0010744	positive regulation of macrophage derived foam cell differentiation	biological_process	1	0.088740704	0.200642286	10.80291971	Apob
GO:0017166	vinculin binding	molecular_function	1	0.088740704	0.200642286	10.80291971	Synm
GO:0031748	D1 dopamine receptor binding	molecular_function	1	0.088740704	0.200642286	10.80291971	Ppp1r1b
GO:0033555	multicellular organismal response to stress	biological_process	1	0.088740704	0.200642286	10.80291971	Umod
GO:0034362	low-density lipoprotein particle	cellular_component	1	0.088740704	0.200642286	10.80291971	Apob
GO:0035235	ionotropic glutamate receptor signaling pathway	biological_process	1	0.088740704	0.200642286	10.80291971	Grin3b
GO:0043691	reverse cholesterol transport	biological_process	1	0.088740704	0.200642286	10.80291971	Apoa4
GO:0045056	transcytosis	biological_process	1	0.088740704	0.200642286	10.80291971	Ager
GO:0046475	glycerophospholipid catabolic process	biological_process	1	0.088740704	0.200642286	10.80291971	Lipc
GO:0047372	acylglycerol lipase activity	molecular_function	1	0.088740704	0.200642286	10.80291971	Lipc
GO:0051223	regulation of protein transport	biological_process	1	0.088740704	0.200642286	10.80291971	Umod
GO:0055078	sodium ion homeostasis	biological_process	1	0.088740704	0.200642286	10.80291971	Umod
GO:0060081	membrane hyperpolarization	biological_process	1	0.088740704	0.200642286	10.80291971	Slc26a3
GO:0060340	positive regulation of type I interferon-mediated signaling pathway	biological_process	1	0.088740704	0.200642286	10.80291971	Mmp12
GO:0071639	positive regulation of monocyte chemotactic protein-1 production	biological_process	1	0.088740704	0.200642286	10.80291971	Ager
GO:0071901	negative regulation of protein serine/threonine kinase activity	biological_process	1	0.088740704	0.200642286	10.80291971	Pycard
GO:0090660	cerebrospinal fluid circulation	biological_process	1	0.088740704	0.200642286	10.80291971	Aqp4
GO:0003007	heart morphogenesis	biological_process	2	0.088904451	0.200642286	4.012513034	Myl2;Ttn
GO:0035725	sodium ion transmembrane transport	biological_process	2	0.088904451	0.200642286	4.012513034	Scn4a;Slc6a14
GO:0030593	neutrophil chemotaxis	biological_process	2	0.091070005	0.205155884	3.955998766	Cxcl15;S100a9
GO:0016020	membrane	cellular_component	55	0.092346545	0.207371992	1.167309595	Abcb1a;Acy3;Adgrf5;Ager;Akap5;Aqp4;Atp9a;Cacna2d1;Cdhr2;Cldn18;Cyp2f2;Cyp2j6;Cyp3a25;Cyp4a10;Cyp4a14;Cyp4b1;Degs2;Dsg2;Emp2;Eppk1;F2rl3;F3;Grin3b;Grip1;Hyal3;Kcnj15;Kcnj16;Kl;Ly6c2;Lyve1;Mapk8ip1;Ms4a8a;Mtarc1;Mtus1;Nkd1;Npdc1;Pdzk1;Perp;Pln;Popdc2;Ppl;S100a9;Scn4a;Slc13a1;Slc22a6;Slc26a3;Slc44a4;Slc6a14;Slc7a2;Synm;Tmem198;Tns2;Tspan2;Umod;Vipr1
GO:0001938	positive regulation of endothelial cell proliferation	biological_process	2	0.093251027	0.207371992	3.901054339	F3;Lrg1
GO:0002526	acute inflammatory response	biological_process	1	0.095233788	0.207371992	10.03128259	Kl
GO:0005523	tropomyosin binding	molecular_function	1	0.095233788	0.207371992	10.03128259	Pycard
GO:0005865	striated muscle thin filament	cellular_component	1	0.095233788	0.207371992	10.03128259	Ttn
GO:0008559	ABC-type xenobiotic transporter activity	molecular_function	1	0.095233788	0.207371992	10.03128259	Abcb1a
GO:0010880	regulation of release of sequestered calcium ion into cytosol by sarcoplasmic reticulum	biological_process	1	0.095233788	0.207371992	10.03128259	Pln
GO:0015012	heparan sulfate proteoglycan biosynthetic process	biological_process	1	0.095233788	0.207371992	10.03128259	Lipc
GO:0015562	efflux transmembrane transporter activity	molecular_function	1	0.095233788	0.207371992	10.03128259	Abcb1a
GO:0016594	glycine binding	molecular_function	1	0.095233788	0.207371992	10.03128259	Grin3b
GO:0030239	myofibril assembly	biological_process	1	0.095233788	0.207371992	10.03128259	Myh6
GO:0030644	cellular chloride ion homeostasis	biological_process	1	0.095233788	0.207371992	10.03128259	Umod
GO:0042730	fibrinolysis	biological_process	1	0.095233788	0.207371992	10.03128259	Fgb
GO:0043267	negative regulation of potassium ion transport	biological_process	1	0.095233788	0.207371992	10.03128259	Akap5
GO:0043508	negative regulation of JUN kinase activity	biological_process	1	0.095233788	0.207371992	10.03128259	Mapk8ip1
GO:0044548	S100 protein binding	molecular_function	1	0.095233788	0.207371992	10.03128259	Ager
GO:0047498	calcium-dependent phospholipase A2 activity	molecular_function	1	0.095233788	0.207371992	10.03128259	Pla2g10
GO:0070700	BMP receptor binding	molecular_function	1	0.095233788	0.207371992	10.03128259	Pycard
GO:0086002	cardiac muscle cell action potential involved in contraction	biological_process	1	0.095233788	0.207371992	10.03128259	Cacna2d1
GO:0006805	xenobiotic metabolic process	biological_process	2	0.095447189	0.207472048	3.847615238	Cyp2f2;Cyp2j6
GO:0001664	G protein-coupled receptor binding	molecular_function	2	0.097658171	0.211535794	3.795620438	Akap5;Pyy
GO:0001932	regulation of protein phosphorylation	biological_process	2	0.097658171	0.211535794	3.795620438	Fn1;Lep
GO:0007194	negative regulation of adenylate cyclase activity	biological_process	1	0.101680942	0.213168675	9.362530414	Akap5
GO:0007588	excretion	biological_process	1	0.101680942	0.213168675	9.362530414	Umod
GO:0008432	JUN kinase binding	molecular_function	1	0.101680942	0.213168675	9.362530414	Mapk8ip1
GO:0010524	positive regulation of calcium ion transport into cytosol	biological_process	1	0.101680942	0.213168675	9.362530414	Akap5
GO:0010738	regulation of protein kinase A signaling	biological_process	1	0.101680942	0.213168675	9.362530414	Akap5
GO:0010839	negative regulation of keratinocyte proliferation	biological_process	1	0.101680942	0.213168675	9.362530414	Eppk1
GO:0015116	sulfate transmembrane transporter activity	molecular_function	1	0.101680942	0.213168675	9.362530414	Slc26a3
GO:0030194	positive regulation of blood coagulation	biological_process	1	0.101680942	0.213168675	9.362530414	S100a9
GO:0030550	acetylcholine receptor inhibitor activity	molecular_function	1	0.101680942	0.213168675	9.362530414	Ly6c2
GO:0032963	collagen metabolic process	biological_process	1	0.101680942	0.213168675	9.362530414	Tns2
GO:0042805	actinin binding	molecular_function	1	0.101680942	0.213168675	9.362530414	Ttn
GO:0042953	lipoprotein transport	biological_process	1	0.101680942	0.213168675	9.362530414	Apob
GO:0045723	positive regulation of fatty acid biosynthetic process	biological_process	1	0.101680942	0.213168675	9.362530414	Apoa4
GO:0048143	astrocyte activation	biological_process	1	0.101680942	0.213168675	9.362530414	Ager
GO:0050930	induction of positive chemotaxis	biological_process	1	0.101680942	0.213168675	9.362530414	Ager
GO:0051258	protein polymerization	biological_process	1	0.101680942	0.213168675	9.362530414	Fgb
GO:0060100	positive regulation of phagocytosis, engulfment	biological_process	1	0.101680942	0.213168675	9.362530414	Ager
GO:0060347	heart trabecula formation	biological_process	1	0.101680942	0.213168675	9.362530414	Fhl2
GO:0070989	oxidative demethylation	biological_process	1	0.101680942	0.213168675	9.362530414	Cyp3a25
GO:0045087	innate immune response	biological_process	6	0.102717615	0.214978251	1.872506083	Cfd;Fgb;Jchain;Pycard;S100a9;Sftpd
GO:0042742	defense response to bacterium	biological_process	3	0.106226522	0.216339582	2.633211679	Mpo;Plac8;Prg2
GO:0005903	brush border	cellular_component	2	0.106643974	0.216339582	3.600973236	Cdhr2;Pdzk1
GO:0014068	positive regulation of phosphatidylinositol 3-kinase signaling	biological_process	2	0.106643974	0.216339582	3.600973236	Fn1;Lep
GO:0034976	response to endoplasmic reticulum stress	biological_process	2	0.106643974	0.216339582	3.600973236	Erp27;Umod
GO:0005160	transforming growth factor beta receptor binding	molecular_function	1	0.108082487	0.216339582	8.777372263	Lrg1
GO:0006833	water transport	biological_process	1	0.108082487	0.216339582	8.777372263	Aqp4
GO:0008179	adenylate cyclase binding	molecular_function	1	0.108082487	0.216339582	8.777372263	Akap5
GO:0008206	bile acid metabolic process	biological_process	1	0.108082487	0.216339582	8.777372263	Lep
GO:0015106	bicarbonate transmembrane transporter activity	molecular_function	1	0.108082487	0.216339582	8.777372263	Slc26a3
GO:0016410	N-acyltransferase activity	molecular_function	1	0.108082487	0.216339582	8.777372263	Keg1
GO:0031005	filamin binding	molecular_function	1	0.108082487	0.216339582	8.777372263	Hspb7
GO:0031110	regulation of microtubule polymerization or depolymerization	biological_process	1	0.108082487	0.216339582	8.777372263	Stmn4
GO:0031253	cell projection membrane	cellular_component	1	0.108082487	0.216339582	8.777372263	Aqp4
GO:0032270	positive regulation of cellular protein metabolic process	biological_process	1	0.108082487	0.216339582	8.777372263	Pla2g10
GO:0032688	negative regulation of interferon-beta production	biological_process	1	0.108082487	0.216339582	8.777372263	Pycard
GO:0034399	nuclear periphery	cellular_component	1	0.108082487	0.216339582	8.777372263	Ifi211
GO:0040015	negative regulation of multicellular organism growth	biological_process	1	0.108082487	0.216339582	8.777372263	Plac8
GO:0042308	negative regulation of protein import into nucleus	biological_process	1	0.108082487	0.216339582	8.777372263	Gbp4
GO:0042445	hormone metabolic process	biological_process	1	0.108082487	0.216339582	8.777372263	Lep
GO:0043278	response to morphine	biological_process	1	0.108082487	0.216339582	8.777372263	Ppp1r1b
GO:0043495	protein-membrane adaptor activity	molecular_function	1	0.108082487	0.216339582	8.777372263	Pdzk1
GO:0044327	dendritic spine head	cellular_component	1	0.108082487	0.216339582	8.777372263	Ppp1r1b
GO:0050811	GABA receptor binding	molecular_function	1	0.108082487	0.216339582	8.777372263	Akap5
GO:0061045	negative regulation of wound healing	biological_process	1	0.108082487	0.216339582	8.777372263	Eppk1
GO:0086010	membrane depolarization during action potential	biological_process	1	0.108082487	0.216339582	8.777372263	Scn4a
GO:0098656	anion transmembrane transport	biological_process	1	0.108082487	0.216339582	8.777372263	Slc13a1
GO:0099003	vesicle-mediated transport in synapse	biological_process	1	0.108082487	0.216339582	8.777372263	Grip1
GO:0001518	voltage-gated sodium channel complex	cellular_component	1	0.114438745	0.221546258	8.261056247	Scn4a
GO:0002523	leukocyte migration involved in inflammatory response	biological_process	1	0.114438745	0.221546258	8.261056247	S100a9
GO:0003823	antigen binding	molecular_function	1	0.114438745	0.221546258	8.261056247	Jchain
GO:0006111	regulation of gluconeogenesis	biological_process	1	0.114438745	0.221546258	8.261056247	Lep
GO:0007019	microtubule depolymerization	biological_process	1	0.114438745	0.221546258	8.261056247	Stmn4
GO:0007250	activation of NF-kappaB-inducing kinase activity	biological_process	1	0.114438745	0.221546258	8.261056247	Chil1
GO:0010761	fibroblast migration	biological_process	1	0.114438745	0.221546258	8.261056247	Pdlim1
GO:0014898	cardiac muscle hypertrophy in response to stress	biological_process	1	0.114438745	0.221546258	8.261056247	Myh6
GO:0015347	sodium-independent organic anion transmembrane transporter activity	molecular_function	1	0.114438745	0.221546258	8.261056247	Slc22a6
GO:0031091	platelet alpha granule	cellular_component	1	0.114438745	0.221546258	8.261056247	Fgb
GO:0031527	filopodium membrane	cellular_component	1	0.114438745	0.221546258	8.261056247	Akap5
GO:0034185	apolipoprotein binding	molecular_function	1	0.114438745	0.221546258	8.261056247	Lipc
GO:0035254	glutamate receptor binding	molecular_function	1	0.114438745	0.221546258	8.261056247	Akap5
GO:0035994	response to muscle stretch	biological_process	1	0.114438745	0.221546258	8.261056247	Ankrd1
GO:0042834	peptidoglycan binding	molecular_function	1	0.114438745	0.221546258	8.261056247	Jchain
GO:0043249	erythrocyte maturation	biological_process	1	0.114438745	0.221546258	8.261056247	Pla2g10
GO:0070528	protein kinase C signaling	biological_process	1	0.114438745	0.221546258	8.261056247	Ankrd1
GO:0070886	positive regulation of calcineurin-NFAT signaling cascade	biological_process	1	0.114438745	0.221546258	8.261056247	Akap5
GO:0086004	regulation of cardiac muscle cell contraction	biological_process	1	0.114438745	0.221546258	8.261056247	Pln
GO:1900271	regulation of long-term synaptic potentiation	biological_process	1	0.114438745	0.221546258	8.261056247	Ager
GO:2000279	negative regulation of DNA biosynthetic process	biological_process	1	0.114438745	0.221546258	8.261056247	Ankrd1
GO:0070062	extracellular exosome	cellular_component	2	0.115842062	0.223913127	3.425316005	Bhmt;Fn1
GO:0050729	positive regulation of inflammatory response	biological_process	2	0.118172521	0.227024721	3.384047137	Ager;S100a9
GO:0071222	cellular response to lipopolysaccharide	biological_process	3	0.118306912	0.227024721	2.507820647	Ankrd1;Cxcl15;Pycard
GO:0000159	protein phosphatase type 2A complex	cellular_component	1	0.120750033	0.227024721	7.802108678	Nkd1
GO:0001523	retinoid metabolic process	biological_process	1	0.120750033	0.227024721	7.802108678	Cyp2j6
GO:0004970	ionotropic glutamate receptor activity	molecular_function	1	0.120750033	0.227024721	7.802108678	Grin3b
GO:0010763	positive regulation of fibroblast migration	biological_process	1	0.120750033	0.227024721	7.802108678	Ager
GO:0015179	L-amino acid transmembrane transporter activity	molecular_function	1	0.120750033	0.227024721	7.802108678	Slc7a2
GO:0016208	AMP binding	molecular_function	1	0.120750033	0.227024721	7.802108678	Pygm
GO:0016298	lipase activity	molecular_function	1	0.120750033	0.227024721	7.802108678	Lipc
GO:0030595	leukocyte chemotaxis	biological_process	1	0.120750033	0.227024721	7.802108678	S100a9
GO:0043252	sodium-independent organic anion transport	biological_process	1	0.120750033	0.227024721	7.802108678	Slc22a6
GO:0045779	negative regulation of bone resorption	biological_process	1	0.120750033	0.227024721	7.802108678	Cldn18
GO:0048029	monosaccharide binding	molecular_function	1	0.120750033	0.227024721	7.802108678	Sftpd
GO:0051131	chaperone-mediated protein complex assembly	biological_process	1	0.120750033	0.227024721	7.802108678	Hopx
GO:0051146	striated muscle cell differentiation	biological_process	1	0.120750033	0.227024721	7.802108678	Popdc2
GO:0060307	regulation of ventricular cardiac muscle cell membrane repolarization	biological_process	1	0.120750033	0.227024721	7.802108678	Cacna2d1
GO:0060339	negative regulation of type I interferon-mediated signaling pathway	biological_process	1	0.120750033	0.227024721	7.802108678	Mmp12
GO:0061564	axon development	biological_process	1	0.120750033	0.227024721	7.802108678	Tspan2
GO:0003779	actin binding	molecular_function	5	0.122844178	0.230308821	1.908124405	Akap5;Myh6;Pdlim1;Pdlim3;Tnnc2
GO:0007218	neuropeptide signaling pathway	biological_process	2	0.122868548	0.230308821	3.304422499	Pcsk1n;Pyy
GO:0005262	calcium channel activity	molecular_function	2	0.125233553	0.232801259	3.265998981	Cacna2d1;Grin3b
GO:0001046	core promoter sequence-specific DNA binding	molecular_function	1	0.127016667	0.232801259	7.391471379	Mmp12
GO:0001516	prostaglandin biosynthetic process	biological_process	1	0.127016667	0.232801259	7.391471379	Pla2g10
GO:0015108	chloride transmembrane transporter activity	molecular_function	1	0.127016667	0.232801259	7.391471379	Slc26a3
GO:0018149	peptide cross-linking	biological_process	1	0.127016667	0.232801259	7.391471379	Fn1
GO:0030050	vesicle transport along actin filament	biological_process	1	0.127016667	0.232801259	7.391471379	Myo5c
GO:0031434	mitogen-activated protein kinase kinase binding	molecular_function	1	0.127016667	0.232801259	7.391471379	Mapk8ip1
GO:0042910	xenobiotic transmembrane transporter activity	molecular_function	1	0.127016667	0.232801259	7.391471379	Abcb1a
GO:0043149	stress fiber assembly	biological_process	1	0.127016667	0.232801259	7.391471379	Pdlim1
GO:0043292	contractile fiber	cellular_component	1	0.127016667	0.232801259	7.391471379	Myl2
GO:0045178	basal part of cell	cellular_component	1	0.127016667	0.232801259	7.391471379	Eppk1
GO:0045995	regulation of embryonic development	biological_process	1	0.127016667	0.232801259	7.391471379	Lama4
GO:0046889	positive regulation of lipid biosynthetic process	biological_process	1	0.127016667	0.232801259	7.391471379	Apoa4
GO:0050801	ion homeostasis	biological_process	1	0.127016667	0.232801259	7.391471379	Umod
GO:2000406	positive regulation of T cell migration	biological_process	1	0.127016667	0.232801259	7.391471379	Pycard
GO:0048306	calcium-dependent protein binding	molecular_function	2	0.127609517	0.233542381	3.228458763	S100a9;Tnnc2
GO:0030198	extracellular matrix organization	biological_process	3	0.129277033	0.236245197	2.407507821	Fbln2;Fn1;Mmp12
GO:0005901	caveola	cellular_component	2	0.129996167	0.2372095	3.191771732	Emp2;Slc22a6
GO:0002376	immune system process	biological_process	6	0.131162888	0.237529602	1.744570885	Cfd;Fgb;Prg2;Pycard;S100a9;Sftpd
GO:0071356	cellular response to tumor necrosis factor	biological_process	2	0.132393233	0.237529602	3.155909128	Ankrd1;Pycard
GO:0001975	response to amphetamine	biological_process	1	0.133238962	0.237529602	7.02189781	Ppp1r1b
GO:0003085	negative regulation of systemic arterial blood pressure	biological_process	1	0.133238962	0.237529602	7.02189781	Kl
GO:0003756	protein disulfide isomerase activity	molecular_function	1	0.133238962	0.237529602	7.02189781	Erp27
GO:0010043	response to zinc ion	biological_process	1	0.133238962	0.237529602	7.02189781	Pln
GO:0021954	central nervous system neuron development	biological_process	1	0.133238962	0.237529602	7.02189781	Lep
GO:0030169	low-density lipoprotein particle binding	molecular_function	1	0.133238962	0.237529602	7.02189781	Lipc
GO:0033130	acetylcholine receptor binding	molecular_function	1	0.133238962	0.237529602	7.02189781	Ly6c2
GO:0035259	glucocorticoid receptor binding	molecular_function	1	0.133238962	0.237529602	7.02189781	Grip1
GO:0043083	synaptic cleft	cellular_component	1	0.133238962	0.237529602	7.02189781	Lama4
GO:0048148	behavioral response to cocaine	biological_process	1	0.133238962	0.237529602	7.02189781	Ppp1r1b
GO:0050765	negative regulation of phagocytosis	biological_process	1	0.133238962	0.237529602	7.02189781	Sftpd
GO:0050832	defense response to fungus	biological_process	1	0.133238962	0.237529602	7.02189781	Mpo
GO:0055075	potassium ion homeostasis	biological_process	1	0.133238962	0.237529602	7.02189781	Umod
GO:0095500	acetylcholine receptor signaling pathway	biological_process	1	0.133238962	0.237529602	7.02189781	Ly6c2
GO:0030674	protein-macromolecule adaptor activity	molecular_function	2	0.134800448	0.23996804	3.120843471	Jchain;Synm
GO:0065003	protein-containing complex assembly	biological_process	2	0.137217551	0.242269207	3.086548488	Jchain;Mat1a
GO:0001829	trophectodermal cell differentiation	biological_process	1	0.139417227	0.242269207	6.687521724	Hopx
GO:0002080	acrosomal membrane	cellular_component	1	0.139417227	0.242269207	6.687521724	Hyal3
GO:0004602	glutathione peroxidase activity	molecular_function	1	0.139417227	0.242269207	6.687521724	Gpx3
GO:0021591	ventricular system development	biological_process	1	0.139417227	0.242269207	6.687521724	Ttn
GO:0030159	signaling receptor complex adaptor activity	molecular_function	1	0.139417227	0.242269207	6.687521724	Grip1
GO:0030552	cAMP binding	molecular_function	1	0.139417227	0.242269207	6.687521724	Popdc2
GO:0033017	sarcoplasmic reticulum membrane	cellular_component	1	0.139417227	0.242269207	6.687521724	Pln
GO:0035094	response to nicotine	biological_process	1	0.139417227	0.242269207	6.687521724	Ppp1r1b
GO:0043395	heparan sulfate proteoglycan binding	molecular_function	1	0.139417227	0.242269207	6.687521724	Lipc
GO:0045022	early endosome to late endosome transport	biological_process	1	0.139417227	0.242269207	6.687521724	Emp2
GO:0045598	regulation of fat cell differentiation	biological_process	1	0.139417227	0.242269207	6.687521724	Lep
GO:0045859	regulation of protein kinase activity	biological_process	1	0.139417227	0.242269207	6.687521724	Ttn
GO:0046325	negative regulation of glucose import	biological_process	1	0.139417227	0.242269207	6.687521724	Lep
GO:0046328	regulation of JNK cascade	biological_process	1	0.139417227	0.242269207	6.687521724	Mapk8ip1
GO:0050901	leukocyte tethering or rolling	biological_process	1	0.139417227	0.242269207	6.687521724	Lep
GO:1900181	negative regulation of protein localization to nucleus	biological_process	1	0.139417227	0.242269207	6.687521724	Cldn18
GO:0071346	cellular response to interferon-gamma	biological_process	2	0.13964428	0.242323898	3.052999048	Aqp4;Gbp4
GO:0005856	cytoskeleton	cellular_component	13	0.140346902	0.243202534	1.394723782	Actc1;Actg2;Akap5;Eppk1;Keg1;Ky;Myl2;Myl9;Odf3l1;Pdlim1;Ppl;S100a9;Synm
GO:0043231	intracellular membrane-bounded organelle	cellular_component	11	0.143174098	0.247378116	1.439718097	Apob;Ces2e;Cyp2f2;Cyp2j6;Cyp3a25;Cyp4a10;Cyp4a14;Cyp4b1;Dsg2;Lrg1;Mpo
GO:0051607	defense response to virus	biological_process	3	0.143887085	0.247378116	2.289749286	Ifit1bl1;Pla2g10;Pycard
GO:0006520	cellular amino acid metabolic process	biological_process	1	0.145551773	0.247378116	6.383543464	Tat
GO:0006937	regulation of muscle contraction	biological_process	1	0.145551773	0.247378116	6.383543464	Tnnc2
GO:0008483	transaminase activity	molecular_function	1	0.145551773	0.247378116	6.383543464	Tat
GO:0008514	organic anion transmembrane transporter activity	molecular_function	1	0.145551773	0.247378116	6.383543464	Slc22a6
GO:0015267	channel activity	molecular_function	1	0.145551773	0.247378116	6.383543464	Aqp4
GO:0031672	A band	cellular_component	1	0.145551773	0.247378116	6.383543464	Ttn
GO:0034620	cellular response to unfolded protein	biological_process	1	0.145551773	0.247378116	6.383543464	Umod
GO:0035634	response to stilbenoid	biological_process	1	0.145551773	0.247378116	6.383543464	Apoa4
GO:0042220	response to cocaine	biological_process	1	0.145551773	0.247378116	6.383543464	Ppp1r1b
GO:0050921	positive regulation of chemotaxis	biological_process	1	0.145551773	0.247378116	6.383543464	Fn1
GO:0051591	response to cAMP	biological_process	1	0.145551773	0.247378116	6.383543464	Pygm
GO:2000353	positive regulation of endothelial cell apoptotic process	biological_process	1	0.145551773	0.247378116	6.383543464	Ager
GO:0001673	male germ cell nucleus	cellular_component	1	0.151642907	0.253325392	6.105998096	Sycp3
GO:0003009	skeletal muscle contraction	biological_process	1	0.151642907	0.253325392	6.105998096	Tnnc2
GO:0004622	lysophospholipase activity	molecular_function	1	0.151642907	0.253325392	6.105998096	Lipc
GO:0004806	triglyceride lipase activity	molecular_function	1	0.151642907	0.253325392	6.105998096	Lipc
GO:0005248	voltage-gated sodium channel activity	molecular_function	1	0.151642907	0.253325392	6.105998096	Scn4a
GO:0010596	negative regulation of endothelial cell migration	biological_process	1	0.151642907	0.253325392	6.105998096	Ager
GO:0030506	ankyrin binding	molecular_function	1	0.151642907	0.253325392	6.105998096	Ttn
GO:0032279	asymmetric synapse	cellular_component	1	0.151642907	0.253325392	6.105998096	Akap5
GO:0032727	positive regulation of interferon-alpha production	biological_process	1	0.151642907	0.253325392	6.105998096	Mmp12
GO:0034113	heterotypic cell-cell adhesion	biological_process	1	0.151642907	0.253325392	6.105998096	Perp
GO:0061077	chaperone-mediated protein folding	biological_process	1	0.151642907	0.253325392	6.105998096	Umod
GO:0099149	regulation of postsynaptic neurotransmitter receptor internalization	biological_process	1	0.151642907	0.253325392	6.105998096	Akap5
GO:0060548	negative regulation of cell death	biological_process	2	0.151913451	0.253325392	2.895627963	Abcb1a;Sycp2l
GO:0120162	positive regulation of cold-induced thermogenesis	biological_process	2	0.151913451	0.253325392	2.895627963	Lep;Plac8
GO:0043025	neuronal cell body	cellular_component	7	0.153319697	0.255326754	1.588151363	Ager;Akap5;Apob;Grin3b;Grip1;Ppp1r1b;Pycard
GO:0005516	calmodulin binding	molecular_function	3	0.157310796	0.257756024	2.194343066	Akap5;Myh6;Ttn
GO:0005891	voltage-gated calcium channel complex	cellular_component	1	0.157690933	0.257756024	5.851581509	Cacna2d1
GO:0006883	cellular sodium ion homeostasis	biological_process	1	0.157690933	0.257756024	5.851581509	Umod
GO:0007130	synaptonemal complex assembly	biological_process	1	0.157690933	0.257756024	5.851581509	Sycp3
GO:0030057	desmosome	cellular_component	1	0.157690933	0.257756024	5.851581509	Dsg2
GO:0034622	cellular protein-containing complex assembly	biological_process	1	0.157690933	0.257756024	5.851581509	Fgb
GO:0045109	intermediate filament organization	biological_process	1	0.157690933	0.257756024	5.851581509	Eppk1
GO:0046628	positive regulation of insulin receptor signaling pathway	biological_process	1	0.157690933	0.257756024	5.851581509	Lep
GO:0050482	arachidonic acid secretion	biological_process	1	0.157690933	0.257756024	5.851581509	Pla2g10
GO:0050870	positive regulation of T cell activation	biological_process	1	0.157690933	0.257756024	5.851581509	Pycard
GO:0070412	R-SMAD binding	molecular_function	1	0.157690933	0.257756024	5.851581509	Ankrd1
GO:0072657	protein localization to membrane	biological_process	1	0.157690933	0.257756024	5.851581509	Ager
GO:0102567	phospholipase A2 activity (consuming 1,2-dipalmitoylphosphatidylcholine)	molecular_function	1	0.157690933	0.257756024	5.851581509	Pla2g10
GO:0102568	phospholipase A2 activity consuming 1,2-dioleoylphosphatidylethanolamine)	molecular_function	1	0.157690933	0.257756024	5.851581509	Pla2g10
GO:0050829	defense response to Gram-negative bacterium	biological_process	2	0.1618767	0.26374452	2.780949628	Pycard;Umod
GO:0051087	chaperone binding	molecular_function	2	0.1618767	0.26374452	2.780949628	Fgb;Fn1
GO:0004888	transmembrane signaling receptor activity	molecular_function	3	0.162442537	0.26374452	2.160583942	Adgrf5;Lyve1;Vipr1
GO:0006479	protein methylation	biological_process	1	0.163696155	0.26374452	5.617518248	Bhmt
GO:0008327	methyl-CpG binding	molecular_function	1	0.163696155	0.26374452	5.617518248	Hoxb13
GO:0016327	apicolateral plasma membrane	cellular_component	1	0.163696155	0.26374452	5.617518248	Eppk1
GO:0019222	regulation of metabolic process	biological_process	1	0.163696155	0.26374452	5.617518248	Lep
GO:0031435	mitogen-activated protein kinase kinase kinase binding	molecular_function	1	0.163696155	0.26374452	5.617518248	Mapk8ip1
GO:0032691	negative regulation of interleukin-1 beta production	biological_process	1	0.163696155	0.26374452	5.617518248	Aqp4
GO:0034237	protein kinase A regulatory subunit binding	molecular_function	1	0.163696155	0.26374452	5.617518248	Akap5
GO:0045862	positive regulation of proteolysis	biological_process	1	0.163696155	0.26374452	5.617518248	Perp
GO:0009791	post-embryonic development	biological_process	2	0.164386079	0.264169069	2.753685416	Apob;Myl2
GO:0061844	antimicrobial humoral immune response mediated by antimicrobial peptide	biological_process	2	0.164386079	0.264169069	2.753685416	Cxcl15;S100a9
GO:0010628	positive regulation of gene expression	biological_process	6	0.168077018	0.269496594	1.617327711	Ager;Apob;F3;Fn1;Mmp12;Ttn
GO:0006457	protein folding	biological_process	2	0.169425521	0.269496594	2.700729927	Erp27;Fkbp9
GO:0005319	lipid transporter activity	molecular_function	1	0.169658873	0.269496594	5.401459854	Apob
GO:0006885	regulation of pH	biological_process	1	0.169658873	0.269496594	5.401459854	Kcnj16
GO:0015711	organic anion transport	biological_process	1	0.169658873	0.269496594	5.401459854	Slc22a6
GO:0017134	fibroblast growth factor binding	molecular_function	1	0.169658873	0.269496594	5.401459854	Kl
GO:0032703	negative regulation of interleukin-2 production	biological_process	1	0.169658873	0.269496594	5.401459854	Sftpd
GO:0032753	positive regulation of interleukin-4 production	biological_process	1	0.169658873	0.269496594	5.401459854	Prg2
GO:0090200	positive regulation of release of cytochrome c from mitochondria	biological_process	1	0.169658873	0.269496594	5.401459854	Pycard
GO:0000122	negative regulation of transcription by RNA polymerase II	biological_process	9	0.175298861	0.27571972	1.437931292	Ankrd1;Fhl2;Gbp4;Hopx;Hoxb13;Lep;Mmp12;Scgb1a1;Tagln3
GO:0003785	actin monomer binding	molecular_function	1	0.175579386	0.27571972	5.201405785	Myl2
GO:0005104	fibroblast growth factor receptor binding	molecular_function	1	0.175579386	0.27571972	5.201405785	Kl
GO:0007259	receptor signaling pathway via JAK-STAT	biological_process	1	0.175579386	0.27571972	5.201405785	Ager
GO:0016811	hydrolase activity, acting on carbon-nitrogen (but not peptide) bonds, in linear amides	molecular_function	1	0.175579386	0.27571972	5.201405785	Acy3
GO:0030148	sphingolipid biosynthetic process	biological_process	1	0.175579386	0.27571972	5.201405785	Degs2
GO:0030500	regulation of bone mineralization	biological_process	1	0.175579386	0.27571972	5.201405785	Matn1
GO:0048565	digestive tract development	biological_process	1	0.175579386	0.27571972	5.201405785	Cldn18
GO:0048844	artery morphogenesis	biological_process	1	0.175579386	0.27571972	5.201405785	Apob
GO:0043066	negative regulation of apoptotic process	biological_process	6	0.179515177	0.281543423	1.583886724	Actc1;Fhl2;Fn1;Lep;Mapk8ip1;Plac8
GO:0004623	phospholipase A2 activity	molecular_function	1	0.18145799	0.282800566	5.015641293	Pla2g10
GO:0005184	neuropeptide hormone activity	molecular_function	1	0.18145799	0.282800566	5.015641293	Pyy
GO:0016788	hydrolase activity, acting on ester bonds	molecular_function	1	0.18145799	0.282800566	5.015641293	Acy3
GO:0048240	sperm capacitation	biological_process	1	0.18145799	0.282800566	5.015641293	Slc26a3
GO:0055001	muscle cell development	biological_process	1	0.18145799	0.282800566	5.015641293	Myl2
GO:0007156	homophilic cell adhesion via plasma membrane adhesion molecules	biological_process	2	0.18725778	0.285434785	2.530413625	Cdhr2;Dsg2
GO:0001774	microglial cell activation	biological_process	1	0.18729498	0.285434785	4.842688145	Ager
GO:0001954	positive regulation of cell-matrix adhesion	biological_process	1	0.18729498	0.285434785	4.842688145	Emp2
GO:0002476	antigen processing and presentation of endogenous peptide antigen via MHC class Ib	biological_process	1	0.18729498	0.285434785	4.842688145	Gm8909
GO:0002486	antigen processing and presentation of endogenous peptide antigen via MHC class I via ER pathway, TAP-independent	biological_process	1	0.18729498	0.285434785	4.842688145	Gm8909
GO:0006820	anion transport	biological_process	1	0.18729498	0.285434785	4.842688145	Slc22a6
GO:0008340	determination of adult lifespan	biological_process	1	0.18729498	0.285434785	4.842688145	Lep
GO:0010800	positive regulation of peptidyl-threonine phosphorylation	biological_process	1	0.18729498	0.285434785	4.842688145	Chil1
GO:0015276	ligand-gated ion channel activity	molecular_function	1	0.18729498	0.285434785	4.842688145	Grin3b
GO:0035904	aorta development	biological_process	1	0.18729498	0.285434785	4.842688145	Lep
GO:0043393	regulation of protein binding	biological_process	1	0.18729498	0.285434785	4.842688145	Hopx
GO:0043425	bHLH transcription factor binding	molecular_function	1	0.18729498	0.285434785	4.842688145	Fhl2
GO:0045921	positive regulation of exocytosis	biological_process	1	0.18729498	0.285434785	4.842688145	Fgb
GO:0048821	erythrocyte development	biological_process	1	0.18729498	0.285434785	4.842688145	Adgrf5
GO:0050750	low-density lipoprotein particle receptor binding	molecular_function	1	0.18729498	0.285434785	4.842688145	Apob
GO:0051384	response to glucocorticoid	biological_process	1	0.18729498	0.285434785	4.842688145	Tat
GO:0090314	positive regulation of protein targeting to membrane	biological_process	1	0.18729498	0.285434785	4.842688145	Pdzk1
GO:1900273	positive regulation of long-term synaptic potentiation	biological_process	1	0.18729498	0.285434785	4.842688145	Akap5
GO:0019901	protein kinase binding	molecular_function	6	0.188028342	0.286200388	1.560421736	Akap5;Emp2;Mapk8ip1;Myh6;Tns2;Ttn
GO:0001701	in utero embryonic development	biological_process	4	0.188782989	0.28699647	1.777695648	Apob;Myh6;Pdzk1;Ttn
GO:0005604	basement membrane	cellular_component	2	0.189827092	0.288230107	2.507820647	Fn1;Lama4
GO:0015293	symporter activity	molecular_function	2	0.192401255	0.290338973	2.485627543	Slc13a1;Slc6a14
GO:0032496	response to lipopolysaccharide	biological_process	2	0.192401255	0.290338973	2.485627543	S100a9;Umod
GO:0002009	morphogenesis of an epithelium	biological_process	1	0.193090649	0.290338973	4.681265207	Hoxb13
GO:0012506	vesicle membrane	cellular_component	1	0.193090649	0.290338973	4.681265207	Apob
GO:0017022	myosin binding	molecular_function	1	0.193090649	0.290338973	4.681265207	Actc1
GO:0048738	cardiac muscle tissue development	biological_process	1	0.193090649	0.290338973	4.681265207	Pln
GO:1902042	negative regulation of extrinsic apoptotic signaling pathway via death domain receptors	biological_process	1	0.193090649	0.290338973	4.681265207	Fgb
GO:2001243	negative regulation of intrinsic apoptotic signaling pathway	biological_process	1	0.193090649	0.290338973	4.681265207	Mapk8ip1
GO:0008202	steroid metabolic process	biological_process	2	0.19498007	0.292824614	2.463823793	Apob;Cyp3a25
GO:0001530	lipopolysaccharide binding	molecular_function	1	0.198845286	0.295406846	4.530256652	Sftpd
GO:0004553	hydrolase activity, hydrolyzing O-glycosyl compounds	molecular_function	1	0.198845286	0.295406846	4.530256652	Kl
GO:0006695	cholesterol biosynthetic process	biological_process	1	0.198845286	0.295406846	4.530256652	Apoa4
GO:0019897	extrinsic component of plasma membrane	cellular_component	1	0.198845286	0.295406846	4.530256652	Ppl
GO:0030511	positive regulation of transforming growth factor beta receptor signaling pathway	biological_process	1	0.198845286	0.295406846	4.530256652	Lrg1
GO:0031424	keratinization	biological_process	1	0.198845286	0.295406846	4.530256652	Ppl
GO:0042771	intrinsic apoptotic signaling pathway in response to DNA damage by p53 class mediator	biological_process	1	0.198845286	0.295406846	4.530256652	Pycard
GO:0050840	extracellular matrix binding	molecular_function	1	0.198845286	0.295406846	4.530256652	Fbln2
GO:0099092	postsynaptic density, intracellular component	cellular_component	1	0.198845286	0.295406846	4.530256652	Akap5
GO:0030165	PDZ domain binding	molecular_function	2	0.200150881	0.29699035	2.421344072	Nkd1;Pdzk1
GO:0016887	ATPase	molecular_function	3	0.201483675	0.298610375	1.941538565	Abcb1a;Actc1;Myh6
GO:0005737	cytoplasm	cellular_component	54	0.203563922	0.299939437	1.104683122	Actc1;Actg2;Acy3;Ager;Akap5;Ankrd1;Apob;Aqp4;Chil1;Chil3;Cmya5;Cyp2f2;Cyp2j6;Cyp4a10;Dpys;Emp2;Eppk1;F3;Fgb;Fhl2;Gimap6;Grip1;Hopx;Hspb7;Ifit1bl1;Itih4;Keg1;Klhl31;Ky;Lep;Mapk8ip1;Mmp12;Mtus1;Myh6;Myl2;Myl9;Myo5c;Nkd1;Nnat;Pdlim1;Pdlim3;Phyhipl;Ppl;Ppp1r1b;Pycard;Pygm;S100a9;Scgb1a1;Sftpb;Sftpc;Sftpd;Stmn4;Synm;Ttn
GO:0005272	sodium channel activity	molecular_function	1	0.20455918	0.299939437	4.388686131	Scn4a
GO:0007631	feeding behavior	biological_process	1	0.20455918	0.299939437	4.388686131	Pyy
GO:0030168	platelet activation	biological_process	1	0.20455918	0.299939437	4.388686131	Fgb
GO:0031032	actomyosin structure organization	biological_process	1	0.20455918	0.299939437	4.388686131	Actc1
GO:0034394	protein localization to cell surface	biological_process	1	0.20455918	0.299939437	4.388686131	Emp2
GO:0070971	endoplasmic reticulum exit site	cellular_component	1	0.20455918	0.299939437	4.388686131	Apob
GO:2000352	negative regulation of endothelial cell apoptotic process	biological_process	1	0.20455918	0.299939437	4.388686131	Fgb
GO:2001238	positive regulation of extrinsic apoptotic signaling pathway	biological_process	1	0.20455918	0.299939437	4.388686131	Pycard
GO:0006952	defense response	biological_process	2	0.205337998	0.300725507	2.380304342	Cxcl15;Mpo
GO:0005179	hormone activity	molecular_function	2	0.207937203	0.303456059	2.360301785	Lep;Pyy
GO:0006869	lipid transport	biological_process	2	0.207937203	0.303456059	2.360301785	Apoa4;Apob
GO:0055037	recycling endosome	cellular_component	2	0.207937203	0.303456059	2.360301785	Atp9a;Grip1
GO:0001937	negative regulation of endothelial cell proliferation	biological_process	1	0.210232618	0.304296979	4.255695643	Ager
GO:0002230	positive regulation of defense response to virus by host	biological_process	1	0.210232618	0.304296979	4.255695643	Pycard
GO:0015171	amino acid transmembrane transporter activity	molecular_function	1	0.210232618	0.304296979	4.255695643	Slc7a2
GO:0030574	collagen catabolic process	biological_process	1	0.210232618	0.304296979	4.255695643	Mmp12
GO:0048709	oligodendrocyte differentiation	biological_process	1	0.210232618	0.304296979	4.255695643	Tspan2
GO:0050775	positive regulation of dendrite morphogenesis	biological_process	1	0.210232618	0.304296979	4.255695643	Akap5
GO:0071260	cellular response to mechanical stimulus	biological_process	1	0.210232618	0.304296979	4.255695643	Ankrd1
GO:0001669	acrosomal vesicle	cellular_component	2	0.210539929	0.304386198	2.340632603	Hyal3;Pla2g10
GO:0001618	virus receptor activity	molecular_function	1	0.215865884	0.30884276	4.130528124	Hyal3
GO:0005504	fatty acid binding	molecular_function	1	0.215865884	0.30884276	4.130528124	Cyp4a14
GO:0006730	one-carbon metabolic process	biological_process	1	0.215865884	0.30884276	4.130528124	Mat1a
GO:0031069	hair follicle morphogenesis	biological_process	1	0.215865884	0.30884276	4.130528124	Pla2g10
GO:0032008	positive regulation of TOR signaling	biological_process	1	0.215865884	0.30884276	4.130528124	Lep
GO:0035335	peptidyl-tyrosine dephosphorylation	biological_process	1	0.215865884	0.30884276	4.130528124	Tns2
GO:0042605	peptide antigen binding	molecular_function	1	0.215865884	0.30884276	4.130528124	Gm8909
GO:0051281	positive regulation of release of sequestered calcium ion into cytosol	biological_process	1	0.215865884	0.30884276	4.130528124	F2rl3
GO:0097718	disordered domain specific binding	molecular_function	1	0.215865884	0.30884276	4.130528124	Fn1
GO:0016853	isomerase activity	molecular_function	2	0.218367438	0.312061425	2.283544003	Cyp2j6;Fkbp9
GO:0000793	condensed chromosome	cellular_component	1	0.221459259	0.313228336	4.012513034	Sycp3
GO:0019228	neuronal action potential	biological_process	1	0.221459259	0.313228336	4.012513034	Scn4a
GO:0035025	positive regulation of Rho protein signal transduction	biological_process	1	0.221459259	0.313228336	4.012513034	F2rl3
GO:0042832	defense response to protozoan	biological_process	1	0.221459259	0.313228336	4.012513034	Gbp4
GO:0043113	receptor clustering	biological_process	1	0.221459259	0.313228336	4.012513034	Akap5
GO:0043488	regulation of mRNA stability	biological_process	1	0.221459259	0.313228336	4.012513034	Scgb1a1
GO:0046513	ceramide biosynthetic process	biological_process	1	0.221459259	0.313228336	4.012513034	Degs2
GO:0060612	adipose tissue development	biological_process	1	0.221459259	0.313228336	4.012513034	Lep
GO:0070372	regulation of ERK1 and ERK2 cascade	biological_process	1	0.221459259	0.313228336	4.012513034	Fn1
GO:0006814	sodium ion transport	biological_process	2	0.223600138	0.315895747	2.247007299	Scn4a;Slc13a1
GO:0007129	homologous chromosome pairing at meiosis	biological_process	1	0.227013026	0.31889925	3.901054339	Sycp3
GO:0009058	biosynthetic process	biological_process	1	0.227013026	0.31889925	3.901054339	Tat
GO:0032689	negative regulation of interferon-gamma production	biological_process	1	0.227013026	0.31889925	3.901054339	Scgb1a1
GO:0071320	cellular response to cAMP	biological_process	1	0.227013026	0.31889925	3.901054339	Slc26a3
GO:2001244	positive regulation of intrinsic apoptotic signaling pathway	biological_process	1	0.227013026	0.31889925	3.901054339	S100a9
GO:1990830	cellular response to leukemia inhibitory factor	biological_process	2	0.23146733	0.324438653	2.194343066	Pla2g10;Sycp3
GO:0003755	peptidyl-prolyl cis-trans isomerase activity	molecular_function	1	0.232527461	0.324438653	3.795620438	Fkbp9
GO:0004864	protein phosphatase inhibitor activity	molecular_function	1	0.232527461	0.324438653	3.795620438	Ppp1r1b
GO:0008219	cell death	biological_process	1	0.232527461	0.324438653	3.795620438	Emp2
GO:0016235	aggresome	cellular_component	1	0.232527461	0.324438653	3.795620438	Hspb7
GO:0051482	positive regulation of cytosolic calcium ion concentration involved in phospholipase C-activating G protein-coupled signaling pathway	biological_process	1	0.232527461	0.324438653	3.795620438	F2rl3
GO:0030336	negative regulation of cell migration	biological_process	2	0.234093906	0.325890281	2.177332654	Ager;Eppk1
GO:0098794	postsynapse	cellular_component	2	0.234093906	0.325890281	2.177332654	Grip1;Ppp1r1b
GO:0006935	chemotaxis	biological_process	2	0.236722304	0.3291795	2.160583942	Cxcl15;S100a9
GO:0030073	insulin secretion	biological_process	1	0.238002842	0.330218948	3.69573569	Lep
GO:0032588	trans-Golgi network membrane	cellular_component	1	0.238002842	0.330218948	3.69573569	Atp9a
GO:0005769	early endosome	cellular_component	3	0.23867687	0.330783716	1.777695648	Atp9a;Hyal3;Lipc
GO:0005977	glycogen metabolic process	biological_process	1	0.243439443	0.335134966	3.600973236	Pygm
GO:0006641	triglyceride metabolic process	biological_process	1	0.243439443	0.335134966	3.600973236	Lipc
GO:0014070	response to organic cyclic compound	biological_process	1	0.243439443	0.335134966	3.600973236	Tat
GO:0015914	phospholipid transport	biological_process	1	0.243439443	0.335134966	3.600973236	Atp9a
GO:0042542	response to hydrogen peroxide	biological_process	1	0.243439443	0.335134966	3.600973236	Mb
GO:0098586	cellular response to virus	biological_process	1	0.243439443	0.335134966	3.600973236	Mmp12
GO:0006811	ion transport	biological_process	6	0.245670194	0.3378306	1.425766053	Cacna2d1;Grin3b;Kcnj15;Kcnj16;Scn4a;Slc13a1
GO:0001934	positive regulation of protein phosphorylation	biological_process	3	0.246259372	0.338265368	1.748190326	Ager;Akap5;Lep
GO:0005245	voltage-gated calcium channel activity	molecular_function	1	0.248837536	0.338429975	3.510948905	Cacna2d1
GO:0007029	endoplasmic reticulum organization	biological_process	1	0.248837536	0.338429975	3.510948905	Umod
GO:0007528	neuromuscular junction development	biological_process	1	0.248837536	0.338429975	3.510948905	Ky
GO:0008528	G protein-coupled peptide receptor activity	molecular_function	1	0.248837536	0.338429975	3.510948905	Vipr1
GO:0016575	histone deacetylation	biological_process	1	0.248837536	0.338429975	3.510948905	Hopx
GO:0019216	regulation of lipid metabolic process	biological_process	1	0.248837536	0.338429975	3.510948905	Adgrf5
GO:0030501	positive regulation of bone mineralization	biological_process	1	0.248837536	0.338429975	3.510948905	Kl
GO:0043507	positive regulation of JUN kinase activity	biological_process	1	0.248837536	0.338429975	3.510948905	Ager
GO:0043531	ADP binding	molecular_function	1	0.248837536	0.338429975	3.510948905	Mat1a
GO:0005912	adherens junction	cellular_component	2	0.249886158	0.339483498	2.080562314	Pdlim1;Pdlim3
GO:0005178	integrin binding	molecular_function	2	0.252522242	0.342689001	2.065264062	Emp2;Fn1
GO:0008009	chemokine activity	molecular_function	1	0.254197393	0.343457547	3.425316005	Cxcl15
GO:0032590	dendrite membrane	cellular_component	1	0.254197393	0.343457547	3.425316005	Akap5
GO:0032733	positive regulation of interleukin-10 production	biological_process	1	0.254197393	0.343457547	3.425316005	Pycard
GO:0046627	negative regulation of insulin receptor signaling pathway	biological_process	1	0.254197393	0.343457547	3.425316005	Tns2
GO:0001650	fibrillar center	cellular_component	2	0.255159086	0.344006646	2.050189142	Ager;Ankrd1
GO:0005923	bicellular tight junction	cellular_component	2	0.255159086	0.344006646	2.050189142	Cldn18;Eppk1
GO:0009408	response to heat	biological_process	1	0.259519283	0.348368788	3.343760862	Hspb7
GO:0045095	keratin filament	cellular_component	1	0.259519283	0.348368788	3.343760862	Eppk1
GO:0050796	regulation of insulin secretion	biological_process	1	0.259519283	0.348368788	3.343760862	Lep
GO:0071333	cellular response to glucose stimulus	biological_process	1	0.259519283	0.348368788	3.343760862	Aqp4
GO:0000086	G2/M transition of mitotic cell cycle	biological_process	1	0.264803472	0.352407628	3.265998981	Abcb1a
GO:0001916	positive regulation of T cell mediated cytotoxicity	biological_process	1	0.264803472	0.352407628	3.265998981	Gm8909
GO:0002062	chondrocyte differentiation	biological_process	1	0.264803472	0.352407628	3.265998981	Matn1
GO:0006890	retrograde vesicle-mediated transport, Golgi to endoplasmic reticulum	biological_process	1	0.264803472	0.352407628	3.265998981	Atp9a
GO:0010507	negative regulation of autophagy	biological_process	1	0.264803472	0.352407628	3.265998981	Lep
GO:0017046	peptide hormone binding	molecular_function	1	0.264803472	0.352407628	3.265998981	Vipr1
GO:0045596	negative regulation of cell differentiation	biological_process	1	0.264803472	0.352407628	3.265998981	Hopx
GO:0070098	chemokine-mediated signaling pathway	biological_process	1	0.264803472	0.352407628	3.265998981	Cxcl15
GO:0006816	calcium ion transport	biological_process	2	0.268349766	0.35594918	1.977999383	Cacna2d1;Pln
GO:0006955	immune response	biological_process	3	0.269219892	0.35594918	1.665272208	Cxcl15;Gm8909;Prg2
GO:0006635	fatty acid beta-oxidation	biological_process	1	0.270050225	0.35594918	3.191771732	Lep
GO:0006644	phospholipid metabolic process	biological_process	1	0.270050225	0.35594918	3.191771732	Pla2g10
GO:0007187	G protein-coupled receptor signaling pathway, coupled to cyclic nucleotide second messenger	biological_process	1	0.270050225	0.35594918	3.191771732	Vipr1
GO:0010811	positive regulation of cell-substrate adhesion	biological_process	1	0.270050225	0.35594918	3.191771732	Fbln2
GO:0030855	epithelial cell differentiation	biological_process	1	0.270050225	0.35594918	3.191771732	Cdhr2
GO:0046034	ATP metabolic process	biological_process	1	0.270050225	0.35594918	3.191771732	Myh6
GO:0060076	excitatory synapse	cellular_component	1	0.270050225	0.35594918	3.191771732	Akap5
GO:0042593	glucose homeostasis	biological_process	2	0.270988231	0.35680597	1.96416722	Adgrf5;Lep
GO:0006959	humoral immune response	biological_process	1	0.275259806	0.361278496	3.120843471	Jchain
GO:0010718	positive regulation of epithelial to mesenchymal transition	biological_process	1	0.275259806	0.361278496	3.120843471	Ager
GO:0030217	T cell differentiation	biological_process	1	0.275259806	0.361278496	3.120843471	Lep
GO:0008543	fibroblast growth factor receptor signaling pathway	biological_process	1	0.280432477	0.366514598	3.052999048	Kl
GO:0030155	regulation of cell adhesion	biological_process	1	0.280432477	0.366514598	3.052999048	Lama4
GO:0044295	axonal growth cone	cellular_component	1	0.280432477	0.366514598	3.052999048	Mapk8ip1
GO:0045773	positive regulation of axon extension	biological_process	1	0.280432477	0.366514598	3.052999048	Fn1
GO:0003824	catalytic activity	molecular_function	4	0.283105153	0.369617792	1.486115939	Hyal3;Mtarc1;Pygm;Tat
GO:0032991	protein-containing complex	cellular_component	8	0.285288743	0.37126901	1.284004171	Akap5;Ankrd1;Aqp4;Bhmt;Dpys;Pln;Pycard;Slc22a6
GO:0043124	negative regulation of I-kappaB kinase/NF-kappaB signaling	biological_process	1	0.285568496	0.37126901	2.988041621	Pycard
GO:0071560	cellular response to transforming growth factor beta stimulus	biological_process	1	0.285568496	0.37126901	2.988041621	Ankrd1
GO:0120163	negative regulation of cold-induced thermogenesis	biological_process	1	0.285568496	0.37126901	2.988041621	Lama4
GO:0045202	synapse	cellular_component	7	0.286635366	0.371713329	1.310754258	Actc1;Akap5;Apoa4;Fgb;Grin3b;Grip1;Mapk8ip1
GO:0031225	anchored component of membrane	cellular_component	2	0.286810284	0.371713329	1.885073238	Ly6c2;Umod
GO:0051092	positive regulation of NF-kappaB transcription factor activity	biological_process	2	0.286810284	0.371713329	1.885073238	Ager;Pycard
GO:0015485	cholesterol binding	molecular_function	1	0.290668121	0.375143544	2.925790754	Apoa4
GO:0032147	activation of protein kinase activity	biological_process	1	0.290668121	0.375143544	2.925790754	Emp2
GO:0035458	cellular response to interferon-beta	biological_process	1	0.290668121	0.375143544	2.925790754	Ifi211
GO:0045907	positive regulation of vasoconstriction	biological_process	1	0.290668121	0.375143544	2.925790754	Fgb
GO:0000775	chromosome, centromeric region	cellular_component	2	0.29471009	0.377743778	1.847867845	Sycp2l;Sycp3
GO:0001890	placenta development	biological_process	1	0.29573161	0.377743778	2.866080739	Lep
GO:0007157	heterophilic cell-cell adhesion via plasma membrane cell adhesion molecules	biological_process	1	0.29573161	0.377743778	2.866080739	Umod
GO:0007193	adenylate cyclase-inhibiting G protein-coupled receptor signaling pathway	biological_process	1	0.29573161	0.377743778	2.866080739	Akap5
GO:0007568	aging	biological_process	1	0.29573161	0.377743778	2.866080739	Kl
GO:0009749	response to glucose	biological_process	1	0.29573161	0.377743778	2.866080739	Nnat
GO:0016358	dendrite development	biological_process	1	0.29573161	0.377743778	2.866080739	Grip1
GO:0046427	positive regulation of receptor signaling pathway via JAK-STAT	biological_process	1	0.29573161	0.377743778	2.866080739	Lep
GO:0055088	lipid homeostasis	biological_process	1	0.29573161	0.377743778	2.866080739	Apoa4
GO:0098686	hippocampal mossy fiber to CA3 synapse	cellular_component	1	0.29573161	0.377743778	2.866080739	Grin3b
GO:0098978	glutamatergic synapse	cellular_component	5	0.296964472	0.378927889	1.379547703	Actc1;Akap5;Cacna2d1;Grip1;Ppp1r1b
GO:0006665	sphingolipid metabolic process	biological_process	1	0.300759215	0.382195556	2.808759124	Sftpb
GO:0007188	adenylate cyclase-modulating G protein-coupled receptor signaling pathway	biological_process	1	0.300759215	0.382195556	2.808759124	Vipr1
GO:0019894	kinesin binding	molecular_function	1	0.300759215	0.382195556	2.808759124	Mapk8ip1
GO:0032715	negative regulation of interleukin-6 production	biological_process	1	0.300759215	0.382195556	2.808759124	Aqp4
GO:0007162	negative regulation of cell adhesion	biological_process	1	0.305751189	0.386162817	2.753685416	Ager
GO:0030838	positive regulation of actin filament polymerization	biological_process	1	0.305751189	0.386162817	2.753685416	Pycard
GO:0035690	cellular response to drug	biological_process	1	0.305751189	0.386162817	2.753685416	Ankrd1
GO:0055038	recycling endosome membrane	cellular_component	1	0.305751189	0.386162817	2.753685416	Atp9a
GO:0097190	apoptotic signaling pathway	biological_process	1	0.305751189	0.386162817	2.753685416	Umod
GO:1901216	positive regulation of neuron death	biological_process	1	0.305751189	0.386162817	2.753685416	Ager
GO:0072659	protein localization to plasma membrane	biological_process	2	0.310471388	0.391226569	1.777695648	Emp2;Pdzk1
GO:0032024	positive regulation of insulin secretion	biological_process	1	0.310707783	0.391226569	2.700729927	Nnat
GO:0032868	response to insulin	biological_process	1	0.310707783	0.391226569	2.700729927	Lep
GO:0031397	negative regulation of protein ubiquitination	biological_process	1	0.315629246	0.396617278	2.649772759	Gbp4
GO:0045111	intermediate filament cytoskeleton	cellular_component	1	0.315629246	0.396617278	2.649772759	Synm
GO:0031012	extracellular matrix	cellular_component	3	0.319648465	0.401130412	1.510085551	Fn1;Matn1;Mmp12
GO:0030178	negative regulation of Wnt signaling pathway	biological_process	1	0.320515826	0.401130412	2.600702893	Nkd1
GO:0035914	skeletal muscle cell differentiation	biological_process	1	0.320515826	0.401130412	2.600702893	Ankrd1
GO:0042626	ATPase-coupled transmembrane transporter activity	molecular_function	1	0.320515826	0.401130412	2.600702893	Abcb1a
GO:0031982	vesicle	cellular_component	2	0.320941035	0.401257258	1.733801928	Myo5c;Pln
GO:0004896	cytokine receptor activity	molecular_function	1	0.325367766	0.405156445	2.553417386	F3
GO:0042552	myelination	biological_process	1	0.325367766	0.405156445	2.553417386	Tspan2
GO:0043280	positive regulation of cysteine-type endopeptidase activity involved in apoptotic process	biological_process	1	0.325367766	0.405156445	2.553417386	Pycard
GO:0051219	phosphoprotein binding	molecular_function	1	0.325367766	0.405156445	2.553417386	Dpys
GO:0002250	adaptive immune response	biological_process	2	0.326162006	0.405737676	1.712658002	Fgb;Jchain
GO:0001756	somitogenesis	biological_process	1	0.330185312	0.408690911	2.507820647	Ttn
GO:0015297	antiporter activity	molecular_function	1	0.330185312	0.408690911	2.507820647	Slc26a3
GO:0034446	substrate adhesion-dependent cell spreading	biological_process	1	0.330185312	0.408690911	2.507820647	Fn1
GO:0042531	positive regulation of tyrosine phosphorylation of STAT protein	biological_process	1	0.330185312	0.408690911	2.507820647	Lep
GO:1903078	positive regulation of protein localization to plasma membrane	biological_process	1	0.330185312	0.408690911	2.507820647	Akap5
GO:0005667	transcription regulator complex	cellular_component	3	0.331339165	0.408935028	1.478294276	Ankrd1;Hoxb13;Pdlim1
GO:0007166	cell surface receptor signaling pathway	biological_process	2	0.331372694	0.408935028	1.692023569	Adgrf5;Vipr1
GO:0031175	neuron projection development	biological_process	2	0.331372694	0.408935028	1.692023569	Ager;Stmn4
GO:0002227	innate immune response in mucosa	biological_process	1	0.334968705	0.411732367	2.463823793	Apoa4
GO:0005507	copper ion binding	molecular_function	1	0.334968705	0.411732367	2.463823793	Apoa4
GO:0006749	glutathione metabolic process	biological_process	1	0.334968705	0.411732367	2.463823793	Gpx3
GO:0008286	insulin receptor signaling pathway	biological_process	1	0.334968705	0.411732367	2.463823793	Kl
GO:0010976	positive regulation of neuron projection development	biological_process	2	0.336572343	0.412896831	1.671880431	Ankrd1;S100a9
GO:0016787	hydrolase activity	molecular_function	13	0.336582566	0.412896831	1.154041359	Acy3;Ces2e;Cfd;Chil3;Dpys;Hyal3;Kl;Ky;Lipc;Mmp12;Nanp;Pla2g10;Tns2
GO:0005515	protein binding	molecular_function	40	0.339529067	0.415919795	1.069188856	Actc1;Acy3;Ager;Akap5;Ankrd1;Aqp4;Cacna2d1;Cbr2;Chil1;Cldn18;Cmya5;Fbln2;Fhl2;Fn1;Gbp4;Grip1;Hopx;Hoxb13;Itih4;Kcnj15;Kl;Lep;Lipc;Mapk8ip1;Matn1;Myh6;Nkd1;Pdlim1;Pdlim3;Pdzk1;Plac8;Pln;Ppl;Pycard;Scgb3a2;Slc26a3;Sycp3;Synm;Ttn;Umod
GO:0014704	intercalated disc	cellular_component	1	0.339718186	0.415919795	2.421344072	Dsg2
GO:0016746	acyltransferase activity	molecular_function	2	0.344349519	0.420861654	1.642549195	Keg1;Lipc
GO:0009898	cytoplasmic side of plasma membrane	cellular_component	1	0.344433993	0.420861654	2.380304342	Akap5
GO:0005216	ion channel activity	molecular_function	2	0.349518412	0.426653509	1.623560187	Grin3b;Scn4a
GO:0005764	lysosome	cellular_component	4	0.352232202	0.42954301	1.334327375	Hyal3;Mpo;Pla2g10;Sftpb
GO:0009615	response to virus	biological_process	1	0.353765532	0.430142781	2.302261577	Hyal3
GO:0010033	response to organic substance	biological_process	1	0.353765532	0.430142781	2.302261577	Pygm
GO:0010506	regulation of autophagy	biological_process	1	0.353765532	0.430142781	2.302261577	Pycard
GO:0003714	transcription corepressor activity	molecular_function	2	0.354673797	0.430402385	1.605005214	Ankrd1;Fhl2
GO:0006914	autophagy	biological_process	2	0.354673797	0.430402385	1.605005214	S100a9;Umod
GO:0038023	signaling receptor activity	molecular_function	2	0.359815021	0.4362141	1.586869562	Ager;Grin3b
GO:0035556	intracellular signal transduction	biological_process	4	0.360326558	0.436407239	1.318666255	Lep;Ppp1r1b;Stk32c;Tns2
GO:0009897	external side of plasma membrane	cellular_component	4	0.361945409	0.437890828	1.315578044	Ager;Aqp4;Fgb;Gm8909
GO:0030036	actin cytoskeleton organization	biological_process	2	0.362380122	0.437890828	1.577954564	Pdlim1;Pdlim3
GO:0005793	endoplasmic reticulum-Golgi intermediate compartment	cellular_component	1	0.362965198	0.437890828	2.229173908	Fn1
GO:0031532	actin cytoskeleton reorganization	biological_process	1	0.362965198	0.437890828	2.229173908	S100a9
GO:0001540	amyloid-beta binding	molecular_function	1	0.367516159	0.442949923	2.194343066	Ager
GO:0070830	bicellular tight junction assembly	biological_process	1	0.372034843	0.447960321	2.160583942	Cldn18
GO:0007517	muscle organ development	biological_process	1	0.376521478	0.452044681	2.127847821	Ky
GO:0016328	lateral plasma membrane	cellular_component	1	0.376521478	0.452044681	2.127847821	Dsg2
GO:0042102	positive regulation of T cell proliferation	biological_process	1	0.376521478	0.452044681	2.127847821	Lep
GO:0031901	early endosome membrane	cellular_component	1	0.38097629	0.456508339	2.096088899	Atp9a
GO:0045296	cadherin binding	molecular_function	1	0.38097629	0.456508339	2.096088899	Akap5
GO:0006631	fatty acid metabolic process	biological_process	2	0.382758727	0.458201027	1.510085551	Cyp4a10;Lipc
GO:0006915	apoptotic process	biological_process	5	0.384231647	0.45952028	1.229754433	Chil1;Perp;Pycard;S100a9;Umod
GO:0005518	collagen binding	molecular_function	1	0.385399502	0.459586124	2.065264062	Mmp12
GO:0015631	tubulin binding	molecular_function	1	0.385399502	0.459586124	2.065264062	Stmn4
GO:1901224	positive regulation of NIK/NF-kappaB signaling	biological_process	1	0.385399502	0.459586124	2.065264062	Ager
GO:0003774	motor activity	molecular_function	1	0.389791337	0.463485093	2.035332699	Myh6
GO:0010467	gene expression	biological_process	1	0.389791337	0.463485093	2.035332699	Umod
GO:0043198	dendritic shaft	cellular_component	1	0.389791337	0.463485093	2.035332699	Akap5
GO:0004252	serine-type endopeptidase activity	molecular_function	2	0.39284585	0.466669231	1.478294276	Cfd;F3
GO:0008289	lipid binding	molecular_function	3	0.393384554	0.466861554	1.329065832	Apoa4;Apol7a;Lipc
GO:0018107	peptidyl-threonine phosphorylation	biological_process	1	0.394152017	0.467324736	2.006256517	Umod
GO:0043209	myelin sheath	cellular_component	2	0.395356264	0.468304408	1.470554515	Tagln3;Tspan2
GO:0007611	learning or memory	biological_process	1	0.39848176	0.469761085	1.977999383	Ager
GO:0008092	cytoskeletal protein binding	molecular_function	1	0.39848176	0.469761085	1.977999383	Pdlim3
GO:0008542	visual learning	biological_process	1	0.39848176	0.469761085	1.977999383	Ppp1r1b
GO:0010508	positive regulation of autophagy	biological_process	1	0.39848176	0.469761085	1.977999383	Ager
GO:0099061	integral component of postsynaptic density membrane	cellular_component	1	0.39848176	0.469761085	1.977999383	Grin3b
GO:0000795	synaptonemal complex	cellular_component	1	0.402780784	0.472637426	1.95052717	Sycp3
GO:0002039	p53 binding	molecular_function	1	0.402780784	0.472637426	1.95052717	Ankrd1
GO:0006633	fatty acid biosynthetic process	biological_process	1	0.402780784	0.472637426	1.95052717	Lipc
GO:0006909	phagocytosis	biological_process	1	0.402780784	0.472637426	1.95052717	Lep
GO:0005887	integral component of plasma membrane	cellular_component	10	0.402828993	0.472637426	1.119919906	Aqp4;Cdhr2;F2rl3;Perp;Scn4a;Slc13a1;Slc22a6;Slc26a3;Slc6a14;Tspan2
GO:0030433	ubiquitin-dependent ERAD pathway	biological_process	1	0.407049306	0.476686286	1.923807619	Umod
GO:0050680	negative regulation of epithelial cell proliferation	biological_process	1	0.407049306	0.476686286	1.923807619	Eppk1
GO:0019731	antibacterial humoral response	biological_process	1	0.411287541	0.480740814	1.897810219	Jchain
GO:0045732	positive regulation of protein catabolic process	biological_process	1	0.411287541	0.480740814	1.897810219	Nkd1
GO:0005581	collagen trimer	cellular_component	1	0.415495702	0.484288969	1.872506083	Sftpd
GO:0006812	cation transport	biological_process	1	0.415495702	0.484288969	1.872506083	Scn4a
GO:0097110	scaffold protein binding	molecular_function	1	0.415495702	0.484288969	1.872506083	Akap5
GO:0000287	magnesium ion binding	molecular_function	2	0.41773267	0.486438701	1.404379562	Atp9a;Mat1a
GO:0001568	blood vessel development	biological_process	1	0.419674	0.486868994	1.847867845	Lama4
GO:0007338	single fertilization	biological_process	1	0.419674	0.486868994	1.847867845	Hyal3
GO:0032088	negative regulation of NF-kappaB transcription factor activity	biological_process	1	0.419674	0.486868994	1.847867845	Pycard
GO:0043525	positive regulation of neuron apoptotic process	biological_process	1	0.419674	0.486868994	1.847867845	Ager
GO:0016485	protein processing	biological_process	1	0.423822647	0.490762859	1.823869561	F3
GO:0060041	retina development in camera-type eye	biological_process	1	0.423822647	0.490762859	1.823869561	Cfd
GO:0004197	cysteine-type endopeptidase activity	molecular_function	1	0.42794185	0.495069983	1.800486618	Pycard
GO:0032729	positive regulation of interferon-gamma production	biological_process	1	0.432031818	0.499335282	1.777695648	Pycard
GO:0006821	chloride transport	biological_process	1	0.436092756	0.502155135	1.755474453	Slc26a3
GO:0007229	integrin-mediated signaling pathway	biological_process	1	0.436092756	0.502155135	1.755474453	Fn1
GO:0040008	regulation of growth	biological_process	1	0.436092756	0.502155135	1.755474453	Hoxb13
GO:0048661	positive regulation of smooth muscle cell proliferation	biological_process	1	0.436092756	0.502155135	1.755474453	Ager
GO:0016055	Wnt signaling pathway	biological_process	2	0.439689933	0.503987721	1.343903887	Nkd1;Tmem198
GO:0001649	osteoblast differentiation	biological_process	1	0.44012487	0.503987721	1.733801928	Fhl2
GO:0005902	microvillus	cellular_component	1	0.44012487	0.503987721	1.733801928	Lipc
GO:0030097	hemopoiesis	biological_process	1	0.44012487	0.503987721	1.733801928	Cxcl15
GO:0043433	negative regulation of DNA-binding transcription factor activity	biological_process	1	0.44012487	0.503987721	1.733801928	Pla2g10
GO:0045444	fat cell differentiation	biological_process	1	0.44012487	0.503987721	1.733801928	Adgrf5
GO:0005267	potassium channel activity	molecular_function	1	0.444128361	0.506200725	1.712658002	Kcnj15
GO:0030307	positive regulation of cell growth	biological_process	1	0.444128361	0.506200725	1.712658002	Slc44a4
GO:0030594	neurotransmitter receptor activity	molecular_function	1	0.444128361	0.506200725	1.712658002	Grin3b
GO:0043087	regulation of GTPase activity	biological_process	1	0.444128361	0.506200725	1.712658002	Pycard
GO:0060090	molecular adaptor activity	molecular_function	1	0.444128361	0.506200725	1.712658002	Akap5
GO:0003713	transcription coactivator activity	molecular_function	2	0.444508789	0.506200725	1.331165462	Ankrd1;Pdlim1
GO:0005802	trans-Golgi network	cellular_component	2	0.446909695	0.508467505	1.324886379	Atp9a;Pcsk1n
GO:0008134	transcription factor binding	molecular_function	3	0.453929088	0.515979945	1.207203062	Ankrd1;Fhl2;Ifi211
GO:0045211	postsynaptic membrane	cellular_component	2	0.456455562	0.518376207	1.300351446	Grin3b;Grip1
GO:0000922	spindle pole	cellular_component	1	0.459860121	0.521764368	1.632999491	Umod
GO:0043065	positive regulation of apoptotic process	biological_process	3	0.470530774	0.533099104	1.176854382	Ager;Ankrd1;Pycard
GO:0016363	nuclear matrix	cellular_component	1	0.471368153	0.533099104	1.577954564	Mat1a
GO:0031647	regulation of protein stability	biological_process	1	0.471368153	0.533099104	1.577954564	Pycard
GO:0005739	mitochondrion	cellular_component	13	0.47157112	0.533099104	1.048646428	Cbr2;Hspb7;Keg1;Mapk8ip1;Mpo;Mtarc1;Mtus1;Myh6;Perp;Phyhipl;Pln;Pycard;Tat
GO:0032869	cellular response to insulin stimulus	biological_process	1	0.475149813	0.536655076	1.560421736	Lep
GO:0044877	protein-containing complex binding	molecular_function	5	0.476727562	0.537946675	1.102338746	Ager;Akap5;Bhmt;Myh6;Pdzk1
GO:0032880	regulation of protein localization	biological_process	1	0.482632751	0.543619981	1.526499524	Nnat
GO:0070588	calcium ion transmembrane transport	biological_process	1	0.482632751	0.543619981	1.526499524	Cacna2d1
GO:0005884	actin filament	cellular_component	1	0.486334407	0.547291853	1.510085551	Actc1
GO:0006508	proteolysis	biological_process	4	0.487573664	0.548188539	1.110181472	Cfd;Ky;Mmp12;Pycard
GO:0030317	flagellated sperm motility	biological_process	1	0.490009771	0.55042802	1.494020811	Apob
GO:0006606	protein import into nucleus	biological_process	1	0.493659027	0.554024941	1.478294276	Mmp12
GO:0008022	protein C-terminus binding	molecular_function	2	0.498214204	0.55863113	1.200324412	Fn1;Grip1
GO:0008104	protein localization	biological_process	1	0.504451987	0.565113935	1.433040369	Grip1
GO:0004725	protein tyrosine phosphatase activity	molecular_function	1	0.507998643	0.567547627	1.418565214	Tns2
GO:0005811	lipid droplet	cellular_component	1	0.507998643	0.567547627	1.418565214	Apob
GO:0031594	neuromuscular junction	cellular_component	1	0.507998643	0.567547627	1.418565214	Lama4
GO:0006351	transcription, DNA-templated	biological_process	1	0.511520098	0.570967029	1.404379562	Ppp1r1b
GO:0002244	hematopoietic progenitor cell differentiation	biological_process	1	0.518488121	0.578223926	1.376842708	Zfp784
GO:0106310	protein serine kinase activity	molecular_function	2	0.522717222	0.581892757	1.146432296	Stk32c;Ttn
GO:0106311	protein threonine kinase activity	molecular_function	2	0.522717222	0.581892757	1.146432296	Stk32c;Ttn
GO:0003697	single-stranded DNA binding	molecular_function	1	0.525357462	0.584306908	1.350364964	Jchain
GO:0090263	positive regulation of canonical Wnt signaling pathway	biological_process	1	0.532129509	0.591308037	1.324886379	Tmem198
GO:0007613	memory	biological_process	1	0.535479475	0.593965148	1.312504264	Ppp1r1b
GO:0030324	lung development	biological_process	1	0.535479475	0.593965148	1.312504264	Chil1
GO:0030335	positive regulation of cell migration	biological_process	2	0.537891765	0.596107242	1.114586954	Ager;Fn1
GO:0016311	dephosphorylation	biological_process	1	0.54210814	0.59970713	1.288421617	Nanp
GO:0050728	negative regulation of inflammatory response	biological_process	1	0.54210814	0.59970713	1.288421617	Pla2g10
GO:0004222	metalloendopeptidase activity	molecular_function	1	0.545387173	0.602259098	1.276708693	Mmp12
GO:0051260	protein homooligomerization	biological_process	1	0.545387173	0.602259098	1.276708693	Pycard
GO:0008284	positive regulation of cell population proliferation	biological_process	4	0.546053363	0.602457806	1.030737293	Emp2;Fn1;Lep;Plac8
GO:0007010	cytoskeleton organization	biological_process	1	0.548642895	0.604238709	1.265206813	Eppk1
GO:0007626	locomotory behavior	biological_process	1	0.548642895	0.604238709	1.265206813	Ppp1r1b
GO:0001525	angiogenesis	biological_process	2	0.552734509	0.608204313	1.084462982	Fn1;Lep
GO:0004175	endopeptidase activity	molecular_function	1	0.555085061	0.610248794	1.242813772	Cfd
GO:0030334	regulation of cell migration	biological_process	1	0.558271831	0.613208155	1.231911897	Lama4
GO:0000278	mitotic cell cycle	biological_process	1	0.561435941	0.615592151	1.221199619	Sycp3
GO:0042391	regulation of membrane potential	biological_process	1	0.561435941	0.615592151	1.221199619	Popdc2
GO:0004713	protein tyrosine kinase activity	molecular_function	1	0.567696817	0.621906593	1.200324412	Ttn
GO:0051091	positive regulation of DNA-binding transcription factor activity	biological_process	1	0.570793901	0.624747035	1.190152171	Pycard
GO:0035264	multicellular organism growth	biological_process	1	0.576922143	0.630897207	1.170316302	Tns2
GO:0044297	cell body	cellular_component	1	0.579953611	0.63365302	1.160644266	Mapk8ip1
GO:0007399	nervous system development	biological_process	3	0.5844128	0.637962519	0.993664784	Apob;Fn1;Grip1
GO:0003712	transcription coregulator activity	molecular_function	1	0.594790522	0.648149039	1.114586954	Fhl2
GO:0042826	histone deacetylase binding	molecular_function	1	0.594790522	0.648149039	1.114586954	Ankrd1
GO:0019899	enzyme binding	molecular_function	3	0.598712707	0.651849775	0.973011244	Fn1;Pycard;Ttn
GO:0030308	negative regulation of cell growth	biological_process	1	0.600578551	0.653307133	1.097171533	Myl2
GO:0017124	SH3 domain binding	molecular_function	1	0.603441712	0.655271062	1.088666327	Akap5
GO:0090090	negative regulation of canonical Wnt signaling pathway	biological_process	1	0.603441712	0.655271062	1.088666327	Nkd1
GO:0005938	cell cortex	cellular_component	1	0.606284498	0.657460072	1.080291971	Fgb
GO:0030424	axon	cellular_component	3	0.606518856	0.657460072	0.96190381	Ager;Mapk8ip1;Scn4a
GO:0007283	spermatogenesis	biological_process	3	0.608068126	0.658563294	0.959712685	Apob;Nkd1;Sycp3
GO:0019221	cytokine-mediated signaling pathway	biological_process	1	0.609107053	0.659112349	1.072045467	F3
GO:0042493	response to drug	biological_process	1	0.61190952	0.661567099	1.063923911	Umod
GO:0006417	regulation of translation	biological_process	1	0.622921327	0.672299237	1.032632031	S100a9
GO:0007286	spermatid development	biological_process	1	0.622921327	0.672299237	1.032632031	Sycp3
GO:0043410	positive regulation of MAPK cascade	biological_process	1	0.628310343	0.677525253	1.017666349	Lep
GO:0004721	phosphoprotein phosphatase activity	molecular_function	1	0.636250838	0.68549112	0.996013874	Tns2
GO:0044325	ion channel binding	molecular_function	1	0.641450712	0.69049299	0.98208361	Pycard
GO:0061629	RNA polymerase II-specific DNA-binding transcription factor binding	molecular_function	1	0.646576788	0.695406805	0.968537629	Ankrd1
GO:0008083	growth factor activity	molecular_function	1	0.649112477	0.697528498	0.96190381	Lep
GO:0005770	late endosome	cellular_component	1	0.651630105	0.699627123	0.955360246	Lipc
GO:0005622	intracellular anatomical structure	cellular_component	1	0.659075896	0.70639709	0.936253041	Scgb1a1
GO:0008360	regulation of cell shape	biological_process	1	0.659075896	0.70639709	0.936253041	Fn1
GO:0043565	sequence-specific DNA binding	molecular_function	3	0.659736208	0.706493657	0.888847824	Hopx;Hoxb13;Mmp12
GO:0001227	DNA-binding transcription repressor activity, RNA polymerase II-specific	molecular_function	2	0.672734298	0.719477906	0.869584868	Hoxb13;Ifi211
GO:0000166	nucleotide binding	molecular_function	11	0.673022512	0.719477906	0.909786524	Abcb1a;Actc1;Actg2;Atp9a;Gimap6;Mat1a;Myh6;Popdc2;Pygm;Stk32c;Ttn
GO:0007605	sensory perception of sound	biological_process	1	0.678167888	0.723729555	0.888847824	Aqp4
GO:0008237	metallopeptidase activity	molecular_function	1	0.678167888	0.723729555	0.888847824	Mmp12
GO:0014069	postsynaptic density	cellular_component	2	0.679301149	0.724315081	0.858947744	Akap5;Grip1
GO:0003690	double-stranded DNA binding	molecular_function	1	0.685050418	0.729190265	0.872285442	Ifi211
GO:0008236	serine-type peptidase activity	molecular_function	1	0.685050418	0.729190265	0.872285442	Cfd
GO:0051321	meiotic cell cycle	biological_process	1	0.691786814	0.735594909	0.856329001	Sycp3
GO:0008233	peptidase activity	molecular_function	3	0.692254773	0.735594909	0.846011784	Cfd;Ky;Mmp12
GO:0005925	focal adhesion	cellular_component	1	0.70054667	0.743768058	0.835940216	Tns2
GO:0046983	protein dimerization activity	molecular_function	1	0.704833459	0.747678644	0.826105625	Pycard
GO:0005635	nuclear envelope	cellular_component	1	0.709059323	0.751517965	0.816499745	Scgb1a1
GO:0005741	mitochondrial outer membrane	cellular_component	1	0.711149678	0.753089274	0.811780094	Mtarc1
GO:0018105	peptidyl-serine phosphorylation	biological_process	1	0.713225122	0.754642123	0.807114691	Stk32c
GO:0008168	methyltransferase activity	molecular_function	1	0.717331702	0.758339572	0.797942933	Bhmt
GO:0005525	GTP binding	molecular_function	2	0.723766229	0.764489649	0.788977282	Gbp4;Gimap6
GO:0042803	protein homodimerization activity	molecular_function	4	0.724420833	0.764529312	0.818880211	Apoa4;Jchain;Pln;Pycard
GO:0007411	axon guidance	biological_process	1	0.727344527	0.766309413	0.775900311	Pla2g10
GO:0043197	dendritic spine	cellular_component	1	0.727344527	0.766309413	0.775900311	Akap5
GO:0030425	dendrite	cellular_component	3	0.731937808	0.770493581	0.794931828	Akap5;Grip1;Mapk8ip1
GO:0005768	endosome	cellular_component	4	0.737940947	0.776153509	0.803650679	Akap5;Aqp4;Atp9a;Hyal3
GO:0000139	Golgi membrane	cellular_component	1	0.740773587	0.778273282	0.747010405	Pycard
GO:0043005	neuron projection	cellular_component	3	0.741212649	0.778273282	0.78311128	Grip1;Mapk8ip1;Stmn4
GO:0007420	brain development	biological_process	1	0.742637644	0.779109264	0.743057969	Nnat
GO:0006897	endocytosis	biological_process	1	0.746325932	0.782316269	0.735277258	Atp9a
GO:0042981	regulation of apoptotic process	biological_process	1	0.751760202	0.787346483	0.723906991	Pycard
GO:0015630	microtubule cytoskeleton	cellular_component	1	0.762284433	0.797694605	0.702189781	Mtus1
GO:0016757	glycosyltransferase activity	molecular_function	1	0.772365605	0.807562012	0.681737651	Pygm
GO:0016021	integral component of membrane	cellular_component	35	0.774746012	0.809367882	0.909403972	Abcb1a;Adgrf5;Ager;Aqp4;Atp9a;Cacna2d1;Cdhr2;Cldn18;Cyp4a10;Degs2;Dsg2;Emp2;F2rl3;F3;Grin3b;Kcnj15;Kcnj16;Kl;Lyve1;Ms4a8a;Mtarc1;Npdc1;Perp;Pln;Popdc2;Scn4a;Slc13a1;Slc22a6;Slc26a3;Slc44a4;Slc6a14;Slc7a2;Tmem198;Tspan2;Vipr1
GO:0005789	endoplasmic reticulum membrane	cellular_component	2	0.781284691	0.815511147	0.702189781	Grin3b;Pln
GO:0005524	ATP binding	molecular_function	8	0.784773147	0.818462904	0.80537896	Abcb1a;Actc1;Actg2;Atp9a;Mat1a;Myh6;Stk32c;Ttn
GO:0043235	receptor complex	cellular_component	1	0.791272083	0.824546771	0.644210808	Vipr1
GO:0004674	protein serine/threonine kinase activity	molecular_function	2	0.798370298	0.830870534	0.676809427	Stk32c;Ttn
GO:0005125	cytokine activity	molecular_function	1	0.798681845	0.830870534	0.62976662	Cxcl15
GO:0042995	cell projection	cellular_component	6	0.814975109	0.847109194	0.753018532	Aqp4;Cdhr2;Eppk1;Grip1;Stmn4;Umod
GO:0051726	regulation of cell cycle	biological_process	1	0.823259014	0.855002446	0.582730109	Lep
GO:0007165	signal transduction	biological_process	6	0.832257491	0.86362398	0.735277258	F2rl3;Lep;Mapk8ip1;Ppp1r1b;Scgb1a1;Vipr1
GO:0004930	G protein-coupled receptor activity	molecular_function	3	0.834497107	0.865223361	0.663486407	Adgrf5;F2rl3;Vipr1
GO:0008017	microtubule binding	molecular_function	1	0.836786862	0.866872008	0.557293477	Mtus1
GO:0016192	vesicle-mediated transport	biological_process	1	0.837964458	0.86736672	0.555090736	Mapk8ip1
GO:0005794	Golgi apparatus	cellular_component	7	0.847043995	0.875807038	0.735277258	Atp9a;Emp2;Mtus1;Pcsk1n;Perp;Stmn4;Umod
GO:0008380	RNA splicing	biological_process	1	0.848190365	0.875807038	0.536022734	Umod
GO:0048471	perinuclear region of cytoplasm	cellular_component	3	0.848239262	0.875807038	0.645197349	Akap5;Atp9a;Mapk8ip1
GO:0016477	cell migration	biological_process	1	0.857775338	0.884915607	0.518221241	Emp2
GO:0008270	zinc ion binding	molecular_function	3	0.869608242	0.896376549	0.615955948	Bhmt;Dpys;Mmp12
GO:0003924	GTPase activity	molecular_function	1	0.876081947	0.902298864	0.484268814	Gbp4
GO:0004672	protein kinase activity	molecular_function	2	0.878884223	0.904433183	0.555090736	Stk32c;Ttn
GO:1990837	sequence-specific double-stranded DNA binding	molecular_function	2	0.881635489	0.906457226	0.550737083	Hoxb13;Zfp784
GO:0005694	chromosome	cellular_component	2	0.882314297	0.906457226	0.54965932	Sycp2l;Sycp3
GO:0031625	ubiquitin protein ligase binding	molecular_function	1	0.88723963	0.910762139	0.463491605	Abcb1a
GO:0007275	multicellular organism development	biological_process	5	0.895457709	0.91843717	0.641855376	Hopx;Hoxb13;Nkd1;Nnat;Tmem198
GO:0005730	nucleolus	cellular_component	3	0.902607172	0.925004372	0.567808448	Ifi211;Mtus1;Pycard
GO:0016607	nuclear speck	cellular_component	1	0.906649736	0.928379358	0.426863089	Ifi211
GO:0019904	protein domain specific binding	molecular_function	1	0.907997417	0.928991577	0.424283856	Akap5
GO:0006468	protein phosphorylation	biological_process	2	0.910981366	0.931275506	0.502461382	Ttn;Umod
GO:0005874	microtubule	cellular_component	1	0.913197707	0.932771607	0.414271257	Keg1
GO:0005929	cilium	cellular_component	1	0.925501175	0.944560095	0.390105434	Umod
GO:0016310	phosphorylation	biological_process	2	0.928066523	0.946398702	0.472060357	Stk32c;Ttn
GO:0010468	regulation of gene expression	biological_process	1	0.936536051	0.953935426	0.367638629	Fn1
GO:0051301	cell division	biological_process	1	0.936997105	0.953935426	0.366678737	Sycp3
GO:0016301	kinase activity	molecular_function	2	0.93806859	0.954242187	0.453025665	Stk32c;Ttn
GO:0007049	cell cycle	biological_process	2	0.93990522	0.955307189	0.44940146	Mtus1;Sycp3
GO:0008285	negative regulation of cell population proliferation	biological_process	1	0.940999781	0.955307189	0.358260092	Tns2
GO:0000977	RNA polymerase II transcription regulatory region sequence-specific DNA binding	molecular_function	1	0.941428635	0.955307189	0.357348489	Zfp784
GO:0005743	mitochondrial inner membrane	cellular_component	1	0.947502215	0.960683506	0.344210677	Mtarc1
GO:0005549	odorant binding	molecular_function	1	0.950841785	0.963281252	0.33678167	Mup10
GO:0006357	regulation of transcription by RNA polymerase II	biological_process	6	0.95274041	0.96441615	0.578330636	Ankrd1;Fhl2;Hopx;Hoxb13;Pdlim1;Zfp784
GO:0030154	cell differentiation	biological_process	3	0.974288966	0.985423697	0.426431041	Cdhr2;Hopx;Nkd1
GO:0005813	centrosome	cellular_component	1	0.976882706	0.987241169	0.270072993	Keg1
GO:0003682	chromatin binding	molecular_function	1	0.978361823	0.987930154	0.265478178	Plac8
GO:0003677	DNA binding	molecular_function	6	0.986413641	0.995249594	0.489330858	Ankrd1;Hopx;Hoxb13;Lep;Sycp3;Zfp784
GO:0016740	transferase activity	molecular_function	6	0.988061921	0.995993561	0.482052481	Keg1;Mat1a;Pygm;Stk32c;Tat;Ttn
GO:0015031	protein transport	biological_process	1	0.989253781	0.995993561	0.225060827	Grip1
GO:0005829	cytosol	cellular_component	16	0.98956261	0.995993561	0.627831042	Acy3;Ager;Ankrd1;Apoa4;Apob;Bhmt;Dpys;Gimap6;Ifi211;Ifit1bl1;Lep;Mapk8ip1;Mat1a;Ppp1r1b;Pycard;S100a9
GO:0006355	regulation of transcription, DNA-templated	biological_process	2	0.995526935	0.999641328	0.27190311	Hoxb13;Mapk8ip1
GO:0000981	DNA-binding transcription factor activity, RNA polymerase II-specific	molecular_function	2	0.996162072	0.999641328	0.265980978	Hoxb13;Zfp784
GO:0000978	RNA polymerase II cis-regulatory region sequence-specific DNA binding	molecular_function	2	0.997501369	0.999641328	0.250782065	Hoxb13;Ifi211
GO:0003723	RNA binding	molecular_function	1	0.997840761	0.999641328	0.167188043	Ifit1bl1
GO:0005654	nucleoplasm	cellular_component	11	0.998012138	0.999641328	0.502870286	Abcb1a;Ankrd1;Hoxb13;Hspb7;Ifi211;Mpo;Pycard;S100a9;Sycp2l;Sycp3;Tspan2
GO:0045944	positive regulation of transcription by RNA polymerase II	biological_process	2	0.998027702	0.999641328	0.243182608	Mmp12;Plac8
GO:0007186	G protein-coupled receptor signaling pathway	biological_process	3	0.999519644	0.999954088	0.25799992	Adgrf5;F2rl3;Vipr1
GO:0005634	nucleus	cellular_component	23	0.999954088	0.999954088	0.541413509	Ager;Ankrd1;Chil3;Cmya5;Emp2;Fhl2;Hopx;Hoxb13;Hspb7;Ifi211;Klhl31;Mapk8ip1;Mmp12;Mtus1;Plac8;Ppp1r1b;Pycard;S100a9;Sycp2l;Sycp3;Tagln3;Ttn;Zfp784
