# Supplementary material for: The regulatory effect of TiO2 nanotubes loaded with graphene oxide on macrophage polarization in an inflammatory environment
Source: BMC Oral Health. 2024 Jul 20;24:824. doi: 10.1186/s12903-024-04608-9 (PMC11265100; doi:10.1186/s12903-024-04608-9)
Supplement: Supplementary file 7 — Supplementary Material 7. [file 12903_2024_4608_MOESM7_ESM.xls]

id	Term	Classification_level1	Classification_level2	ListHits	p-value	q-value	Enrichment_score	geneID
mmu00010	Glycolysis / Gluconeogenesis	Metabolism	Carbohydrate metabolism	1	0.548506988	0.865057427	1.269852941	Ldhb
mmu00020	Citrate cycle (TCA cycle)	Metabolism	Carbohydrate metabolism	1	0.319626904	0.738027916	2.616666667	Csl
mmu00040	Pentose and glucuronate interconversions	Metabolism	Carbohydrate metabolism	2	0.061709579	0.339989124	4.934285714	Kl;Ugt1a1
mmu00053	Ascorbate and aldarate metabolism	Metabolism	Carbohydrate metabolism	2	0.049673471	0.328199721	5.570967742	Kl;Ugt1a1
mmu00071	Fatty acid degradation	Metabolism	Lipid metabolism	2	0.121444035	0.488416229	3.321153846	Cyp4a14;Ehhadh
mmu00140	Steroid hormone biosynthesis	Metabolism	Lipid metabolism	1	0.659509884	0.870543724	0.938586957	Ugt1a1
mmu00190	Oxidative phosphorylation	Metabolism	Energy metabolism	1	0.755265531	0.881624119	0.719583333	Cox8b
mmu00220	Arginine biosynthesis	Metabolism	Amino acid metabolism	1	0.208024879	0.620719398	4.3175	Cps1
mmu00230	Purine metabolism	Metabolism	Nucleotide metabolism	1	0.797449272	0.883401889	0.634926471	Ak8
mmu00250	Alanine, aspartate and glutamate metabolism	Metabolism	Amino acid metabolism	1	0.365738726	0.758535149	2.214102564	Cps1
mmu00260	Glycine, serine and threonine metabolism	Metabolism	Amino acid metabolism	1	0.373117289	0.758535149	2.15875	Alas2
mmu00270	Cysteine and methionine metabolism	Metabolism	Amino acid metabolism	2	0.125294878	0.493181967	3.258490566	Ldhb;Mat1a
mmu00280	Valine, leucine and isoleucine degradation	Metabolism	Amino acid metabolism	1	0.486307966	0.840812838	1.514912281	Ehhadh
mmu00310	Lysine degradation	Metabolism	Amino acid metabolism	1	0.526803116	0.858982414	1.34921875	Ehhadh
mmu00330	Arginine and proline metabolism	Metabolism	Amino acid metabolism	1	0.467919751	0.819427828	1.599074074	Ckmt1
mmu00360	Phenylalanine metabolism	Metabolism	Amino acid metabolism	1	0.235288055	0.690925242	3.754347826	Keg1
mmu00380	Tryptophan metabolism	Metabolism	Amino acid metabolism	1	0.455300438	0.816322641	1.660576923	Ehhadh
mmu00410	beta-Alanine metabolism	Metabolism	Metabolism of other amino acids	1	0.303530622	0.738027916	2.785483871	Ehhadh
mmu00430	Taurine and hypotaurine metabolism	Metabolism	Metabolism of other amino acids	1	0.140611816	0.498668172	6.642307692	Ggt1
mmu00480	Glutathione metabolism	Metabolism	Metabolism of other amino acids	4	0.009096567	0.150885835	4.864788732	Ggt1;Gpx2;Gpx3;Gsta2
mmu00500	Starch and sucrose metabolism	Metabolism	Carbohydrate metabolism	1	0.32753638	0.738027916	2.539705882	Pygm
mmu00510	N-Glycan biosynthesis	Metabolism	Glycan biosynthesis and metabolism	1	0.442384897	0.81030897	1.727	Mgat3
mmu00513	Various types of N-glycan biosynthesis	Metabolism	Glycan biosynthesis and metabolism	1	0.373117289	0.758535149	2.15875	B4galnt4
mmu00533	Glycosaminoglycan biosynthesis - keratan sulfate	Metabolism	Glycan biosynthesis and metabolism	1	0.150579204	0.5158732	6.167857143	Chst1
mmu00564	Glycerophospholipid metabolism	Metabolism	Lipid metabolism	1	0.678981249	0.874358207	0.890206186	Gpd1
mmu00590	Arachidonic acid metabolism	Metabolism	Lipid metabolism	4	0.016774813	0.19395877	4.063529412	Cyp4a14;Ggt1;Gpx2;Gpx3
mmu00601	Glycosphingolipid biosynthesis - lacto and neolacto series	Metabolism	Glycan biosynthesis and metabolism	2	0.036030315	0.248694379	6.642307692	B3galt5;Sec1
mmu00603	Glycosphingolipid biosynthesis - globo and isoglobo series	Metabolism	Glycan biosynthesis and metabolism	2	0.014335634	0.189435161	10.79375	B3galt5;Sec1
mmu00620	Pyruvate metabolism	Metabolism	Carbohydrate metabolism	1	0.408754494	0.795995593	1.918888889	Ldhb
mmu00630	Glyoxylate and dicarboxylate metabolism	Metabolism	Carbohydrate metabolism	1	0.303530622	0.738027916	2.785483871	Csl
mmu00640	Propanoate metabolism	Metabolism	Carbohydrate metabolism	2	0.058614207	0.339989124	5.079411765	Ehhadh;Ldhb
mmu00650	Butanoate metabolism	Metabolism	Carbohydrate metabolism	1	0.278676774	0.736502903	3.083928571	Ehhadh
mmu00730	Thiamine metabolism	Metabolism	Metabolism of cofactors and vitamins	1	0.160432131	0.5261088	5.756666667	Ak8
mmu00830	Retinol metabolism	Metabolism	Metabolism of cofactors and vitamins	4	0.025862215	0.245557038	3.560824742	Cyp26b1;Cyp4a14;Rdh7;Ugt1a1
mmu00860	Porphyrin and chlorophyll metabolism	Metabolism	Metabolism of cofactors and vitamins	2	0.088307694	0.398942234	4.01627907	Alas2;Ugt1a1
mmu00910	Nitrogen metabolism	Metabolism	Energy metabolism	2	0.016125608	0.19395877	10.15882353	Car4;Cps1
mmu00980	Metabolism of xenobiotics by cytochrome P450	Metabolism	Xenobiotics biodegradation and metabolism	3	0.05238198	0.334160908	3.548630137	Cyp2f2;Gsta2;Ugt1a1
mmu00982	Drug metabolism - cytochrome P450	Metabolism	Xenobiotics biodegradation and metabolism	2	0.1985549	0.618176848	2.432394366	Gsta2;Ugt1a1
mmu00983	Drug metabolism - other enzymes	Metabolism	Xenobiotics biodegradation and metabolism	3	0.090660282	0.399336954	2.81576087	Gsta2;Mpo;Ugt1a1
mmu01522	Endocrine resistance	Human Diseases	Drug resistance: antineoplastic	1	0.663495487	0.870543724	0.928494624	Dll1
mmu01524	Platinum drug resistance	Human Diseases	Drug resistance: antineoplastic	1	0.607878192	0.865057427	1.079375	Gsta2
mmu03320	PPAR signaling pathway	Organismal Systems	Endocrine system	4	0.019536052	0.200787204	3.880898876	Cyp4a14;Ehhadh;Fabp3;Ucp1
mmu04020	Calcium signaling pathway	Environmental Information Processing	Signal transduction	3	0.529318893	0.858982414	1.079375	Cxcr4;Pln;Tnnc1
mmu04022	cGMP-PKG signaling pathway	Environmental Information Processing	Signal transduction	4	0.140590829	0.498668172	1.996531792	Atp1b1;Kng1;Myh6;Pln
mmu04024	cAMP signaling pathway	Environmental Information Processing	Signal transduction	5	0.103746642	0.446351831	2.008139535	Amh;Atp1b1;Grin3b;Pln;Tnni3
mmu04060	Cytokine-cytokine receptor interaction	Environmental Information Processing	Signaling molecules and interaction	8	0.019326638	0.200787204	2.373883162	Amh;Ctf1;Cxcr4;Il27;Il7r;Lep;Tnfsf10;Tnfsf12
mmu04061	Viral protein interaction with cytokine and cytokine receptor	Environmental Information Processing	Signaling molecules and interaction	2	0.297130237	0.738027916	1.837234043	Cxcr4;Tnfsf10
mmu04062	Chemokine signaling pathway	Organismal Systems	Immune system	1	0.894582481	0.922496908	0.452094241	Cxcr4
mmu04064	NF-kappa B signaling pathway	Environmental Information Processing	Signal transduction	1	0.707867095	0.874358207	0.822380952	Bcl2a1a
mmu04066	HIF-1 signaling pathway	Environmental Information Processing	Signal transduction	1	0.73729665	0.874358207	0.75745614	Ldhb
mmu04068	FoxO signaling pathway	Environmental Information Processing	Signal transduction	2	0.450170984	0.816322641	1.318320611	Il7r;Tnfsf10
mmu04071	Sphingolipid signaling pathway	Environmental Information Processing	Signal transduction	1	0.766563171	0.881624119	0.696370968	Kng1
mmu04080	Neuroactive ligand-receptor interaction	Environmental Information Processing	Signaling molecules and interaction	3	0.790338185	0.883401889	0.723603352	Grin3b;Kng1;Lep
mmu04141	Protein processing in endoplasmic reticulum	Genetic Information Processing	Folding, sorting and degradation	1	0.867839853	0.913859506	0.502034884	Cryab
mmu04144	Endocytosis	Cellular Processes	Transport and catabolism	2	0.820461725	0.88367408	0.646816479	Cxcr4;H2-Q7
mmu04145	Phagosome	Cellular Processes	Transport and catabolism	3	0.330604771	0.738027916	1.480285714	H2-Aa;H2-Q7;Mpo
mmu04146	Peroxisome	Cellular Processes	Transport and catabolism	1	0.634595767	0.870543724	1.004069767	Ehhadh
mmu04151	PI3K-Akt signaling pathway	Environmental Information Processing	Signal transduction	4	0.602536707	0.865057427	0.962116992	Col1a2;Col4a2;Col6a2;Il7r
mmu04152	AMPK signaling pathway	Environmental Information Processing	Signal transduction	1	0.772016796	0.881624119	0.68531746	Lep
mmu04210	Apoptosis	Cellular Processes	Cell growth and death	2	0.469509999	0.819427828	1.269852941	Bcl2a1a;Tnfsf10
mmu04211	Longevity regulating pathway	Organismal Systems	Aging	1	0.651397949	0.870543724	0.959444444	Kl
mmu04213	Longevity regulating pathway - multiple species	Organismal Systems	Aging	1	0.515567012	0.851606225	1.392741935	Cryab
mmu04217	Necroptosis	Cellular Processes	Cell growth and death	2	0.602401422	0.865057427	0.992528736	Pygm;Tnfsf10
mmu04218	Cellular senescence	Cellular Processes	Cell growth and death	1	0.876939737	0.915910278	0.48511236	H2-Q7
mmu04260	Cardiac muscle contraction	Organismal Systems	Circulatory system	8	4.70E-06	0.000870371	8.322891566	Actc1;Atp1b1;Cox8b;Myh6;Myl2;Myl3;Tnnc1;Tnni3
mmu04261	Adrenergic signaling in cardiomyocytes	Organismal Systems	Circulatory system	8	0.000363029	0.013432078	4.544736842	Actc1;Atp1b1;Myh6;Myl2;Myl3;Pln;Tnnc1;Tnni3
mmu04270	Vascular smooth muscle contraction	Organismal Systems	Circulatory system	4	0.082307892	0.398942234	2.432394366	Acta2;Actg2;Cyp4a14;Myh11
mmu04330	Notch signaling pathway	Environmental Information Processing	Signal transduction	1	0.504066837	0.847748771	1.439166667	Dll1
mmu04340	Hedgehog signaling pathway	Environmental Information Processing	Signal transduction	1	0.492296448	0.843285582	1.488793103	Lrp2
mmu04350	TGF-beta signaling pathway	Environmental Information Processing	Signal transduction	1	0.671328648	0.874358207	0.908947368	Amh
mmu04360	Axon guidance	Organismal Systems	Development and regeneration	1	0.881254213	0.915910278	0.477071823	Cxcr4
mmu04371	Apelin signaling pathway	Environmental Information Processing	Signal transduction	4	0.074301938	0.381829403	2.521167883	Acta2;Myl2;Myl3;Ucp1
mmu04380	Osteoclast differentiation	Organismal Systems	Development and regeneration	2	0.422457527	0.803681949	1.392741935	Fhl2;Sirpb1b
mmu04390	Hippo signaling pathway	Environmental Information Processing	Signal transduction	1	0.842071457	0.895305859	0.55	Amh
mmu04510	Focal adhesion	Cellular Processes	Cellular community - eukaryotes	4	0.203831285	0.618176848	1.71840796	Col1a2;Col4a2;Col6a2;Myl2
mmu04512	ECM-receptor interaction	Environmental Information Processing	Signaling molecules and interaction	3	0.081822052	0.398942234	2.94375	Col1a2;Col4a2;Col6a2
mmu04514	Cell adhesion molecules	Environmental Information Processing	Signaling molecules and interaction	2	0.579887142	0.865057427	1.034131737	H2-Aa;H2-Q7
mmu04530	Tight junction	Cellular Processes	Cellular community - eukaryotes	2	0.576596756	0.865057427	1.040361446	Myh11;Myl2
mmu04610	Complement and coagulation cascades	Organismal Systems	Immune system	6	0.000662477	0.017508312	5.631521739	C1qc;Cfd;Fga;Fgb;Fgg;Kng1
mmu04611	Platelet activation	Organismal Systems	Immune system	6	0.003083959	0.063392481	4.178225806	Col1a2;Col3a1;Fga;Fgb;Fgg;P2ry12
mmu04612	Antigen processing and presentation	Organismal Systems	Immune system	2	0.24979197	0.692483833	2.080722892	H2-Aa;H2-Q7
mmu04613	Neutrophil extracellular trap formation	Organismal Systems	Immune system	6	0.031431629	0.248694379	2.527317073	Camp;Fga;Fgb;Fgg;H2bc15;Mpo
mmu04614	Renin-angiotensin system	Organismal Systems	Endocrine system	1	0.343083247	0.738027916	2.398611111	Klk1
mmu04621	NOD-like receptor signaling pathway	Organismal Systems	Immune system	1	0.907537498	0.922496908	0.427475248	Camp
mmu04630	JAK-STAT signaling pathway	Environmental Information Processing	Signal transduction	3	0.308319592	0.738027916	1.541964286	Ctf1;Il7r;Lep
mmu04640	Hematopoietic cell lineage	Organismal Systems	Immune system	2	0.288535337	0.738027916	1.877173913	H2-Aa;Il7r
mmu04650	Natural killer cell mediated cytotoxicity	Organismal Systems	Immune system	2	0.499606408	0.847748771	1.199305556	H2-Q7;Tnfsf10
mmu04657	IL-17 signaling pathway	Organismal Systems	Immune system	3	0.088414225	0.398942234	2.846703297	Lcn2;S100a8;S100a9
mmu04658	Th1 and Th2 cell differentiation	Organismal Systems	Immune system	2	0.267011674	0.715900865	1.985057471	Dll1;H2-Aa
mmu04659	Th17 cell differentiation	Organismal Systems	Immune system	2	0.335573705	0.738027916	1.676699029	H2-Aa;Rorc
mmu04670	Leukocyte transendothelial migration	Organismal Systems	Immune system	2	0.398156385	0.783605651	1.463559322	Cxcr4;Myl2
mmu04672	Intestinal immune network for IgA production	Organismal Systems	Immune system	2	0.084819119	0.398942234	4.111904762	Cxcr4;H2-Aa
mmu04710	Circadian rhythm	Organismal Systems	Environmental adaptation	1	0.295341682	0.738027916	2.878333333	Rorc
mmu04714	Thermogenesis	Organismal Systems	Environmental adaptation	2	0.723428705	0.874358207	0.792201835	Cox8b;Ucp1
mmu04721	Synaptic vesicle cycle	Organismal Systems	Nervous system	1	0.593803104	0.865057427	1.121428571	Cplx2
mmu04722	Neurotrophin signaling pathway	Organismal Systems	Nervous system	1	0.758139688	0.881624119	0.713636364	Maged1
mmu04724	Glutamatergic synapse	Organismal Systems	Nervous system	2	0.377559163	0.759222231	1.528318584	Grin3b;Slc38a3
mmu04727	GABAergic synapse	Organismal Systems	Nervous system	1	0.647270527	0.870543724	0.970224719	Slc38a3
mmu04742	Taste transduction	Organismal Systems	Sensory system	1	0.659509884	0.870543724	0.938586957	Trpm5
mmu04750	Inflammatory mediator regulation of TRP channels	Organismal Systems	Sensory system	2	0.434422675	0.803681949	1.35984252	Cyp4a14;Kng1
mmu04810	Regulation of actin cytoskeleton	Cellular Processes	Cell motility	4	0.250791442	0.692483833	1.57	Cxcr4;Kng1;Myh11;Myl2
mmu04910	Insulin signaling pathway	Organismal Systems	Endocrine system	1	0.80451599	0.88367408	0.621223022	Pygm
mmu04911	Insulin secretion	Organismal Systems	Endocrine system	1	0.634595767	0.870543724	1.004069767	Atp1b1
mmu04918	Thyroid hormone synthesis	Organismal Systems	Endocrine system	4	0.010493219	0.150885835	4.667567568	Atp1b1;Gpx2;Gpx3;Lrp2
mmu04919	Thyroid hormone signaling pathway	Organismal Systems	Endocrine system	3	0.162098387	0.5261088	2.15875	Atp1b1;Myh6;Pln
mmu04920	Adipocytokine signaling pathway	Organismal Systems	Endocrine system	1	0.564135383	0.865057427	1.216197183	Lep
mmu04922	Glucagon signaling pathway	Organismal Systems	Endocrine system	2	0.339812682	0.738027916	1.660576923	Ldhb;Pygm
mmu04924	Renin secretion	Organismal Systems	Endocrine system	1	0.584143012	0.865057427	1.151333333	Clca2
mmu04925	Aldosterone synthesis and secretion	Organismal Systems	Endocrine system	1	0.69734962	0.874358207	0.846568627	Atp1b1
mmu04926	Relaxin signaling pathway	Organismal Systems	Endocrine system	4	0.062369976	0.339989124	2.67751938	Acta2;Col1a2;Col3a1;Col4a2
mmu04928	Parathyroid hormone synthesis, secretion and action	Organismal Systems	Endocrine system	1	0.718022604	0.874358207	0.799537037	Kl
mmu04931	Insulin resistance	Human Diseases	Endocrine and metabolic disease	1	0.72459796	0.874358207	0.785	Pygm
mmu04932	Non-alcoholic fatty liver disease	Human Diseases	Endocrine and metabolic disease	2	0.510612898	0.851021496	1.174829932	Cox8b;Lep
mmu04933	AGE-RAGE signaling pathway in diabetic complications	Human Diseases	Endocrine and metabolic disease	3	0.111911481	0.460080532	2.564851485	Col1a2;Col3a1;Col4a2
mmu04940	Type I diabetes mellitus	Human Diseases	Endocrine and metabolic disease	3	0.036295936	0.248694379	4.111904762	Cpe;H2-Aa;H2-Q7
mmu04960	Aldosterone-regulated sodium reabsorption	Organismal Systems	Excretory system	1	0.358274195	0.758535149	2.272368421	Atp1b1
mmu04961	Endocrine and other factor-regulated calcium reabsorption	Organismal Systems	Excretory system	3	0.033439457	0.248694379	4.246721311	Atp1b1;Kl;Klk1
mmu04964	Proximal tubule bicarbonate reclamation	Organismal Systems	Excretory system	4	0.000105535	0.004881004	15.7	Atp1b1;Car4;Slc38a3;Slc4a4
mmu04970	Salivary secretion	Organismal Systems	Digestive system	2	0.262705068	0.714712316	2.008139535	Atp1b1;Camp
mmu04971	Gastric acid secretion	Organismal Systems	Digestive system	3	0.055950429	0.339989124	3.454	Atp1b1;Kcnj15;Kcnj16
mmu04972	Pancreatic secretion	Organismal Systems	Digestive system	3	0.142861692	0.498668172	2.292477876	Atp1b1;Clca2;Slc4a4
mmu04973	Carbohydrate digestion and absorption	Organismal Systems	Digestive system	1	0.429166246	0.803681949	1.798958333	Atp1b1
mmu04974	Protein digestion and absorption	Organismal Systems	Digestive system	6	0.001532519	0.035439493	4.797222222	Atp1b1;Col1a2;Col3a1;Col4a2;Col6a2;Mep1a
mmu04975	Fat digestion and absorption	Organismal Systems	Digestive system	1	0.387620419	0.771072876	2.055952381	Apob
mmu04976	Bile secretion	Organismal Systems	Digestive system	4	0.028517536	0.248694379	3.454	Aqp8;Atp1b1;Slc4a4;Ugt1a1
mmu04977	Vitamin digestion and absorption	Organismal Systems	Digestive system	1	0.244167665	0.692483833	3.597916667	Apob
mmu04978	Mineral absorption	Organismal Systems	Digestive system	2	0.129174956	0.497861811	3.198148148	Atp1b1;Steap2
mmu04979	Cholesterol metabolism	Organismal Systems	Digestive system	2	0.110079019	0.460080532	3.524489796	Apob;Lrp2
mmu05010	Alzheimer disease	Human Diseases	Neurodegenerative disease	1	0.985520152	0.985520152	0.24255618	Cox8b
mmu05012	Parkinson disease	Human Diseases	Neurodegenerative disease	1	0.936922374	0.947161963	0.369017094	Cox8b
mmu05014	Amyotrophic lateral sclerosis	Human Diseases	Neurodegenerative disease	3	0.785531337	0.883401889	0.72971831	Cox8b;Gpx2;Gpx3
mmu05016	Huntington disease	Human Diseases	Neurodegenerative disease	4	0.431684463	0.803681949	1.195155709	Cox8b;Gpx2;Gpx3;Ucp1
mmu05017	Spinocerebellar ataxia	Human Diseases	Neurodegenerative disease	1	0.809090965	0.88367408	0.612411348	Grin3b
mmu05020	Prion disease	Human Diseases	Neurodegenerative disease	3	0.570715985	0.865057427	1.015882353	C1qc;Cox8b;Grin3b
mmu05022	Pathways of neurodegeneration - multiple diseases	Human Diseases	Neurodegenerative disease	3	0.907000092	0.922496908	0.564379085	Cox8b;Gpx2;Gpx3
mmu05030	Cocaine addiction	Human Diseases	Substance dependence	1	0.429166246	0.803681949	1.798958333	Grin3b
mmu05031	Amphetamine addiction	Human Diseases	Substance dependence	1	0.553777129	0.865057427	1.251449275	Grin3b
mmu05033	Nicotine addiction	Human Diseases	Substance dependence	1	0.373117289	0.758535149	2.15875	Grin3b
mmu05034	Alcoholism	Human Diseases	Substance dependence	2	0.691266184	0.874358207	0.842439024	Grin3b;H2bc15
mmu05132	Salmonella infection	Human Diseases	Infectious disease: bacterial	2	0.794521261	0.883401889	0.68531746	Myl2;Tnfsf10
mmu05133	Pertussis	Human Diseases	Infectious disease: bacterial	1	0.589001154	0.865057427	1.136184211	C1qc
mmu05140	Leishmaniasis	Human Diseases	Infectious disease: parasitic	1	0.553777129	0.865057427	1.251449275	H2-Aa
mmu05142	Chagas disease	Human Diseases	Infectious disease: parasitic	2	0.335573705	0.738027916	1.676699029	C1qc;Kng1
mmu05143	African trypanosomiasis	Human Diseases	Infectious disease: parasitic	5	6.12E-05	0.004881004	11.66891892	Hba-a1;Hba-a2;Hbb-bs;Hbb-bt;Kng1
mmu05144	Malaria	Human Diseases	Infectious disease: parasitic	4	0.003674484	0.067977946	6.28	Hba-a1;Hba-a2;Hbb-bs;Hbb-bt
mmu05145	Toxoplasmosis	Human Diseases	Infectious disease: parasitic	1	0.721329481	0.874358207	0.792201835	H2-Aa
mmu05146	Amoebiasis	Human Diseases	Infectious disease: parasitic	4	0.034300381	0.248694379	3.258490566	Col1a2;Col3a1;Col4a2;Muc2
mmu05150	Staphylococcus aureus infection	Human Diseases	Infectious disease: bacterial	5	0.010602788	0.150885835	3.754347826	C1qc;Camp;Cfd;Fgg;H2-Aa
mmu05152	Tuberculosis	Human Diseases	Infectious disease: bacterial	2	0.617926768	0.870543724	0.964804469	Camp;H2-Aa
mmu05163	Human cytomegalovirus infection	Human Diseases	Infectious disease: viral	2	0.790825826	0.883401889	0.6908	Cxcr4;H2-Q7
mmu05164	Influenza A	Human Diseases	Infectious disease: viral	3	0.308319592	0.738027916	1.541964286	H2-Aa;Tmprss2;Tnfsf10
mmu05165	Human papillomavirus infection	Human Diseases	Infectious disease: viral	4	0.591329591	0.865057427	0.975706215	Col1a2;Col4a2;Col6a2;H2-Q7
mmu05166	Human T-cell leukemia virus 1 infection	Human Diseases	Infectious disease: viral	2	0.771470345	0.881624119	0.719583333	H2-Aa;H2-Q7
mmu05167	Kaposi sarcoma-associated herpesvirus infection	Human Diseases	Infectious disease: viral	2	0.725783295	0.874358207	0.788584475	Clec2h;H2-Q7
mmu05168	Herpes simplex virus 1 infection	Human Diseases	Infectious disease: viral	2	0.969552077	0.974821382	0.384632517	H2-Aa;H2-Q7
mmu05169	Epstein-Barr virus infection	Human Diseases	Infectious disease: viral	2	0.735034905	0.874358207	0.774439462	H2-Aa;H2-Q7
mmu05170	Human immunodeficiency virus 1 infection	Human Diseases	Infectious disease: viral	2	0.759131908	0.881624119	0.738034188	Cxcr4;H2-Q7
mmu05171	Coronavirus disease - COVID-19	Human Diseases	Infectious disease: viral	6	0.062484488	0.339989124	2.132098765	C1qc;Cfd;Fga;Fgb;Fgg;Tmprss2
mmu05200	Pathways in cancer	Human Diseases	Cancer: overview	6	0.605148182	0.865057427	0.955904059	Col4a2;Cxcr4;Dll1;Gsta2;Il7r;Kng1
mmu05202	Transcriptional misregulation in cancer	Human Diseases	Cancer: overview	3	0.458905701	0.816322641	1.199305556	Bcl2a1a;Mpo;Tmprss2
mmu05203	Viral carcinogenesis	Human Diseases	Cancer: overview	2	0.735034905	0.874358207	0.774439462	H2-Q7;H2bc15
mmu05204	Chemical carcinogenesis	Human Diseases	Cancer: overview	2	0.327073287	0.738027916	1.70990099	Gsta2;Ugt1a1
mmu05205	Proteoglycans in cancer	Human Diseases	Cancer: overview	1	0.907537498	0.922496908	0.427475248	Col1a2
mmu05215	Prostate cancer	Human Diseases	Cancer: specific types	1	0.686457411	0.874358207	0.872222222	Tmprss2
mmu05221	Acute myeloid leukemia	Human Diseases	Cancer: specific types	2	0.194340075	0.618176848	2.467142857	Bcl2a1a;Mpo
mmu05222	Small cell lung cancer	Human Diseases	Cancer: specific types	1	0.663495487	0.870543724	0.928494624	Col4a2
mmu05224	Breast cancer	Human Diseases	Cancer: specific types	1	0.822189423	0.88367408	0.587414966	Dll1
mmu05225	Hepatocellular carcinoma	Human Diseases	Cancer: specific types	1	0.869401476	0.913859506	0.499132948	Gsta2
mmu05226	Gastric cancer	Human Diseases	Cancer: specific types	1	0.82635468	0.88367408	0.579530201	Muc2
mmu05230	Central carbon metabolism in cancer	Human Diseases	Cancer: overview	1	0.553777129	0.865057427	1.251449275	Ldhb
mmu05235	PD-L1 expression and PD-1 checkpoint pathway in cancer	Human Diseases	Cancer: overview	1	0.643094731	0.870543724	0.98125	Batf
mmu05310	Asthma	Human Diseases	Immune disease	2	0.031057044	0.248694379	7.195833333	H2-Aa;Prg2
mmu05320	Autoimmune thyroid disease	Human Diseases	Immune disease	2	0.202781018	0.618176848	2.398611111	H2-Aa;H2-Q7
mmu05321	Inflammatory bowel disease	Human Diseases	Immune disease	2	0.15705821	0.5261088	2.831147541	H2-Aa;Rorc
mmu05322	Systemic lupus erythematosus	Human Diseases	Immune disease	3	0.239134411	0.691247908	1.774315068	C1qc;H2-Aa;H2bc15
mmu05323	Rheumatoid arthritis	Human Diseases	Immune disease	1	0.634595767	0.870543724	1.004069767	H2-Aa
mmu05330	Allograft rejection	Human Diseases	Immune disease	2	0.137018141	0.498668172	3.083928571	H2-Aa;H2-Q7
mmu05332	Graft-versus-host disease	Human Diseases	Immune disease	2	0.137018141	0.498668172	3.083928571	H2-Aa;H2-Q7
mmu05340	Primary immunodeficiency	Human Diseases	Immune disease	1	0.343083247	0.738027916	2.398611111	Il7r
mmu05410	Hypertrophic cardiomyopathy	Human Diseases	Cardiovascular disease	6	0.000625051	0.017508312	5.693406593	Actc1;Myh6;Myl2;Myl3;Tnnc1;Tnni3
mmu05414	Dilated cardiomyopathy	Human Diseases	Cardiovascular disease	7	0.000101611	0.004881004	6.430319149	Actc1;Myh6;Myl2;Myl3;Pln;Tnnc1;Tnni3
mmu05415	Diabetic cardiomyopathy	Human Diseases	Cardiovascular disease	6	0.026546707	0.245557038	2.629949239	Col1a2;Col3a1;Cox8b;Pdk4;Pln;Tnni3
mmu05416	Viral myocarditis	Human Diseases	Cardiovascular disease	3	0.067328408	0.355878729	3.198148148	H2-Aa;H2-Q7;Myh6
mmu05417	Lipid and atherosclerosis	Human Diseases	Cardiovascular disease	2	0.71866903	0.874358207	0.799537037	Apob;Tnfsf10
mmu05418	Fluid shear stress and atherosclerosis	Human Diseases	Cardiovascular disease	1	0.822189423	0.88367408	0.587414966	Gsta2
