# Supplementary material for: The regulatory effect of TiO2 nanotubes loaded with graphene oxide on macrophage polarization in an inflammatory environment
Source: BMC Oral Health. 2024 Jul 20;24:824. doi: 10.1186/s12903-024-04608-9 (PMC11265100; doi:10.1186/s12903-024-04608-9)
Supplement: Supplementary file 8 — Supplementary Material 8. [file 12903_2024_4608_MOESM8_ESM.xls]

id	Term	Classification_level1	Classification_level2	ListHits	p-value	q-value	Enrichment_score	geneID
mmu00010	Glycolysis / Gluconeogenesis	Metabolism	Carbohydrate metabolism	2	0.299386683	0.732229128	1.827126534	Adh1;Ldhb
mmu00071	Fatty acid degradation	Metabolism	Lipid metabolism	1	0.571039879	0.814913942	1.194659657	Adh1
mmu00140	Steroid hormone biosynthesis	Metabolism	Lipid metabolism	2	0.437937752	0.775133359	1.35048483	Cyp2c65;Cyp2d34
mmu00190	Oxidative phosphorylation	Metabolism	Energy metabolism	2	0.579109057	0.814913942	1.035371703	Atp12a;Cox8b
mmu00230	Purine metabolism	Metabolism	Nucleotide metabolism	3	0.375173698	0.740533891	1.370344901	Gucy2c;Papss2;Pde6a
mmu00240	Pyrimidine metabolism	Metabolism	Nucleotide metabolism	1	0.611081061	0.820594568	1.071074175	Upp1
mmu00250	Alanine, aspartate and glutamate metabolism	Metabolism	Amino acid metabolism	1	0.469698636	0.775133359	1.592879543	Abat
mmu00270	Cysteine and methionine metabolism	Metabolism	Amino acid metabolism	1	0.577986804	0.814913942	1.172118909	Ldhb
mmu00280	Valine, leucine and isoleucine degradation	Metabolism	Amino acid metabolism	1	0.604675121	0.820594568	1.08986495	Abat
mmu00330	Arginine and proline metabolism	Metabolism	Amino acid metabolism	2	0.215720292	0.631616555	2.300826006	Aoc1;Ckmt1
mmu00340	Histidine metabolism	Metabolism	Amino acid metabolism	1	0.344627448	0.732229128	2.389319314	Aoc1
mmu00350	Tyrosine metabolism	Metabolism	Amino acid metabolism	1	0.478273775	0.775133359	1.553057554	Adh1
mmu00380	Tryptophan metabolism	Metabolism	Amino acid metabolism	1	0.571039879	0.814913942	1.194659657	Aoc1
mmu00410	beta-Alanine metabolism	Metabolism	Metabolism of other amino acids	1	0.39586572	0.740533891	2.003945231	Abat
mmu00450	Selenocompound metabolism	Metabolism	Metabolism of other amino acids	1	0.241291937	0.651765578	3.654253068	Papss2
mmu00480	Glutathione metabolism	Metabolism	Metabolism of other amino acids	2	0.31725525	0.732229128	1.749924004	Gpx2;Gpx3
mmu00513	Various types of N-glycan biosynthesis	Metabolism	Glycan biosynthesis and metabolism	1	0.478273775	0.775133359	1.553057554	B4galnt4
mmu00520	Amino sugar and nucleotide sugar metabolism	Metabolism	Carbohydrate metabolism	1	0.556803628	0.814913942	1.242446043	Nanp
mmu00533	Glycosaminoglycan biosynthesis - keratan sulfate	Metabolism	Glycan biosynthesis and metabolism	1	0.203372476	0.612724769	4.437307297	B3gnt7
mmu00561	Glycerolipid metabolism	Metabolism	Lipid metabolism	1	0.635690472	0.830158275	1.001972615	Mgll
mmu00562	Inositol phosphate metabolism	Metabolism	Carbohydrate metabolism	1	0.690656738	0.847069301	0.862809752	Pik3c2b
mmu00564	Glycerophospholipid metabolism	Metabolism	Lipid metabolism	2	0.465032935	0.775133359	1.280872209	Gpd1;Pla2g10
mmu00565	Ether lipid metabolism	Metabolism	Lipid metabolism	1	0.534565181	0.814913942	1.32175111	Pla2g10
mmu00590	Arachidonic acid metabolism	Metabolism	Lipid metabolism	4	0.047900314	0.364498686	2.923402455	Cyp2c65;Gpx2;Gpx3;Pla2g10
mmu00591	Linoleic acid metabolism	Metabolism	Lipid metabolism	2	0.186314168	0.58338412	2.53560417	Cyp2c65;Pla2g10
mmu00592	alpha-Linolenic acid metabolism	Metabolism	Lipid metabolism	1	0.32294436	0.732229128	2.588429257	Pla2g10
mmu00600	Sphingolipid metabolism	Metabolism	Lipid metabolism	1	0.556803628	0.814913942	1.242446043	Smpd3
mmu00601	Glycosphingolipid biosynthesis - lacto and neolacto series	Metabolism	Glycan biosynthesis and metabolism	2	0.06502452	0.400897894	4.778638628	B3galt5;Fut2
mmu00603	Glycosphingolipid biosynthesis - globo and isoglobo series	Metabolism	Glycan biosynthesis and metabolism	2	0.026635874	0.272149144	7.76528777	B3galt5;Fut2
mmu00620	Pyruvate metabolism	Metabolism	Carbohydrate metabolism	2	0.163252489	0.573723203	2.760991207	Adh1;Ldhb
mmu00630	Glyoxylate and dicarboxylate metabolism	Metabolism	Carbohydrate metabolism	1	0.39586572	0.740533891	2.003945231	Hao2
mmu00640	Propanoate metabolism	Metabolism	Carbohydrate metabolism	2	0.103401099	0.485481777	3.654253068	Abat;Ldhb
mmu00650	Butanoate metabolism	Metabolism	Carbohydrate metabolism	2	0.07408675	0.409060052	4.437307297	Abat;Acsm3
mmu00760	Nicotinate and nicotinamide metabolism	Metabolism	Metabolism of cofactors and vitamins	1	0.478273775	0.775133359	1.553057554	Cd38
mmu00830	Retinol metabolism	Metabolism	Metabolism of cofactors and vitamins	2	0.465032935	0.775133359	1.280872209	Adh1;Cyp2c65
mmu00910	Nitrogen metabolism	Metabolism	Energy metabolism	1	0.241291937	0.651765578	3.654253068	Car4
mmu00920	Sulfur metabolism	Metabolism	Energy metabolism	1	0.163572147	0.573723203	5.647482014	Papss2
mmu00980	Metabolism of xenobiotics by cytochrome P450	Metabolism	Xenobiotics biodegradation and metabolism	1	0.695678192	0.847069301	0.850990441	Adh1
mmu00982	Drug metabolism - cytochrome P450	Metabolism	Xenobiotics biodegradation and metabolism	2	0.31725525	0.732229128	1.749924004	Adh1;Fmo2
mmu00983	Drug metabolism - other enzymes	Metabolism	Xenobiotics biodegradation and metabolism	3	0.184602455	0.58338412	2.025727244	Ces2c;Ces2e;Upp1
mmu01521	EGFR tyrosine kinase inhibitor resistance	Human Diseases	Drug resistance: antineoplastic	2	0.364317291	0.740533891	1.57271651	Il6;Prkcb
mmu01523	Antifolate resistance	Human Diseases	Drug resistance: antineoplastic	1	0.385946671	0.740533891	2.070743405	Il6
mmu03013	RNA transport	Genetic Information Processing	Translation	1	0.945104463	0.966571985	0.350973459	Eef1a2
mmu03015	mRNA surveillance pathway	Genetic Information Processing	Translation	1	0.810831768	0.924977988	0.609042178	Gm2446
mmu03060	Protein export	Genetic Information Processing	Folding, sorting and degradation	1	0.375865956	0.740533891	2.14214835	Srp54b
mmu03320	PPAR signaling pathway	Organismal Systems	Endocrine system	1	0.765848071	0.899871483	0.698003395	Fabp2
mmu04010	MAPK signaling pathway	Environmental Information Processing	Signal transduction	2	0.95338798	0.969896863	0.422600695	Ntrk2;Prkcb
mmu04012	ErbB signaling pathway	Environmental Information Processing	Signal transduction	2	0.393121464	0.740533891	1.479102432	Camk2b;Prkcb
mmu04014	Ras signaling pathway	Environmental Information Processing	Signal transduction	3	0.723907564	0.872401423	0.806783145	Ntrk2;Pla2g10;Prkcb
mmu04015	Rap1 signaling pathway	Environmental Information Processing	Signal transduction	5	0.261957589	0.68440847	1.451455658	Cdh1;F2rl3;Gnao1;Prkcb;Rapgef4
mmu04020	Calcium signaling pathway	Environmental Information Processing	Signal transduction	5	0.343826374	0.732229128	1.294214628	Camk2b;Casq1;Cd38;Ntrk2;Prkcb
mmu04022	cGMP-PKG signaling pathway	Environmental Information Processing	Signal transduction	2	0.771892936	0.902461891	0.718176904	Atp1b1;Myl9
mmu04024	cAMP signaling pathway	Environmental Information Processing	Signal transduction	5	0.265026259	0.68440847	1.444704701	Atp1b1;Camk2b;Myl9;Ppp1r1b;Rapgef4
mmu04060	Cytokine-cytokine receptor interaction	Environmental Information Processing	Signaling molecules and interaction	7	0.188668907	0.58338412	1.494350911	Ccl2;Ccl7;Gdf11;Il1f6;Il33;Il6;Il7r
mmu04061	Viral protein interaction with cytokine and cytokine receptor	Environmental Information Processing	Signaling molecules and interaction	3	0.192750873	0.588265651	1.982626665	Ccl2;Ccl7;Il6
mmu04062	Chemokine signaling pathway	Organismal Systems	Immune system	3	0.597822458	0.820594568	0.975742966	Ccl2;Ccl7;Prkcb
mmu04064	NF-kappa B signaling pathway	Environmental Information Processing	Signal transduction	1	0.819927525	0.930835596	0.591640973	Prkcb
mmu04066	HIF-1 signaling pathway	Environmental Information Processing	Signal transduction	4	0.111557515	0.485481777	2.1797299	Camk2b;Il6;Ldhb;Prkcb
mmu04068	FoxO signaling pathway	Environmental Information Processing	Signal transduction	2	0.627084851	0.830158275	0.948432094	Il6;Il7r
mmu04070	Phosphatidylinositol signaling system	Environmental Information Processing	Signal transduction	2	0.459674298	0.775133359	1.294214628	Pik3c2b;Prkcb
mmu04071	Sphingolipid signaling pathway	Environmental Information Processing	Signal transduction	2	0.597057072	0.820594568	1.001972615	Gm2446;Prkcb
mmu04072	Phospholipase D signaling pathway	Environmental Information Processing	Signal transduction	1	0.912764534	0.96621471	0.416928202	Rapgef4
mmu04080	Neuroactive ligand-receptor interaction	Environmental Information Processing	Signaling molecules and interaction	2	0.981168037	0.989590081	0.347051967	F2rl3;Pyy
mmu04114	Oocyte meiosis	Cellular Processes	Cell growth and death	1	0.856953854	0.954427278	0.522036153	Camk2b
mmu04115	p53 signaling pathway	Cellular Processes	Cell growth and death	1	0.690656738	0.847069301	0.862809752	Perp
mmu04120	Ubiquitin mediated proteolysis	Genetic Information Processing	Folding, sorting and degradation	1	0.906808775	0.96621471	0.42842967	Nedd4
mmu04140	Autophagy - animal	Cellular Processes	Transport and catabolism	1	0.895399048	0.96621471	0.45016161	Dapk1
mmu04141	Protein processing in endoplasmic reticulum	Genetic Information Processing	Folding, sorting and degradation	1	0.940364212	0.966571985	0.361176175	Cryab
mmu04144	Endocytosis	Cellular Processes	Transport and catabolism	1	0.987742942	0.991964066	0.232667798	Nedd4
mmu04145	Phagosome	Cellular Processes	Transport and catabolism	4	0.311047256	0.732229128	1.419938335	H2-Aa;H2-Ab1;H2-Eb1;Thbs4
mmu04146	Peroxisome	Cellular Processes	Transport and catabolism	1	0.754043546	0.894692235	0.722352351	Hao2
mmu04150	mTOR signaling pathway	Environmental Information Processing	Signal transduction	1	0.922291795	0.966571985	0.398219886	Prkcb
mmu04151	PI3K-Akt signaling pathway	Environmental Information Processing	Signal transduction	9	0.124519536	0.495967641	1.55738362	Cd19;Col1a2;Col4a2;Gm2446;Il6;Il7r;Lamb1;Ntrk2;Thbs4
mmu04152	AMPK signaling pathway	Environmental Information Processing	Signal transduction	2	0.605815768	0.820594568	0.986068288	Gm2446;Hnf4a
mmu04210	Apoptosis	Cellular Processes	Cell growth and death	1	0.891891562	0.96621471	0.456781634	Dab2ip
mmu04213	Longevity regulating pathway - multiple species	Organismal Systems	Aging	1	0.635690472	0.830158275	1.001972615	Cryab
mmu04217	Necroptosis	Cellular Processes	Cell growth and death	3	0.534237344	0.814913942	1.071074175	Camk2b;Il33;Pycard
mmu04218	Cellular senescence	Cellular Processes	Cell growth and death	1	0.946006624	0.966571985	0.349001698	Il6
mmu04260	Cardiac muscle contraction	Organismal Systems	Circulatory system	3	0.149222412	0.556623283	2.245384415	Atp1b1;Cox8b;Tnnt2
mmu04261	Adrenergic signaling in cardiomyocytes	Organismal Systems	Circulatory system	6	0.035848474	0.312014494	2.452196138	Atp1b1;Camk2b;Gm2446;Rapgef4;Scn1b;Tnnt2
mmu04270	Vascular smooth muscle contraction	Organismal Systems	Circulatory system	7	0.007896339	0.123709304	3.062367008	Acta2;Actg2;Myh10;Myh11;Myl9;Pla2g10;Prkcb
mmu04310	Wnt signaling pathway	Environmental Information Processing	Signal transduction	2	0.757632999	0.894692235	0.739551216	Camk2b;Prkcb
mmu04330	Notch signaling pathway	Environmental Information Processing	Signal transduction	1	0.623585383	0.830158275	1.035371703	Rbpjl
mmu04350	TGF-beta signaling pathway	Environmental Information Processing	Signal transduction	1	0.787795746	0.911980297	0.65391897	Fmod
mmu04360	Axon guidance	Organismal Systems	Development and regeneration	3	0.561097107	0.814913942	1.029651417	Camk2b;Myl9;Sema7a
mmu04370	VEGF signaling pathway	Environmental Information Processing	Signal transduction	1	0.611081061	0.820594568	1.071074175	Prkcb
mmu04371	Apelin signaling pathway	Environmental Information Processing	Signal transduction	3	0.379562849	0.740533891	1.360342383	Acta2;Ccn2;Cdh1
mmu04390	Hippo signaling pathway	Environmental Information Processing	Signal transduction	2	0.723562614	0.872401423	0.791366906	Ccn2;Cdh1
mmu04510	Focal adhesion	Cellular Processes	Cellular community - eukaryotes	7	0.043405172	0.351731566	2.163463259	Col1a2;Col4a2;Lamb1;Myl9;Parva;Prkcb;Thbs4
mmu04512	ECM-receptor interaction	Environmental Information Processing	Signaling molecules and interaction	5	0.013558361	0.159310744	3.529676259	Col1a2;Col4a2;Lamb1;Npnt;Thbs4
mmu04514	Cell adhesion molecules	Environmental Information Processing	Signaling molecules and interaction	8	0.005459688	0.098694367	2.975918666	Cdh1;Cdh2;Cldn18;Cldn3;Cldn7;H2-Aa;H2-Ab1;H2-Eb1
mmu04520	Adherens junction	Cellular Processes	Cellular community - eukaryotes	3	0.106162538	0.485481777	2.624886007	Cdh1;Lmo7;Tjp1
mmu04530	Tight junction	Cellular Processes	Cellular community - eukaryotes	12	1.38E-05	0.003241822	4.490768831	Cldn18;Cldn3;Cldn7;Crb3;Cttn;Epb41l4b;Igsf5;Myh10;Myh11;Myl9;Nedd4;Tjp1
mmu04540	Gap junction	Cellular Processes	Cellular community - eukaryotes	2	0.404481846	0.74845066	1.444704701	Prkcb;Tjp1
mmu04610	Complement and coagulation cascades	Organismal Systems	Immune system	1	0.777089926	0.90404026	0.675242415	F2rl3
mmu04611	Platelet activation	Organismal Systems	Immune system	3	0.322198903	0.732229128	1.502958923	Col1a2;Col3a1;F2rl3
mmu04612	Antigen processing and presentation	Organismal Systems	Immune system	3	0.149222412	0.556623283	2.245384415	H2-Aa;H2-Ab1;H2-Eb1
mmu04613	Neutrophil extracellular trap formation	Organismal Systems	Immune system	2	0.846981647	0.954427278	0.606071241	Ager;Prkcb
mmu04614	Renin-angiotensin system	Organismal Systems	Endocrine system	1	0.443124653	0.775133359	1.725619504	Klk1
mmu04620	Toll-like receptor signaling pathway	Organismal Systems	Immune system	1	0.80128004	0.918540533	0.627498002	Il6
mmu04621	NOD-like receptor signaling pathway	Organismal Systems	Immune system	3	0.635865913	0.830158275	0.922608448	Ccl2;Il6;Pycard
mmu04623	Cytosolic DNA-sensing pathway	Organismal Systems	Immune system	3	0.080735276	0.421617552	2.958204865	Il33;Il6;Pycard
mmu04625	C-type lectin receptor signaling pathway	Organismal Systems	Immune system	2	0.541500053	0.814913942	1.109326824	Il6;Pycard
mmu04630	JAK-STAT signaling pathway	Environmental Information Processing	Signal transduction	2	0.757632999	0.894692235	0.739551216	Il6;Il7r
mmu04640	Hematopoietic cell lineage	Organismal Systems	Immune system	7	0.000675192	0.031734022	4.726696903	Cd19;Cd38;H2-Aa;H2-Ab1;H2-Eb1;Il6;Il7r
mmu04650	Natural killer cell mediated cytotoxicity	Organismal Systems	Immune system	1	0.90525782	0.96621471	0.431404876	Prkcb
mmu04657	IL-17 signaling pathway	Organismal Systems	Immune system	3	0.180563864	0.581267232	2.047987983	Ccl2;Ccl7;Il6
mmu04658	Th1 and Th2 cell differentiation	Organismal Systems	Immune system	4	0.051401707	0.366042462	2.8561978	H2-Aa;H2-Ab1;H2-Eb1;Rbpjl
mmu04659	Th17 cell differentiation	Organismal Systems	Immune system	5	0.025067103	0.267762232	3.015645736	H2-Aa;H2-Ab1;H2-Eb1;Il6;Rorc
mmu04662	B cell receptor signaling pathway	Organismal Systems	Immune system	2	0.35265128	0.732229128	1.61356629	Cd19;Prkcb
mmu04666	Fc gamma R-mediated phagocytosis	Organismal Systems	Immune system	2	0.437937752	0.775133359	1.35048483	Marcks;Prkcb
mmu04668	TNF signaling pathway	Environmental Information Processing	Signal transduction	4	0.108927779	0.485481777	2.199019545	Ccl2;Dab2ip;Il6;Mmp14
mmu04670	Leukocyte transendothelial migration	Organismal Systems	Immune system	6	0.011812859	0.153009757	3.158761127	Cldn18;Cldn3;Cldn7;Myl9;Prkcb;Rapgef4
mmu04672	Intestinal immune network for IgA production	Organismal Systems	Immune system	5	0.000529977	0.031136158	7.395512162	H2-Aa;H2-Ab1;H2-Eb1;Il6;Pigr
mmu04710	Circadian rhythm	Organismal Systems	Environmental adaptation	1	0.385946671	0.740533891	2.070743405	Rorc
mmu04713	Circadian entrainment	Organismal Systems	Environmental adaptation	3	0.209309285	0.622628886	1.901703127	Camk2b;Gnao1;Prkcb
mmu04714	Thermogenesis	Organismal Systems	Environmental adaptation	2	0.870530333	0.962283663	0.569929378	Cox8b;Mgll
mmu04720	Long-term potentiation	Organismal Systems	Nervous system	2	0.293413199	0.732229128	1.854397079	Camk2b;Prkcb
mmu04721	Synaptic vesicle cycle	Organismal Systems	Nervous system	2	0.35265128	0.732229128	1.61356629	Slc1a2;Syt1
mmu04722	Neurotrophin signaling pathway	Organismal Systems	Nervous system	3	0.308932318	0.732229128	1.540222368	Camk2b;Maged1;Ntrk2
mmu04723	Retrograde endocannabinoid signaling	Organismal Systems	Nervous system	3	0.397052214	0.740533891	1.32175111	Gnao1;Mgll;Prkcb
mmu04724	Glutamatergic synapse	Organismal Systems	Nervous system	3	0.273711641	0.691636943	1.649264659	Gnao1;Prkcb;Slc1a2
mmu04725	Cholinergic synapse	Organismal Systems	Nervous system	3	0.269336848	0.687979993	1.663990236	Camk2b;Gnao1;Prkcb
mmu04726	Serotonergic synapse	Organismal Systems	Nervous system	4	0.16030412	0.573723203	1.896864188	Cyp2c65;Cyp2d34;Gnao1;Prkcb
mmu04727	GABAergic synapse	Organismal Systems	Nervous system	3	0.172562146	0.581267232	2.094010185	Abat;Gnao1;Prkcb
mmu04728	Dopaminergic synapse	Organismal Systems	Nervous system	5	0.066531991	0.400897894	2.300826006	Camk2b;Gm2446;Gnao1;Ppp1r1b;Prkcb
mmu04730	Long-term depression	Organismal Systems	Nervous system	2	0.251498397	0.671615036	2.070743405	Gnao1;Prkcb
mmu04740	Olfactory transduction	Organismal Systems	Sensory system	2	0.999999954	0.999999954	0.108132815	Camk2b;Ncald
mmu04744	Phototransduction	Organismal Systems	Sensory system	1	0.355209024	0.732229128	2.300826006	Pde6a
mmu04750	Inflammatory mediator regulation of TRP channels	Organismal Systems	Sensory system	3	0.335471601	0.732229128	1.467455956	Camk2b;Cyp2c65;Prkcb
mmu04810	Regulation of actin cytoskeleton	Cellular Processes	Cell motility	3	0.692610953	0.847069301	0.847122302	Myh10;Myh11;Myl9
mmu04911	Insulin secretion	Organismal Systems	Endocrine system	4	0.049633864	0.364498686	2.889409403	Atp1b1;Camk2b;Prkcb;Rapgef4
mmu04912	GnRH signaling pathway	Organismal Systems	Endocrine system	3	0.176550144	0.581267232	2.070743405	Camk2b;Mmp14;Prkcb
mmu04915	Estrogen signaling pathway	Organismal Systems	Endocrine system	4	0.169620878	0.581267232	1.854397079	Gnao1;Krt18;Krt19;Krt20
mmu04916	Melanogenesis	Organismal Systems	Endocrine system	3	0.217706132	0.631616555	1.863669065	Camk2b;Gnao1;Prkcb
mmu04918	Thyroid hormone synthesis	Organismal Systems	Endocrine system	6	0.001178641	0.039568672	5.036943418	Atp1b1;Duox2;Duoxa2;Gpx2;Gpx3;Prkcb
mmu04919	Thyroid hormone signaling pathway	Organismal Systems	Endocrine system	2	0.579109057	0.814913942	1.035371703	Atp1b1;Prkcb
mmu04921	Oxytocin signaling pathway	Organismal Systems	Endocrine system	5	0.100472167	0.481856313	2.030140593	Camk2b;Cd38;Gnao1;Myl9;Prkcb
mmu04922	Glucagon signaling pathway	Organismal Systems	Endocrine system	2	0.501653084	0.801962414	1.194659657	Camk2b;Ldhb
mmu04923	Regulation of lipolysis in adipocytes	Organismal Systems	Endocrine system	1	0.598164439	0.820594568	1.109326824	Mgll
mmu04924	Renin secretion	Organismal Systems	Endocrine system	2	0.340913546	0.732229128	1.656594724	Clca1;Clca3b
mmu04925	Aldosterone synthesis and secretion	Organismal Systems	Endocrine system	3	0.226172807	0.632745352	1.827126534	Atp1b1;Camk2b;Prkcb
mmu04926	Relaxin signaling pathway	Organismal Systems	Endocrine system	5	0.056908673	0.38134424	2.407841169	Acta2;Col1a2;Col3a1;Col4a2;Gnao1
mmu04928	Parathyroid hormone synthesis, secretion and action	Organismal Systems	Endocrine system	2	0.521851173	0.814913942	1.150413003	Mmp14;Prkcb
mmu04929	GnRH secretion	Organismal Systems	Endocrine system	1	0.641597275	0.833013037	0.986068288	Prkcb
mmu04931	Insulin resistance	Human Diseases	Endocrine and metabolic disease	2	0.53174505	0.814913942	1.129496403	Il6;Prkcb
mmu04932	Non-alcoholic fatty liver disease	Human Diseases	Endocrine and metabolic disease	2	0.689196904	0.847069301	0.84520139	Cox8b;Il6
mmu04933	AGE-RAGE signaling pathway in diabetic complications	Human Diseases	Endocrine and metabolic disease	7	0.001175992	0.039568672	4.30550609	Ager;Ccl2;Col1a2;Col3a1;Col4a2;Il6;Prkcb
mmu04934	Cushing syndrome	Human Diseases	Endocrine and metabolic disease	1	0.929630809	0.966571985	0.383471001	Camk2b
mmu04935	Growth hormone synthesis, secretion and action	Organismal Systems	Endocrine system	1	0.849716086	0.954427278	0.535537088	Prkcb
mmu04940	Type I diabetes mellitus	Human Diseases	Endocrine and metabolic disease	4	0.018413284	0.206053417	3.944273153	Cpe;H2-Aa;H2-Ab1;H2-Eb1
mmu04950	Maturity onset diabetes of the young	Human Diseases	Endocrine and metabolic disease	1	0.355209024	0.732229128	2.300826006	Hnf4a
mmu04960	Aldosterone-regulated sodium reabsorption	Organismal Systems	Excretory system	2	0.124408968	0.495967641	3.26959485	Atp1b1;Prkcb
mmu04961	Endocrine and other factor-regulated calcium reabsorption	Organismal Systems	Excretory system	3	0.074849286	0.409060052	3.055195188	Atp1b1;Klk1;Prkcb
mmu04962	Vasopressin-regulated water reabsorption	Organismal Systems	Excretory system	1	0.511219292	0.806727571	1.411870504	Aqp4
mmu04964	Proximal tubule bicarbonate reclamation	Organismal Systems	Excretory system	3	0.005024025	0.098387148	8.471223022	Atp1b1;Car4;Slc9a3
mmu04970	Salivary secretion	Organismal Systems	Digestive system	4	0.049633864	0.364498686	2.889409403	Atp1b1;Cd38;Dmbt1;Prkcb
mmu04971	Gastric acid secretion	Organismal Systems	Digestive system	3	0.119914587	0.4943847	2.484892086	Atp1b1;Camk2b;Prkcb
mmu04972	Pancreatic secretion	Organismal Systems	Digestive system	7	0.002251572	0.058791049	3.848284204	Atp1b1;Cd38;Clca1;Clca3b;Pla2g10;Prkcb;Slc26a3
mmu04973	Carbohydrate digestion and absorption	Organismal Systems	Digestive system	2	0.18050304	0.581267232	2.588429257	Atp1b1;Prkcb
mmu04974	Protein digestion and absorption	Organismal Systems	Digestive system	8	0.000335076	0.028639304	4.601652012	Atp1b1;Col1a2;Col23a1;Col3a1;Col4a2;Mep1a;Mep1b;Slc9a3
mmu04975	Fat digestion and absorption	Organismal Systems	Digestive system	3	0.029676732	0.29058467	4.437307297	Apoa4;Fabp2;Pla2g10
mmu04976	Bile secretion	Organismal Systems	Digestive system	4	0.07745444	0.413677125	2.484892086	Aqp4;Aqp8;Atp1b1;Slc9a3
mmu04977	Vitamin digestion and absorption	Organismal Systems	Digestive system	1	0.32294436	0.732229128	2.588429257	Apoa4
mmu04978	Mineral absorption	Organismal Systems	Digestive system	3	0.055866546	0.38134424	3.451239009	Atp1b1;Slc26a3;Slc9a3
mmu04979	Cholesterol metabolism	Organismal Systems	Digestive system	1	0.54951059	0.814913942	1.267802085	Apoa4
mmu05010	Alzheimer disease	Human Diseases	Neurodegenerative disease	3	0.930541875	0.966571985	0.523502546	Ager;Cox8b;Il6
mmu05012	Parkinson disease	Human Diseases	Neurodegenerative disease	2	0.894957957	0.96621471	0.530959848	Camk2b;Cox8b
mmu05014	Amyotrophic lateral sclerosis	Human Diseases	Neurodegenerative disease	5	0.682222488	0.847069301	0.874962002	Cox8b;Gpx2;Gpx3;Nefl;Slc1a2
mmu05016	Huntington disease	Human Diseases	Neurodegenerative disease	4	0.689348862	0.847069301	0.859824251	Cox8b;Gpx2;Gpx3;Slc1a2
mmu05017	Spinocerebellar ataxia	Human Diseases	Neurodegenerative disease	2	0.666953864	0.847069301	0.881167407	Prkcb;Rbpjl
mmu05020	Prion disease	Human Diseases	Neurodegenerative disease	2	0.920579457	0.966571985	0.487233742	Cox8b;Il6
mmu05022	Pathways of neurodegeneration - multiple diseases	Human Diseases	Neurodegenerative disease	8	0.460957096	0.775133359	1.08274165	Ager;Camk2b;Cox8b;Gpx2;Gpx3;Il6;Nefl;Prkcb
mmu05030	Cocaine addiction	Human Diseases	Substance dependence	1	0.542098418	0.814913942	1.294214628	Ppp1r1b
mmu05031	Amphetamine addiction	Human Diseases	Substance dependence	3	0.099536098	0.481856313	2.700969659	Camk2b;Ppp1r1b;Prkcb
mmu05032	Morphine addiction	Human Diseases	Substance dependence	2	0.432430462	0.775133359	1.365325322	Gnao1;Prkcb
mmu05034	Alcoholism	Human Diseases	Substance dependence	3	0.645801369	0.833864406	0.909106861	Gnao1;Ntrk2;Ppp1r1b
mmu05100	Bacterial invasion of epithelial cells	Human Diseases	Infectious disease: bacterial	2	0.346790896	0.732229128	1.634797425	Cdh1;Cttn
mmu05132	Salmonella infection	Human Diseases	Infectious disease: bacterial	5	0.382393278	0.740533891	1.23258536	Il6;Myl9;Pik3c2b;Podxl;Pycard
mmu05133	Pertussis	Human Diseases	Infectious disease: bacterial	2	0.346790896	0.732229128	1.634797425	Il6;Pycard
mmu05134	Legionellosis	Human Diseases	Infectious disease: bacterial	3	0.071981198	0.409060052	3.106115108	Eef1a2;Il6;Pycard
mmu05135	Yersinia infection	Human Diseases	Infectious disease: bacterial	3	0.366378541	0.740533891	1.39079781	Ccl2;Il6;Pycard
mmu05140	Leishmaniasis	Human Diseases	Infectious disease: parasitic	5	0.004952671	0.098387148	4.501616098	Eef1a2;H2-Aa;H2-Ab1;H2-Eb1;Prkcb
mmu05142	Chagas disease	Human Diseases	Infectious disease: parasitic	3	0.230430352	0.637072151	1.809387442	Ccl2;Gnao1;Il6
mmu05143	African trypanosomiasis	Human Diseases	Infectious disease: parasitic	2	0.119063224	0.4943847	3.357962279	Il6;Prkcb
mmu05144	Malaria	Human Diseases	Infectious disease: parasitic	3	0.058418692	0.38134424	3.388489209	Ccl2;Il6;Thbs4
mmu05145	Toxoplasmosis	Human Diseases	Infectious disease: parasitic	5	0.031021479	0.291601902	2.849646888	Gnao1;H2-Aa;H2-Ab1;H2-Eb1;Lamb1
mmu05146	Amoebiasis	Human Diseases	Infectious disease: parasitic	7	0.001559136	0.045799612	4.10241618	Col1a2;Col3a1;Col4a2;Il6;Lamb1;Muc2;Prkcb
mmu05150	Staphylococcus aureus infection	Human Diseases	Infectious disease: bacterial	6	0.01048707	0.153009757	3.241163591	H2-Aa;H2-Ab1;H2-Eb1;Krt18;Krt19;Krt20
mmu05152	Tuberculosis	Human Diseases	Infectious disease: bacterial	5	0.161818712	0.573723203	1.735259837	Camk2b;H2-Aa;H2-Ab1;H2-Eb1;Il6
mmu05160	Hepatitis C	Human Diseases	Infectious disease: viral	4	0.264127015	0.68440847	1.533884004	Cldn18;Cldn3;Cldn7;Ifit1bl1
mmu05161	Hepatitis B	Human Diseases	Infectious disease: viral	2	0.742616357	0.890381856	0.762236836	Il6;Prkcb
mmu05162	Measles	Human Diseases	Infectious disease: viral	1	0.903681241	0.96621471	0.434421693	Il6
mmu05163	Human cytomegalovirus infection	Human Diseases	Infectious disease: viral	4	0.575784459	0.814913942	0.993956835	Ccl2;Gnao1;Il6;Prkcb
mmu05164	Influenza A	Human Diseases	Infectious disease: viral	10	0.000365608	0.028639304	3.697756081	Ccl2;H2-Aa;H2-Ab1;H2-Eb1;Il33;Il6;Prkcb;Pycard;Tmprss2;Tmprss4
mmu05165	Human papillomavirus infection	Human Diseases	Infectious disease: viral	7	0.343886435	0.732229128	1.228407105	Col1a2;Col4a2;Crb3;Gm2446;Lamb1;Rbpjl;Thbs4
mmu05166	Human T-cell leukemia virus 1 infection	Human Diseases	Infectious disease: viral	4	0.543234077	0.814913942	1.035371703	H2-Aa;H2-Ab1;H2-Eb1;Il6
mmu05167	Kaposi sarcoma-associated herpesvirus infection	Human Diseases	Infectious disease: viral	2	0.872197533	0.962283663	0.56732696	Clec2h;Il6
mmu05168	Herpes simplex virus 1 infection	Human Diseases	Infectious disease: viral	5	0.855952348	0.954427278	0.691785102	Ccl2;H2-Aa;H2-Ab1;H2-Eb1;Il6
mmu05169	Epstein-Barr virus infection	Human Diseases	Infectious disease: viral	7	0.068244071	0.400933917	1.950027422	Cd19;H2-Aa;H2-Ab1;H2-Eb1;Il6;Nedd4;Rbpjl
mmu05170	Human immunodeficiency virus 1 infection	Human Diseases	Infectious disease: viral	2	0.894957957	0.96621471	0.530959848	Gnao1;Prkcb
mmu05171	Coronavirus disease - COVID-19	Human Diseases	Infectious disease: viral	4	0.553131609	0.814913942	1.022589336	Ccl2;Il6;Prkcb;Tmprss2
mmu05200	Pathways in cancer	Human Diseases	Cancer: overview	9	0.511499609	0.806727571	1.031551143	Camk2b;Cdh1;Col4a2;Dapk1;F2rl3;Il6;Il7r;Lamb1;Prkcb
mmu05202	Transcriptional misregulation in cancer	Human Diseases	Cancer: overview	4	0.460508002	0.775133359	1.150413003	Bcl11b;Il6;Tmprss2;Tspan7
mmu05203	Viral carcinogenesis	Human Diseases	Cancer: overview	1	0.974437446	0.98703793	0.278575346	Rbpjl
mmu05204	Chemical carcinogenesis	Human Diseases	Cancer: overview	3	0.221931138	0.632745352	1.845216896	Adh1;Cyp2c65;Sult1a1
mmu05205	Proteoglycans in cancer	Human Diseases	Cancer: overview	5	0.22588228	0.632745352	1.537680746	Camk2b;Col1a2;Cttn;Prkcb;Timp3
mmu05206	MicroRNAs in cancer	Human Diseases	Cancer: overview	3	0.486168194	0.782530998	1.150413003	Marcks;Prkcb;Timp3
mmu05213	Endometrial cancer	Human Diseases	Cancer: specific types	1	0.611081061	0.820594568	1.071074175	Cdh1
mmu05214	Glioma	Human Diseases	Cancer: specific types	2	0.335020241	0.732229128	1.678981139	Camk2b;Prkcb
mmu05215	Prostate cancer	Human Diseases	Cancer: specific types	1	0.80128004	0.918540533	0.627498002	Tmprss2
mmu05216	Thyroid cancer	Human Diseases	Cancer: specific types	1	0.45212636	0.775133359	1.678981139	Cdh1
mmu05218	Melanoma	Human Diseases	Cancer: specific types	1	0.690656738	0.847069301	0.862809752	Cdh1
mmu05219	Bladder cancer	Human Diseases	Cancer: specific types	2	0.140775483	0.54233178	3.030356203	Cdh1;Dapk1
mmu05222	Small cell lung cancer	Human Diseases	Cancer: specific types	2	0.443416272	0.775133359	1.335963487	Col4a2;Lamb1
mmu05223	Non-small cell lung cancer	Human Diseases	Cancer: specific types	1	0.690656738	0.847069301	0.862809752	Prkcb
mmu05225	Hepatocellular carcinoma	Human Diseases	Cancer: specific types	1	0.941343697	0.966571985	0.359088452	Prkcb
mmu05226	Gastric cancer	Human Diseases	Cancer: specific types	5	0.092287654	0.471469536	2.084641012	Cdh1;Cdh17;Cdx2;Muc2;Reg4
mmu05230	Central carbon metabolism in cancer	Human Diseases	Cancer: overview	1	0.675093501	0.847069301	0.90032322	Ldhb
mmu05231	Choline metabolism in cancer	Human Diseases	Cancer: overview	2	0.470360511	0.775133359	1.267802085	Prkcb;Slc44a4
mmu05310	Asthma	Human Diseases	Immune disease	3	0.006450065	0.108268955	7.76528777	H2-Aa;H2-Ab1;H2-Eb1
mmu05320	Autoimmune thyroid disease	Human Diseases	Immune disease	3	0.10953943	0.485481777	2.588429257	H2-Aa;H2-Ab1;H2-Eb1
mmu05321	Inflammatory bowel disease	Human Diseases	Immune disease	5	0.002903967	0.068243233	5.09199198	H2-Aa;H2-Ab1;H2-Eb1;Il6;Rorc
mmu05322	Systemic lupus erythematosus	Human Diseases	Immune disease	3	0.418729112	0.768760478	1.276485661	H2-Aa;H2-Ab1;H2-Eb1
mmu05323	Rheumatoid arthritis	Human Diseases	Immune disease	5	0.012362541	0.153009757	3.611761753	Ccl2;H2-Aa;H2-Ab1;H2-Eb1;Il6
mmu05330	Allograft rejection	Human Diseases	Immune disease	3	0.061025165	0.387592265	3.327980473	H2-Aa;H2-Ab1;H2-Eb1
mmu05332	Graft-versus-host disease	Human Diseases	Immune disease	4	0.012371002	0.153009757	4.437307297	H2-Aa;H2-Ab1;H2-Eb1;Il6
mmu05340	Primary immunodeficiency	Human Diseases	Immune disease	2	0.11377774	0.486141252	3.451239009	Cd19;Il7r
mmu05410	Hypertrophic cardiomyopathy	Human Diseases	Cardiovascular disease	3	0.180563864	0.581267232	2.047987983	Des;Il6;Tnnt2
mmu05412	Arrhythmogenic right ventricular cardiomyopathy	Human Diseases	Cardiovascular disease	4	0.035270984	0.312014494	3.22713258	Cdh2;Des;Dsg2;Dsp
mmu05414	Dilated cardiomyopathy	Human Diseases	Cardiovascular disease	2	0.44886552	0.775133359	1.32175111	Des;Tnnt2
mmu05415	Diabetic cardiomyopathy	Human Diseases	Cardiovascular disease	6	0.098096478	0.481856313	1.892049812	Ager;Camk2b;Col1a2;Col3a1;Cox8b;Prkcb
mmu05416	Viral myocarditis	Human Diseases	Cardiovascular disease	4	0.041310072	0.346709529	3.067768008	Cxadr;H2-Aa;H2-Ab1;H2-Eb1
mmu05417	Lipid and atherosclerosis	Human Diseases	Cardiovascular disease	6	0.135173432	0.529429275	1.725619504	Ager;Apoa4;Camk2b;Ccl2;Il6;Pycard
mmu05418	Fluid shear stress and atherosclerosis	Human Diseases	Cardiovascular disease	1	0.909835463	0.96621471	0.422600695	Ccl2
