# Supplementary material for: The regulatory effect of TiO2 nanotubes loaded with graphene oxide on macrophage polarization in an inflammatory environment
Source: BMC Oral Health. 2024 Jul 20;24:824. doi: 10.1186/s12903-024-04608-9 (PMC11265100; doi:10.1186/s12903-024-04608-9)
Supplement: Supplementary file 9 — Supplementary Material 9. [file 12903_2024_4608_MOESM9_ESM.xls]

id	Term	Classification_level1	Classification_level2	ListHits	p-value	q-value	Enrichment_score	geneID
mmu00040	Pentose and glucuronate interconversions	Metabolism	Carbohydrate metabolism	1	0.232781228	0.658054625	3.795604396	Kl
mmu00053	Ascorbate and aldarate metabolism	Metabolism	Carbohydrate metabolism	1	0.209148252	0.640516521	4.285359801	Kl
mmu00071	Fatty acid degradation	Metabolism	Lipid metabolism	2	0.058164715	0.413032486	5.109467456	Cyp4a10;Cyp4a14
mmu00130	Ubiquinone and other terpenoid-quinone biosynthesis	Metabolism	Metabolism of cofactors and vitamins	1	0.079799886	0.451176281	12.07692308	Tat
mmu00140	Steroid hormone biosynthesis	Metabolism	Lipid metabolism	1	0.502844858	0.794819291	1.443979933	Cyp3a25
mmu00240	Pyrimidine metabolism	Metabolism	Nucleotide metabolism	1	0.355773692	0.706759369	2.290450928	Dpys
mmu00260	Glycine, serine and threonine metabolism	Metabolism	Amino acid metabolism	1	0.261346527	0.666340266	3.321153846	Bhmt
mmu00270	Cysteine and methionine metabolism	Metabolism	Amino acid metabolism	3	0.007294656	0.097483136	7.519593614	Bhmt;Mat1a;Tat
mmu00350	Tyrosine metabolism	Metabolism	Amino acid metabolism	1	0.261346527	0.666340266	3.321153846	Tat
mmu00360	Phenylalanine metabolism	Metabolism	Amino acid metabolism	2	0.012749618	0.156182821	11.55183946	Keg1;Tat
mmu00400	Phenylalanine, tyrosine and tryptophan biosynthesis	Metabolism	Amino acid metabolism	1	0.065772648	0.420373009	14.76068376	Tat
mmu00410	beta-Alanine metabolism	Metabolism	Metabolism of other amino acids	1	0.209148252	0.640516521	4.285359801	Dpys
mmu00480	Glutathione metabolism	Metabolism	Metabolism of other amino acids	1	0.416475722	0.736583084	1.871072589	Gpx3
mmu00500	Starch and sucrose metabolism	Metabolism	Carbohydrate metabolism	1	0.226939004	0.658054625	3.907239819	Pygm
mmu00520	Amino sugar and nucleotide sugar metabolism	Metabolism	Carbohydrate metabolism	1	0.315371607	0.706759369	2.656923077	Nanp
mmu00531	Glycosaminoglycan degradation	Metabolism	Glycan biosynthesis and metabolism	1	0.146884475	0.553641483	6.326007326	Hyal3
mmu00561	Glycerolipid metabolism	Metabolism	Lipid metabolism	1	0.375084992	0.706759369	2.142679901	Lipc
mmu00564	Glycerophospholipid metabolism	Metabolism	Lipid metabolism	1	0.521476725	0.812553694	1.369547978	Pla2g10
mmu00565	Ether lipid metabolism	Metabolism	Lipid metabolism	1	0.299586182	0.706759369	2.826513912	Pla2g10
mmu00590	Arachidonic acid metabolism	Metabolism	Lipid metabolism	6	3.95E-05	0.005130237	9.377375566	Cbr2;Cyp2j6;Cyp4a10;Cyp4a14;Gpx3;Pla2g10
mmu00591	Linoleic acid metabolism	Metabolism	Lipid metabolism	3	0.005860678	0.086151963	8.133437991	Cyp2j6;Cyp3a25;Pla2g10
mmu00592	alpha-Linolenic acid metabolism	Metabolism	Lipid metabolism	1	0.166053781	0.581188233	5.53525641	Pla2g10
mmu00600	Sphingolipid metabolism	Metabolism	Lipid metabolism	1	0.315371607	0.706759369	2.656923077	Degs2
mmu00770	Pantothenate and CoA biosynthesis	Metabolism	Metabolism of cofactors and vitamins	1	0.140398801	0.553641483	6.642307692	Dpys
mmu00830	Retinol metabolism	Metabolism	Metabolism of cofactors and vitamins	3	0.036379091	0.3342329	4.108643933	Cyp3a25;Cyp4a10;Cyp4a14
mmu00980	Metabolism of xenobiotics by cytochrome P450	Metabolism	Xenobiotics biodegradation and metabolism	2	0.104407319	0.541008673	3.639620653	Cbr2;Cyp2f2
mmu00983	Drug metabolism - other enzymes	Metabolism	Xenobiotics biodegradation and metabolism	3	0.031810476	0.311742662	4.331939799	Ces2e;Dpys;Mpo
mmu02010	ABC transporters	Environmental Information Processing	Membrane transport	1	0.315371607	0.706759369	2.656923077	Abcb1a
mmu03320	PPAR signaling pathway	Organismal Systems	Endocrine system	2	0.14439173	0.553641483	2.985306828	Cyp4a10;Cyp4a14
mmu03440	Homologous recombination	Genetic Information Processing	Replication and repair	1	0.266932621	0.666340266	3.240150094	Sycp3
mmu04010	MAPK signaling pathway	Environmental Information Processing	Signal transduction	2	0.65478392	0.834370405	0.903715332	Cacna2d1;Mapk8ip1
mmu04014	Ras signaling pathway	Environmental Information Processing	Signal transduction	1	0.82952899	0.887810141	0.575091575	Pla2g10
mmu04015	Rap1 signaling pathway	Environmental Information Processing	Signal transduction	1	0.80550243	0.884821436	0.62077642	F2rl3
mmu04020	Calcium signaling pathway	Environmental Information Processing	Signal transduction	2	0.54338402	0.814998857	1.107051282	Pln;Tnnc2
mmu04022	cGMP-PKG signaling pathway	Environmental Information Processing	Signal transduction	3	0.141132981	0.553641483	2.303690529	Myh6;Myl9;Pln
mmu04024	cAMP signaling pathway	Environmental Information Processing	Signal transduction	4	0.078182235	0.451176281	2.471556351	Grin3b;Myl9;Pln;Ppp1r1b
mmu04060	Cytokine-cytokine receptor interaction	Environmental Information Processing	Signaling molecules and interaction	2	0.649192636	0.834370405	0.913031985	Cxcl15;Lep
mmu04062	Chemokine signaling pathway	Organismal Systems	Immune system	1	0.767617142	0.881560311	0.695529601	Cxcl15
mmu04071	Sphingolipid signaling pathway	Environmental Information Processing	Signal transduction	1	0.610816584	0.834370405	1.07133995	Degs2
mmu04080	Neuroactive ligand-receptor interaction	Environmental Information Processing	Signaling molecules and interaction	5	0.131414345	0.553641483	1.85539321	F2rl3;Grin3b;Lep;Pyy;Vipr1
mmu04115	p53 signaling pathway	Cellular Processes	Cell growth and death	1	0.420904619	0.736583084	1.84508547	Perp
mmu04142	Lysosome	Cellular Processes	Transport and catabolism	1	0.631158754	0.834370405	1.014092777	Hyal3
mmu04144	Endocytosis	Cellular Processes	Transport and catabolism	1	0.871174591	0.895543111	0.497551138	Gm8909
mmu04145	Phagosome	Cellular Processes	Transport and catabolism	4	0.042443461	0.346621601	3.036483516	Gm8909;Mpo;Sftpa1;Sftpd
mmu04151	PI3K-Akt signaling pathway	Environmental Information Processing	Signal transduction	2	0.759437978	0.879034511	0.740089994	Fn1;Lama4
mmu04152	AMPK signaling pathway	Environmental Information Processing	Signal transduction	1	0.616738755	0.834370405	1.054334554	Lep
mmu04211	Longevity regulating pathway	Organismal Systems	Aging	1	0.495193713	0.794819291	1.476068376	Kl
mmu04217	Necroptosis	Cellular Processes	Cell growth and death	2	0.378140785	0.706759369	1.526967286	Pycard;Pygm
mmu04218	Cellular senescence	Cellular Processes	Cell growth and death	1	0.743080975	0.87378695	0.746326707	Gm8909
mmu04260	Cardiac muscle contraction	Organismal Systems	Circulatory system	4	0.003443053	0.086151963	6.402224282	Actc1;Cacna2d1;Myh6;Myl2
mmu04261	Adrenergic signaling in cardiomyocytes	Organismal Systems	Circulatory system	5	0.005594466	0.086151963	4.369939271	Actc1;Cacna2d1;Myh6;Myl2;Pln
mmu04270	Vascular smooth muscle contraction	Organismal Systems	Circulatory system	5	0.004196159	0.086151963	4.677681473	Actg2;Cyp4a10;Cyp4a14;Myl9;Pla2g10
mmu04310	Wnt signaling pathway	Environmental Information Processing	Signal transduction	1	0.722487237	0.856496967	0.790750916	Nkd1
mmu04360	Axon guidance	Organismal Systems	Development and regeneration	1	0.748960243	0.87378695	0.733956651	Myl9
mmu04371	Apelin signaling pathway	Environmental Information Processing	Signal transduction	1	0.647758931	0.834370405	0.969679955	Myl2
mmu04380	Osteoclast differentiation	Organismal Systems	Development and regeneration	1	0.610816584	0.834370405	1.07133995	Fhl2
mmu04390	Hippo signaling pathway	Environmental Information Processing	Signal transduction	1	0.697954407	0.854994149	0.846153846	Nkd1
mmu04510	Focal adhesion	Cellular Processes	Cellular community - eukaryotes	4	0.064338702	0.420373009	2.643704554	Fn1;Lama4;Myl2;Myl9
mmu04512	ECM-receptor interaction	Environmental Information Processing	Signaling molecules and interaction	2	0.141803703	0.553641483	3.019230769	Fn1;Lama4
mmu04514	Cell adhesion molecules	Environmental Information Processing	Signaling molecules and interaction	2	0.359119384	0.706759369	1.590971902	Cldn18;Gm8909
mmu04530	Tight junction	Cellular Processes	Cellular community - eukaryotes	3	0.129135378	0.553641483	2.400834106	Cldn18;Myl2;Myl9
mmu04610	Complement and coagulation cascades	Organismal Systems	Immune system	4	0.004978124	0.086151963	5.775919732	Cfd;F2rl3;F3;Fgb
mmu04611	Platelet activation	Organismal Systems	Immune system	2	0.239463638	0.664172732	2.142679901	F2rl3;Fgb
mmu04612	Antigen processing and presentation	Organismal Systems	Immune system	1	0.467490504	0.772147236	1.60055607	Gm8909
mmu04613	Neutrophil extracellular trap formation	Organismal Systems	Immune system	3	0.200169085	0.640516521	1.944090056	Ager;Fgb;Mpo
mmu04621	NOD-like receptor signaling pathway	Organismal Systems	Immune system	1	0.786564945	0.882633946	0.657654227	Pycard
mmu04623	Cytosolic DNA-sensing pathway	Organismal Systems	Immune system	1	0.379823062	0.706759369	2.108669109	Pycard
mmu04625	C-type lectin receptor signaling pathway	Organismal Systems	Immune system	1	0.573343972	0.814998857	1.186126374	Pycard
mmu04630	JAK-STAT signaling pathway	Environmental Information Processing	Signal transduction	1	0.722487237	0.856496967	0.790750916	Lep
mmu04650	Natural killer cell mediated cytotoxicity	Organismal Systems	Immune system	1	0.666197697	0.837017619	0.922542735	Gm8909
mmu04657	IL-17 signaling pathway	Organismal Systems	Immune system	1	0.499033667	0.794819291	1.459847844	S100a9
mmu04670	Leukocyte transendothelial migration	Organismal Systems	Immune system	3	0.059004641	0.413032486	3.377444589	Cldn18;Myl2;Myl9
mmu04724	Glutamatergic synapse	Organismal Systems	Nervous system	1	0.576597831	0.814998857	1.17562968	Grin3b
mmu04726	Serotonergic synapse	Organismal Systems	Nervous system	1	0.631158754	0.834370405	1.014092777	Cyp2j6
mmu04728	Dopaminergic synapse	Organismal Systems	Nervous system	1	0.64230896	0.834370405	0.984045584	Ppp1r1b
mmu04750	Inflammatory mediator regulation of TRP channels	Organismal Systems	Sensory system	3	0.070322987	0.430728297	3.138098122	Cyp2j6;Cyp4a10;Cyp4a14
mmu04810	Regulation of actin cytoskeleton	Cellular Processes	Cell motility	3	0.22966501	0.658054625	1.811538462	Fn1;Myl2;Myl9
mmu04910	Insulin signaling pathway	Organismal Systems	Endocrine system	1	0.653127122	0.834370405	0.955727726	Pygm
mmu04913	Ovarian steroidogenesis	Organismal Systems	Endocrine system	1	0.379823062	0.706759369	2.108669109	Cyp2j6
mmu04918	Thyroid hormone synthesis	Organismal Systems	Endocrine system	1	0.429663353	0.741602487	1.795218295	Gpx3
mmu04919	Thyroid hormone signaling pathway	Organismal Systems	Endocrine system	2	0.228314318	0.658054625	2.214102564	Myh6;Pln
mmu04920	Adipocytokine signaling pathway	Organismal Systems	Endocrine system	1	0.416475722	0.736583084	1.871072589	Lep
mmu04921	Oxytocin signaling pathway	Organismal Systems	Endocrine system	2	0.320525202	0.706759369	1.736551031	Cacna2d1;Myl9
mmu04922	Glucagon signaling pathway	Organismal Systems	Endocrine system	1	0.546411266	0.814998857	1.277366864	Pygm
mmu04928	Parathyroid hormone synthesis, secretion and action	Organismal Systems	Endocrine system	1	0.560080511	0.814998857	1.23005698	Kl
mmu04931	Insulin resistance	Human Diseases	Endocrine and metabolic disease	1	0.566762215	0.814998857	1.207692308	Pygm
mmu04932	Non-alcoholic fatty liver disease	Human Diseases	Endocrine and metabolic disease	1	0.673805986	0.838496711	0.903715332	Lep
mmu04933	AGE-RAGE signaling pathway in diabetic complications	Human Diseases	Endocrine and metabolic disease	3	0.040264752	0.346621601	3.945925362	Ager;F3;Fn1
mmu04940	Type I diabetes mellitus	Human Diseases	Endocrine and metabolic disease	1	0.379823062	0.706759369	2.108669109	Gm8909
mmu04961	Endocrine and other factor-regulated calcium reabsorption	Organismal Systems	Excretory system	1	0.370311285	0.706759369	2.177805801	Kl
mmu04962	Vasopressin-regulated water reabsorption	Organismal Systems	Excretory system	1	0.28344252	0.694434174	3.019230769	Aqp4
mmu04971	Gastric acid secretion	Organismal Systems	Digestive system	2	0.109219564	0.541008673	3.542564103	Kcnj15;Kcnj16
mmu04972	Pancreatic secretion	Organismal Systems	Digestive system	2	0.208911743	0.640516521	2.35125936	Pla2g10;Slc26a3
mmu04975	Fat digestion and absorption	Organismal Systems	Digestive system	3	0.003790815	0.086151963	9.489010989	Apoa4;Apob;Pla2g10
mmu04976	Bile secretion	Organismal Systems	Digestive system	2	0.173465108	0.593008626	2.656923077	Abcb1a;Aqp4
mmu04977	Vitamin digestion and absorption	Organismal Systems	Digestive system	2	0.013841765	0.156518417	11.07051282	Apoa4;Apob
mmu04978	Mineral absorption	Organismal Systems	Digestive system	1	0.335875089	0.706759369	2.46011396	Slc26a3
mmu04979	Cholesterol metabolism	Organismal Systems	Digestive system	3	0.005860678	0.086151963	8.133437991	Apoa4;Apob;Lipc
mmu05010	Alzheimer disease	Human Diseases	Neurodegenerative disease	1	0.935880705	0.942290847	0.373163354	Ager
mmu05014	Amyotrophic lateral sclerosis	Human Diseases	Neurodegenerative disease	1	0.935373371	0.942290847	0.374214518	Gpx3
mmu05016	Huntington disease	Human Diseases	Neurodegenerative disease	1	0.891507036	0.910080099	0.459675273	Gpx3
mmu05017	Spinocerebellar ataxia	Human Diseases	Neurodegenerative disease	1	0.658414741	0.834370405	0.942171304	Grin3b
mmu05020	Prion disease	Human Diseases	Neurodegenerative disease	1	0.858547876	0.895081828	0.520965309	Grin3b
mmu05022	Pathways of neurodegeneration - multiple diseases	Human Diseases	Neurodegenerative disease	2	0.867489143	0.895543111	0.578850344	Ager;Gpx3
mmu05030	Cocaine addiction	Human Diseases	Substance dependence	2	0.050428728	0.390159107	5.53525641	Grin3b;Ppp1r1b
mmu05031	Amphetamine addiction	Human Diseases	Substance dependence	2	0.094969604	0.517056733	3.850613155	Grin3b;Ppp1r1b
mmu05033	Nicotine addiction	Human Diseases	Substance dependence	1	0.261346527	0.666340266	3.321153846	Grin3b
mmu05034	Alcoholism	Human Diseases	Substance dependence	2	0.459314183	0.767263464	1.296060038	Grin3b;Ppp1r1b
mmu05100	Bacterial invasion of epithelial cells	Human Diseases	Infectious disease: bacterial	1	0.43829162	0.741602487	1.747975709	Fn1
mmu05132	Salmonella infection	Human Diseases	Infectious disease: bacterial	3	0.294876972	0.706759369	1.581501832	Myl2;Myl9;Pycard
mmu05133	Pertussis	Human Diseases	Infectious disease: bacterial	2	0.111647782	0.541008673	3.495951417	Pycard;Sftpa1
mmu05134	Legionellosis	Human Diseases	Infectious disease: bacterial	1	0.365501677	0.706759369	2.214102564	Pycard
mmu05135	Yersinia infection	Human Diseases	Infectious disease: bacterial	2	0.267442692	0.666340266	1.982778416	Fn1;Pycard
mmu05143	African trypanosomiasis	Human Diseases	Infectious disease: parasitic	1	0.244335563	0.665135698	3.59043659	Lama4
mmu05145	Toxoplasmosis	Human Diseases	Infectious disease: parasitic	1	0.563433949	0.814998857	1.218772054	Lama4
mmu05146	Amoebiasis	Human Diseases	Infectious disease: parasitic	2	0.189708336	0.633798305	2.506531205	Fn1;Lama4
mmu05150	Staphylococcus aureus infection	Human Diseases	Infectious disease: bacterial	1	0.583032421	0.816245389	1.155183946	Cfd
mmu05160	Hepatitis C	Human Diseases	Infectious disease: viral	2	0.345411126	0.706759369	1.640075973	Cldn18;Ifit1bl1
mmu05163	Human cytomegalovirus infection	Human Diseases	Infectious disease: viral	1	0.852934019	0.895081828	0.531384615	Gm8909
mmu05164	Influenza A	Human Diseases	Infectious disease: viral	1	0.722487237	0.856496967	0.790750916	Pycard
mmu05165	Human papillomavirus infection	Human Diseases	Infectious disease: viral	3	0.501732991	0.794819291	1.125814863	Fn1;Gm8909;Lama4
mmu05166	Human T-cell leukemia virus 1 infection	Human Diseases	Infectious disease: viral	1	0.841040168	0.889445358	0.553525641	Gm8909
mmu05167	Kaposi sarcoma-associated herpesvirus infection	Human Diseases	Infectious disease: viral	1	0.812895607	0.884821436	0.606603442	Gm8909
mmu05168	Herpes simplex virus 1 infection	Human Diseases	Infectious disease: viral	1	0.969320846	0.969320846	0.295871167	Gm8909
mmu05169	Epstein-Barr virus infection	Human Diseases	Infectious disease: viral	1	0.818610309	0.884821436	0.595722663	Gm8909
mmu05170	Human immunodeficiency virus 1 infection	Human Diseases	Infectious disease: viral	1	0.833454418	0.887810141	0.567718606	Gm8909
mmu05171	Coronavirus disease - COVID-19	Human Diseases	Infectious disease: viral	2	0.550168684	0.814998857	1.093383982	Cfd;Fgb
mmu05200	Pathways in cancer	Human Diseases	Cancer: overview	3	0.783885605	0.882633946	0.735310815	F2rl3;Fn1;Lama4
mmu05202	Transcriptional misregulation in cancer	Human Diseases	Cancer: overview	1	0.808493594	0.884821436	0.61502849	Mpo
mmu05203	Viral carcinogenesis	Human Diseases	Cancer: overview	1	0.818610309	0.884821436	0.595722663	Gm8909
mmu05204	Chemical carcinogenesis	Human Diseases	Cancer: overview	1	0.535885702	0.814998857	1.315308454	Cyp3a25
mmu05205	Proteoglycans in cancer	Human Diseases	Cancer: overview	1	0.786564945	0.882633946	0.657654227	Fn1
mmu05206	MicroRNAs in cancer	Human Diseases	Cancer: overview	1	0.709359637	0.856496967	0.820037987	Abcb1a
mmu05221	Acute myeloid leukemia	Human Diseases	Cancer: specific types	1	0.412013477	0.736583084	1.897802198	Mpo
mmu05222	Small cell lung cancer	Human Diseases	Cancer: specific types	2	0.154842078	0.569044635	2.856906534	Fn1;Lama4
mmu05226	Gastric cancer	Human Diseases	Cancer: specific types	1	0.678783052	0.838496711	0.891584925	Abcb1a
mmu05231	Choline metabolism in cancer	Human Diseases	Cancer: overview	1	0.525119734	0.812553694	1.355572998	Slc44a4
mmu05310	Asthma	Human Diseases	Immune disease	1	0.166053781	0.581188233	5.53525641	Prg2
mmu05320	Autoimmune thyroid disease	Human Diseases	Immune disease	1	0.420904619	0.736583084	1.84508547	Gm8909
mmu05330	Allograft rejection	Human Diseases	Immune disease	1	0.34589889	0.706759369	2.372252747	Gm8909
mmu05332	Graft-versus-host disease	Human Diseases	Immune disease	1	0.34589889	0.706759369	2.372252747	Gm8909
mmu05410	Hypertrophic cardiomyopathy	Human Diseases	Cardiovascular disease	5	0.000584133	0.028622519	7.299239222	Actc1;Cacna2d1;Myh6;Myl2;Ttn
mmu05412	Arrhythmogenic right ventricular cardiomyopathy	Human Diseases	Cardiovascular disease	2	0.114090264	0.541008673	3.450549451	Cacna2d1;Dsg2
mmu05414	Dilated cardiomyopathy	Human Diseases	Cardiovascular disease	6	6.98E-05	0.005130237	8.479541735	Actc1;Cacna2d1;Myh6;Myl2;Pln;Ttn
mmu05415	Diabetic cardiomyopathy	Human Diseases	Cardiovascular disease	2	0.438907595	0.741602487	1.348691917	Ager;Pln
mmu05416	Viral myocarditis	Human Diseases	Cardiovascular disease	2	0.123996029	0.553641483	3.280151947	Gm8909;Myh6
mmu05417	Lipid and atherosclerosis	Human Diseases	Cardiovascular disease	5	0.022940453	0.240874757	3.07514245	Ager;Apoa4;Apob;Cyp2j6;Pycard
